# Supplementary material for: Assessing the hodgepodge of non-mapped reads in bacterial transcriptomes: real or artifactual RNA chimeras?
Source: BMC Genomics. 2014 Jul 29;15(1):633. doi: 10.1186/1471-2164-15-633 (PMC4122791; doi:10.1186/1471-2164-15-633)
Supplement: Supplementary file 2 — Additional file 2: Table S1: Putative chimeras found by the 4 pipelines tested in two samples from different library preparation protocols. Numbers in parenthesis represent the number of chimeras clustered by genomic location (if applicable). Table S2. Mycoplasma pneumoniae chimeric RNAs obtained after validation in directional RNA-seq library preparation. Table S3. Pseudomonas aeruginosa chimeric RNAs obtained after validation in directional RNA-seq library preparation. Table S4. Putative chimeric RNAs in the 1:1 RNA mixture found by TopHat-Fusion. Table S5. Putative chimeric RNAs in the 1:1 RNA mixture found by FusionMap. Table S6. Putative chimeric RNAs in the 1:1 RNA mixture found by ChimeraScan. (XLSX 1 MB) [file 12864_2014_6315_MOESM2_ESM.xlsx]

## Sheet: Table S1
Putative chimeras found by the 4 pipelines tested in two samples from different library preparation protocols
	TopHat-Fusion	ChimeraScan	FusionMap	Ours
Mpn-Pae 1:1 (Directional RNA-seq)	350 (51)	3088	3620	29 (1)
Mpn (TruSeq Stranded RNAseq)	0	0	0	0

## Sheet: Table S2
Mycoplasma pneumoniae chimeric RNAs obtained after validation in directional RNA-seq library preparation
Reads name	Strand Read 1	5' Read1	3' Read 1 (Start of Junction)	Strand Read 2	5' Read2 ( End of Junction)	3' Read 2	ΩSE score	ΩPE score	Unique reads	Staircase max coverage	Samples	Chimera name
HWI-ST227:257:C1D9EACXX:8:1101:2961:2865	F	123074	123106	F	122999	123015	-1.26485	-6.16595	24	16.4016	WT; 1:5;	MpCh1
HWI-ST227:257:C1D9EACXX:8:1101:20409:130742	F	358286	358319	F	119326	119341	-5.20902	-2.97575	20	19.9153	01:50:00	MpCh2
HWI-ST227:257:C1D9EACXX:8:1101:19127:3108	F	358286	358320	F	123000	123014	-3.37049	-5.1773	27	8.46183	WT; 1:5; 1:50	MpCh3
HWI-ST227:257:C1D9EACXX:8:1101:9210:3187	F	358594	358614	F	120062	120090	0.5979	-3.62496	20	19.6689	WT	MpCh3
HWI-ST227:257:C1D9EACXX:8:1101:4952:38891	R	482392	482365	F	122999	123020	-1.64488	-6.57423	20	17.6641	01:50:00	Mpch4
HWI-ST227:257:C1D9EACXX:8:1101:4732:19095	R	482592	482567	F	120065	120088	-3.98106	-5.85924	15	18.717	WT; 1:5;1:50	MpCh5
HWI-ST227:257:C1D9EACXX:8:1101:19670:5094	R	482590	482569	F	120062	120089	0.0560236	-4.40215	21	19.894	WT; 1:5; 1:50	MpCh5
HWI-ST227:257:C1D9EACXX:8:1101:4523:20714	R	482589	482569	F	120066	120094	-4.66333	-4.81718	16	21.895	WT	MpCh5
HWI-ST227:257:C1D9EACXX:8:1101:18275:34701	R	482584	482569	F	120068	120101	-3.77566	-4.92822	15	20.8304	WT; 1:5;1:50	MpCh5
HWI-ST227:257:C1D9EACXX:8:1101:5526:12786	R	482590	482569	F	120069	120096	-5.06306	-4.95963	15	19.7635	WT	MpCh5
HWI-ST227:257:C1D9EACXX:8:1101:12227:4581	F	487435	487468	F	120337	120352	-2.84531	-1.02175	17	14.2463	01:50:00	Mpch6

## Sheet: Table S3
Pseudomonas aeruginosa chimeric RNAs obtained after validation in directional RNA-seq library preparation
Reads name	Strand Read 1	5' Read1	3' Read 1 (Start of Junction)	Strand Read 2	5' Read2 ( End of Junction)	3' Read 2	ΩSE score	ΩPE score	Unique reads	Staircase max coverage	Samples	Chimera name
HWI-ST227:257:C1D9EACXX:8:1101:14815:17570	F	724590	724616	F	724106	724128	-4.14013	4.86538	16	14.4538	WT	PaCh1
HWI-ST227:257:C1D9EACXX:8:1101:7885:3798	F	724590	724616	F	724107	724129	-2.28742	4.86251	17	14.0996	WT;1:1;	PaCh1
HWI-ST227:257:C1D9EACXX:8:1101:7923:87473	F	724590	724616	F	724108	724130	-5.61765	4.85875	16	14.9766	WT	PaCh1
HWI-ST227:257:C1D9EACXX:8:1101:16260:3862	F	724583	724616	F	724112	724127	-3.99786	4.83629	17	13.5533	WT	PaCh1
HWI-ST227:257:C1D9EACXX:8:1101:9978:2333	F	724591	724616	F	724115	724138	-4.11291	4.8139	18	15.0632	WT;1:1;CellMix	PaCh1
HWI-ST227:257:C1D9EACXX:8:1101:4482:19681	F	724592	724616	F	724116	724140	-5.31795	4.80336	17	13.4347	WT;CellMix	PaCh1
HWI-ST227:257:C1D9EACXX:8:1101:4651:2269	F	724589	724617	F	724103	724123	-3.75696	4.95579	17	12.8866	WT;1:1;	PaCh1
HWI-ST227:257:C1D9EACXX:8:1101:9759:3085	F	724592	724617	F	724107	724130	-3.72025	4.945	14	17.7136	WT	PaCh1
HWI-ST227:257:C1D9EACXX:8:1101:12320:44105	F	724585	724617	F	724111	724127	-3.8504	4.92384	16	13.7947	WT	PaCh1
HWI-ST227:257:C1D9EACXX:8:1101:14597:24576	F	724592	724617	F	724113	724136	-5.67974	4.91254	17	14.4951	WT	PaCh1
HWI-ST227:257:C1D9EACXX:8:1101:19823:3527	F	724592	724617	F	724115	724138	-4.70463	4.89283	16	16.57	WT	PaCh1
HWI-ST227:257:C1D9EACXX:8:1101:8733:2811	F	724593	724618	F	724103	724126	-2.57797	5.10736	16	18.6492	WT;1:1;	PaCh1
HWI-ST227:257:C1D9EACXX:8:1101:14065:2391	F	724590	724618	F	724104	724124	-2.60393	5.105	18	18.6015	WT;1:1;	PaCh1
HWI-ST227:257:C1D9EACXX:8:1101:1804:2362	F	724595	724618	F	724111	724136	-2.05957	5.07588	16	19.9868	WT;1:1;	PaCh1
HWI-ST227:257:C1D9EACXX:8:1101:12750:2784	F	724595	724618	F	724114	724139	-5.23793	5.05258	14	22.542	WT	PaCh1
HWI-ST227:257:C1D9EACXX:8:1101:20040:3505	F	724585	724619	F	724103	724117	-3.16581	5.15753	16	18.0781	WT;1:1;	PaCh1
HWI-ST227:257:C1D9EACXX:8:1101:10943:10388	F	724590	724619	F	724104	724123	-2.93376	5.15519	16	19.1794	WT;1:1;	PaCh1
HWI-ST227:257:C1D9EACXX:8:1101:12156:18140	F	724603	724619	F	724109	724141	-4.92781	5.13381	15	19.7292	WT;1:1;	PaCh1
HWI-ST227:257:C1D9EACXX:8:1101:20413:52455	F	724589	724619	F	724110	724128	-5.95031	5.12946	13	18.2711	WT	PaCh1
HWI-ST227:257:C1D9EACXX:8:1101:10503:2935	F	724593	724619	F	724113	724135	-3.38773	5.10701	17	21.3502	WT;1:1;	PaCh1
HWI-ST227:257:C1D9EACXX:8:1101:8324:23106	F	724589	724620	F	724104	724121	-3.75263	3.24947	17	18.8865	1:1;	PaCh1
HWI-ST227:257:C1D9EACXX:8:1101:14600:24098	F	724595	724620	F	724105	724128	-4.08853	3.24692	15	21.5676	1:1;	PaCh1
HWI-ST227:257:C1D9EACXX:8:1101:17228:9044	F	724589	724620	F	724106	724123	-5.13609	3.24259	12	17.9888	1:1;	PaCh1
HWI-ST227:257:C1D9EACXX:8:1101:11244:4683	F	724589	724620	F	724111	724128	-3.62442	3.21626	13	19.4357	1:1;	PaCh1
HWI-ST227:257:C1D9EACXX:8:1101:3799:3875	F	724591	724621	F	724103	724121	-3.30975	5.34797	17	22.0227	WT;1:1;	PaCh1
HWI-ST227:257:C1D9EACXX:8:1101:4496:5960	F	724596	724621	F	724104	724127	-3.78449	5.34545	13	20.359	WT;1:1;	PaCh1
HWI-ST227:257:C1D9EACXX:8:1101:19716:35845	F	724590	724621	F	724106	724123	-3.53457	5.33842	12	20.6186	WT;1:1;	PaCh1
HWI-ST227:257:C1D9EACXX:8:1101:11424:64337	F	724592	724621	F	724109	724128	-3.81126	5.32346	12	19.0455	WT;1:1;	PaCh1
HWI-ST227:257:C1D9EACXX:8:1101:3299:3693	F	724589	724621	F	724110	724126	-5.22759	5.31612	12	18.9286	WT	PaCh1
HWI-ST227:257:C1D9EACXX:8:1101:3766:10303	F	724590	724621	F	724111	724128	-2.75232	5.30865	16	21.4515	WT;1:1;	PaCh1
HWI-ST227:257:C1D9EACXX:8:1101:3311:2386	F	724594	724621	F	724114	724135	-4.08541	5.2735	14	19.4175	WT;1:1;	PaCh1
HWI-ST227:257:C1D9EACXX:8:1101:16565:2322	F	724596	724621	F	724105	724128	-5.18195	3.37658	13	21.7993	1:1;	PaCh1
HWI-ST227:257:C1D9EACXX:8:1101:5426:2331	F	724591	724622	F	724107	724124	-3.72873	5.38971	10	20.0505	WT;1:1;	PaCh1
HWI-ST227:257:C1D9EACXX:8:1101:6427:12013	F	724596	724622	F	724108	724130	-5.92781	2.39062	11	17.4081	CellMix	165040
HWI-ST227:257:C1D9EACXX:8:1101:16359:200307	F	724590	724622	F	724112	724128	-5.68209	5.3533	11	17.6183	WT	PaCh1
HWI-ST227:257:C1D9EACXX:8:1101:13848:27445	F	724596	724622	F	724115	724137	-6.58428	5.30071	9	21.9512	WT;CellMix	PaCh1
HWI-ST227:257:C1D9EACXX:8:1101:6581:4690	F	724594	724622	F	724116	724136	-4.09791	5.27896	10	21.0011	WT;1:1;CellMix	PaCh1
HWI-ST227:257:C1D9EACXX:8:1101:9245:3553	F	724590	724622	F	724108	724124	-4.06302	3.42562	13	21.1365	1:1;	PaCh1
HWI-ST227:257:C1D9EACXX:8:1101:12807:11131	F	724594	724623	F	724104	724123	-3.75263	5.40825	12	21.3276	WT;1:1;	PaCh1
HWI-ST227:257:C1D9EACXX:8:1101:3314:2465	F	724592	724623	F	724109	724126	-2.86502	5.37989	17	19.9306	WT;1:1;	PaCh1
HWI-ST227:257:C1D9EACXX:8:1101:20259:3492	F	724595	724623	F	724110	724130	-1.88114	3.41883	20	17.2753	1:1;	PaCh1
HWI-ST227:257:C1D9EACXX:8:1101:11366:10013	F	724593	724624	F	724119	724136	-4.16787	3.1454	17	15.2484	1:1;	PaCh1
HWI-ST227:257:C1D9EACXX:8:1101:2692:4281	F	724593	724626	F	724118	724133	-4.05385	3.0441	16	21.7942	1:1;	PaCh1

## Sheet: Table S4
Putative chimeric RNAs found in the 1:1 RNA mixture by TopHat Fusion
Sample name	Gene at left side of the junction	Genome ID at left side of the junction	Position at left side of the junction	Gene at right side of the junction	Genome ID at right side of the junction	Position at right side of the junction	Single end reads covering the fusion	Paired end reads covering the junction	Paired end reads in which one mate spans the junction	Score
mpnpae	MPNt03	gi|13507739|ref|NC_000912.1|	93051	ncMPN351	gi|13507739|ref|NC_000912.1|	643911	28	221	27	-652.73
mpnpae	MPNt03	gi|13507739|ref|NC_000912.1|	93051	ncMPN406	gi|13507739|ref|NC_000912.1|	648910	10	221	12	-641.15
mpnpae	MPNt03	gi|13507739|ref|NC_000912.1|	93051	ncMPN406	gi|13507739|ref|NC_000912.1|	648911	208	221	235	-639.98
mpnpae	MPNt03	gi|13507739|ref|NC_000912.1|	93051	ncMPN406	gi|13507739|ref|NC_000912.1|	648915	5	221	6	-656.58
mpnpae	Mpnr03	gi|13507739|ref|NC_000912.1|	118310	ncMPN396	gi|13507739|ref|NC_000912.1|	453260	4	112	3	609.61
mpnpae	Mpnr03	gi|13507739|ref|NC_000912.1|	118943	MPNt22	gi|13507739|ref|NC_000912.1|	482648	123	4504	124	-90
mpnpae	Mpnr03	gi|13507739|ref|NC_000912.1|	118989	MPNt18	gi|13507739|ref|NC_000912.1|	482284	2508	4514	1487	307.23
mpnpae	MPN391	gi|13507739|ref|NC_000912.1|	468455	ncMPN406	gi|13507739|ref|NC_000912.1|	648911	2	8	0	1009.48
mpnpae	MPNt18	gi|13507739|ref|NC_000912.1|	482284	ncMPN406	gi|13507739|ref|NC_000912.1|	648910	9	180	5	-32.64
mpnpae	MPNt18	gi|13507739|ref|NC_000912.1|	482284	ncMPN406	gi|13507739|ref|NC_000912.1|	648911	217	180	231	-31.45
mpnpae	MPNt21	gi|13507739|ref|NC_000912.1|	482568	ncMPN406	gi|13507739|ref|NC_000912.1|	648911	18	180	6	-360.93
mpnpae	MPNt21	gi|13507739|ref|NC_000912.1|	482568	ncMPN406	gi|13507739|ref|NC_000912.1|	648912	4	180	2	-364.99
mpnpae	MPNt31	gi|13507739|ref|NC_000912.1|	562469	ncMPN406	gi|13507739|ref|NC_000912.1|	648902	4	7	4	459.06
mpnpae	MPNt32	gi|13507739|ref|NC_000912.1|	562470	ncMPN406	gi|13507739|ref|NC_000912.1|	648911	11	7	1	-96.42
mpnpae	PA0668.1	gi|110645304|ref|NC_002516.2|	722167	PA2736.1	gi|110645304|ref|NC_002516.2|	3099372	5	50	4	71.43
mpnpae	PA0668.3	gi|110645304|ref|NC_002516.2|	723872	PA2583.1	gi|110645304|ref|NC_002516.2|	2923267	2	25	2	836.28
mpnpae	PA0668.3	gi|110645304|ref|NC_002516.2|	723872	PA2819	gi|110645304|ref|NC_002516.2|	3173644	2	32	2	320.69
mpnpae	PA0668.4	gi|110645304|ref|NC_002516.2|	724165	PA2775.1	gi|110645304|ref|NC_002516.2|	3133525	2	41	1	-853.57
mpnpae	PA0668.4	gi|110645304|ref|NC_002516.2|	724240	PA2583.1	gi|110645304|ref|NC_002516.2|	2923267	8	25	0	143.46
mpnpae	PA0668.4	gi|110645304|ref|NC_002516.2|	724240	PA2819	gi|110645304|ref|NC_002516.2|	3173644	8	32	0	-53.8
mpnpae	PA0668.4	gi|110645304|ref|NC_002516.2|	724241	PA2819.2	gi|110645304|ref|NC_002516.2|	3173805	4	32	0	364.78
mpnpae	PA0668.4	gi|110645304|ref|NC_002516.2|	724478	PA2775.1	gi|110645304|ref|NC_002516.2|	3133512	3	41	3	-24.65
mpnpae	PA0668.4	gi|110645304|ref|NC_002516.2|	724484	PA2775.1	gi|110645304|ref|NC_002516.2|	3133513	9	41	9	19.36
mpnpae	PA0668.4	gi|110645304|ref|NC_002516.2|	725362	PA2581.1	gi|110645304|ref|NC_002516.2|	2918640	2	25	0	-405.09
mpnpae	PA0668.4	gi|110645304|ref|NC_002516.2|	725796	PA2583.1	gi|110645304|ref|NC_002516.2|	2923267	7	25	7	-458.6
mpnpae	PA0668.4	gi|110645304|ref|NC_002516.2|	725796	PA2819	gi|110645304|ref|NC_002516.2|	3173644	7	32	7	-818.92
mpnpae	PA0668.4	gi|110645304|ref|NC_002516.2|	725797	PA2581.1	gi|110645304|ref|NC_002516.2|	2918636	8	25	8	-23.42
mpnpae	PA0668.4	gi|110645304|ref|NC_002516.2|	725797	PA2581.1	gi|110645304|ref|NC_002516.2|	2918648	2	25	3	8.04
mpnpae	PA0668.4	gi|110645304|ref|NC_002516.2|	725797	PA2736.1	gi|110645304|ref|NC_002516.2|	3099376	2	50	2	-168.41
mpnpae	PA0668.4	gi|110645304|ref|NC_002516.2|	725798	PA2581.1	gi|110645304|ref|NC_002516.2|	2918636	24	25	27	-26.76
mpnpae	PA0668.4	gi|110645304|ref|NC_002516.2|	725800	PA2736.1	gi|110645304|ref|NC_002516.2|	3099382	2	50	2	-96.65
mpnpae	PA0668.4	gi|110645304|ref|NC_002516.2|	726878	PA2775.1	gi|110645304|ref|NC_002516.2|	3133525	2	41	2	314.05
mpnpae	PA0668.5	gi|110645304|ref|NC_002516.2|	727211	PA2581.1	gi|110645304|ref|NC_002516.2|	2918628	3	25	1	-375.79
mpnpae	PA0263.1	gi|110645304|ref|NC_002516.2|	298880	PA0668.1	gi|110645304|ref|NC_002516.2|	722670	2	50	0	251.7
mpnpae	PA0668.1	gi|110645304|ref|NC_002516.2|	723217	PA0826.2	gi|110645304|ref|NC_002516.2|	901871	17	352	20	509.09
mpnpae	PA0668.2	gi|110645304|ref|NC_002516.2|	723770	PA0826.2	gi|110645304|ref|NC_002516.2|	901871	10	352	10	810.74
mpnpae	PA0668.4	gi|110645304|ref|NC_002516.2|	724633	PA0729.1	gi|110645304|ref|NC_002516.2|	797779	2	93	4	-178.45
mpnpae	ncMPN241	gi|13507739|ref|NC_000912.1|	119803	MPN406	gi|13507739|ref|NC_000912.1|	487392	16	319	17	742.04
mpnpae	ncMPN241	gi|13507739|ref|NC_000912.1|	119803	MPN406	gi|13507739|ref|NC_000912.1|	487393	14	319	18	743.03
mpnpae	MPNt12	gi|13507739|ref|NC_000912.1|	358985	ncMPN406	gi|13507739|ref|NC_000912.1|	648911	4	19	4	265.73
mpnpae	MPNt16	gi|13507739|ref|NC_000912.1|	429505	ncMPN406	gi|13507739|ref|NC_000912.1|	648912	12	30	13	123.86
mpnpae	MPNt23	gi|13507739|ref|NC_000912.1|	487467	ncMPN406	gi|13507739|ref|NC_000912.1|	648910	2	99	4	-687.01
mpnpae	MPNt23	gi|13507739|ref|NC_000912.1|	487467	ncMPN406	gi|13507739|ref|NC_000912.1|	648911	36	99	72	-688.06
mpnpae	MPNt23	gi|13507739|ref|NC_000912.1|	487467	ncMPN406	gi|13507739|ref|NC_000912.1|	648922	2	99	2	-736.42
mpnpae	PA0668.1	gi|110645304|ref|NC_002516.2|	722545	ncMPN396	gi|13507739|ref|NC_000912.1|	453335	6	70	5	-98.95
mpnpae	PA0668.1	gi|110645304|ref|NC_002516.2|	722545	ncMPN396	gi|13507739|ref|NC_000912.1|	453336	7	70	5	-98.63
mpnpae	PA0668.1	gi|110645304|ref|NC_002516.2|	722664	ncMPN396	gi|13507739|ref|NC_000912.1|	453335	6	70	4	51.39
mpnpae	PA0668.1	gi|110645304|ref|NC_002516.2|	722732	ncMPN124	gi|13507739|ref|NC_000912.1|	797653	4	179	4	729.47
mpnpae	PA0668.4	gi|110645304|ref|NC_002516.2|	724485	MPNt14	gi|13507739|ref|NC_000912.1|	427648	9	141	5	-671.99
mpnpae	PA0905.2	gi|110645304|ref|NC_002516.2|	991528	MPNt14	gi|13507739|ref|NC_000912.1|	427648	2	4	2	-829.55
mpnpae	PA0905.3	gi|110645304|ref|NC_002516.2|	991716	MPNt14	gi|13507739|ref|NC_000912.1|	427648	2	4	2	-685.13
mpnpae	PA0922.1	gi|110645304|ref|NC_002516.2|	1007803	MPNt23	gi|13507739|ref|NC_000912.1|	487466	4	17	2	-1383.21
mpnpae	PA0976.1	gi|110645304|ref|NC_002516.2|	1060415	MPNt14	gi|13507739|ref|NC_000912.1|	427648	31	3	28	-1605.62
mpnpae	PA0976.1	gi|110645304|ref|NC_002516.2|	1060416	MPNt14	gi|13507739|ref|NC_000912.1|	427648	19	3	17	-1565.28
mpnpae	PA0668.1	gi|110645304|ref|NC_002516.2|	722498	PA1804.1	gi|110645304|ref|NC_002516.2|	1959119	2	4	0	213.05
mpnpae	PA0668.1	gi|110645304|ref|NC_002516.2|	722769	PA1796.3	gi|110645304|ref|NC_002516.2|	1947637	2	75	1	-54.17
mpnpae	PA0668.4	gi|110645304|ref|NC_002516.2|	724247	PA1796.2	gi|110645304|ref|NC_002516.2|	1947447	37	75	0	-387.9
mpnpae	PA0668.4	gi|110645304|ref|NC_002516.2|	724247	PA1796.4	gi|110645304|ref|NC_002516.2|	1947728	37	75	0	-11.11
mpnpae	PA0668.4	gi|110645304|ref|NC_002516.2|	724368	PA1796.1	gi|110645304|ref|NC_002516.2|	1947319	2	75	0	668.2
mpnpae	PA0668.4	gi|110645304|ref|NC_002516.2|	724506	PA1796.1	gi|110645304|ref|NC_002516.2|	1947345	2	75	1	448.2
mpnpae	PA0668.4	gi|110645304|ref|NC_002516.2|	725801	PA1796.3	gi|110645304|ref|NC_002516.2|	1947636	2	75	2	-222.19
mpnpae	PA0668.4	gi|110645304|ref|NC_002516.2|	725802	PA1804.1	gi|110645304|ref|NC_002516.2|	1959133	2	4	2	-331.35
mpnpae	PA0668.1	gi|110645304|ref|NC_002516.2|	722273	PA2736.1	gi|110645304|ref|NC_002516.2|	3099308	5	79	1	-488.24
mpnpae	PA0668.1	gi|110645304|ref|NC_002516.2|	722273	PA2736.1	gi|110645304|ref|NC_002516.2|	3099309	3	79	1	-513.16
mpnpae	PA0668.1	gi|110645304|ref|NC_002516.2|	722524	PA2736.1	gi|110645304|ref|NC_002516.2|	3099307	4	79	0	-486.08
mpnpae	PA0668.1	gi|110645304|ref|NC_002516.2|	723221	PA2775.1	gi|110645304|ref|NC_002516.2|	3133453	3	109	1	-606.14
mpnpae	PA0668.1	gi|110645304|ref|NC_002516.2|	723543	PA2736.1	gi|110645304|ref|NC_002516.2|	3099307	2	79	1	-389.35
mpnpae	PA0668.1	gi|110645304|ref|NC_002516.2|	723545	PA2736.1	gi|110645304|ref|NC_002516.2|	3099307	3	79	3	-383.81
mpnpae	PA0668.1	gi|110645304|ref|NC_002516.2|	723551	PA2736.1	gi|110645304|ref|NC_002516.2|	3099316	2	79	0	265.54
mpnpae	PA0668.1	gi|110645304|ref|NC_002516.2|	723552	PA2736.1	gi|110645304|ref|NC_002516.2|	3099306	2	79	0	-381.35
mpnpae	PA0668.1	gi|110645304|ref|NC_002516.2|	723555	PA2736.1	gi|110645304|ref|NC_002516.2|	3099308	3	79	1	-420.51
mpnpae	PA0668.4	gi|110645304|ref|NC_002516.2|	724106	PA2819	gi|110645304|ref|NC_002516.2|	3173612	2	42	2	503.02
mpnpae	PA0668.4	gi|110645304|ref|NC_002516.2|	724106	PA2819.2	gi|110645304|ref|NC_002516.2|	3173772	2	42	2	501.28
mpnpae	PA0668.4	gi|110645304|ref|NC_002516.2|	724202	PA2736.1	gi|110645304|ref|NC_002516.2|	3099326	2	79	0	-165.27
mpnpae	PA0668.4	gi|110645304|ref|NC_002516.2|	724203	PA3094.3	gi|110645304|ref|NC_002516.2|	3475752	22	657	0	-859.81
mpnpae	PA0668.4	gi|110645304|ref|NC_002516.2|	724455	PA2775.1	gi|110645304|ref|NC_002516.2|	3133466	3	109	0	-1060.32
mpnpae	PA0668.4	gi|110645304|ref|NC_002516.2|	725446	PA2736.1	gi|110645304|ref|NC_002516.2|	3099306	4	79	0	-575.48
mpnpae	PA0668.4	gi|110645304|ref|NC_002516.2|	725493	PA2736.1	gi|110645304|ref|NC_002516.2|	3099311	2	79	3	-715.38
mpnpae	PA0668.4	gi|110645304|ref|NC_002516.2|	725495	PA2736.1	gi|110645304|ref|NC_002516.2|	3099308	3	79	3	-655.18
mpnpae	PA0668.4	gi|110645304|ref|NC_002516.2|	725501	PA2736.1	gi|110645304|ref|NC_002516.2|	3099307	7	79	0	-651.19
mpnpae	PA0668.4	gi|110645304|ref|NC_002516.2|	725502	PA2736.1	gi|110645304|ref|NC_002516.2|	3099307	19	79	7	-653.52
mpnpae	PA0668.4	gi|110645304|ref|NC_002516.2|	725506	PA2736.1	gi|110645304|ref|NC_002516.2|	3099307	12	79	6	-659.26
mpnpae	PA0668.4	gi|110645304|ref|NC_002516.2|	725507	PA2736.1	gi|110645304|ref|NC_002516.2|	3099307	4	79	2	-659.79
mpnpae	PA0668.4	gi|110645304|ref|NC_002516.2|	725668	PA2775.1	gi|110645304|ref|NC_002516.2|	3133469	5	109	5	-1208.65
mpnpae	PA0668.4	gi|110645304|ref|NC_002516.2|	725676	PA2775.1	gi|110645304|ref|NC_002516.2|	3133469	3	109	2	-1234.83
mpnpae	PA0668.4	gi|110645304|ref|NC_002516.2|	725676	PA2819.3	gi|110645304|ref|NC_002516.2|	3173851	3	42	5	391.8
mpnpae	PA0668.5	gi|110645304|ref|NC_002516.2|	727135	PA2736.1	gi|110645304|ref|NC_002516.2|	3099323	5	79	4	-464.44
mpnpae	PA0668.5	gi|110645304|ref|NC_002516.2|	727135	PA2736.1	gi|110645304|ref|NC_002516.2|	3099326	8	79	3	-473.57
mpnpae	PA0668.5	gi|110645304|ref|NC_002516.2|	727135	PA2775.1	gi|110645304|ref|NC_002516.2|	3133461	13	109	6	-1300.57
mpnpae	PA0668.5	gi|110645304|ref|NC_002516.2|	727135	PA2775.1	gi|110645304|ref|NC_002516.2|	3133464	11	109	6	-1358.55
mpnpae	PA0668.5	gi|110645304|ref|NC_002516.2|	727135	PA2775.1	gi|110645304|ref|NC_002516.2|	3133469	16	109	12	-1510
mpnpae	PA0668.5	gi|110645304|ref|NC_002516.2|	727143	PA2736.1	gi|110645304|ref|NC_002516.2|	3099319	2	79	0	-619.13
mpnpae	PA0668.5	gi|110645304|ref|NC_002516.2|	727146	PA2736.1	gi|110645304|ref|NC_002516.2|	3099327	3	79	3	-478.93
mpnpae	PA0668.5	gi|110645304|ref|NC_002516.2|	727146	PA2775.1	gi|110645304|ref|NC_002516.2|	3133465	6	109	1	-1390.97
mpnpae	PA0826.2	gi|110645304|ref|NC_002516.2|	901520	PA3139.1	gi|110645304|ref|NC_002516.2|	3524012	48	16	37	50.72
mpnpae	PA0826.2	gi|110645304|ref|NC_002516.2|	901523	PA3139.1	gi|110645304|ref|NC_002516.2|	3524012	2	16	0	50.66
mpnpae	PA0826.2	gi|110645304|ref|NC_002516.2|	901528	PA3139.1	gi|110645304|ref|NC_002516.2|	3524012	31	16	8	44.12
mpnpae	PA0826.2	gi|110645304|ref|NC_002516.2|	901529	PA3139.1	gi|110645304|ref|NC_002516.2|	3524012	3	16	0	51.35
mpnpae	PA1013.1	gi|110645304|ref|NC_002516.2|	1096866	PA3094.3	gi|110645304|ref|NC_002516.2|	3475742	3	3	1	-799.77
mpnpae	PA1013.1	gi|110645304|ref|NC_002516.2|	1096871	PA3133.2	gi|110645304|ref|NC_002516.2|	3514857	2	2	0	-194.39
mpnpae	PA1013.1	gi|110645304|ref|NC_002516.2|	1096871	PA3133.4	gi|110645304|ref|NC_002516.2|	3515150	2	2	0	-948.37
mpnpae	PA1013.1	gi|110645304|ref|NC_002516.2|	1096875	PA3094.3	gi|110645304|ref|NC_002516.2|	3475752	2	3	0	-1006.87
mpnpae	PA0668.1	gi|110645304|ref|NC_002516.2|	723227	PA4540	gi|110645304|ref|NC_002516.2|	5081762	37	1133	41	455.62
mpnpae	PA0668.4	gi|110645304|ref|NC_002516.2|	725501	PA4277.3	gi|110645304|ref|NC_002516.2|	4785788	21	819	7	-28.96
mpnpae	PA0668.4	gi|110645304|ref|NC_002516.2|	725501	PA4277.3	gi|110645304|ref|NC_002516.2|	4785789	43	819	16	-26.66
mpnpae	PA0668.4	gi|110645304|ref|NC_002516.2|	725506	PA4277.3	gi|110645304|ref|NC_002516.2|	4785788	42	819	19	-29.64
mpnpae	PA0668.4	gi|110645304|ref|NC_002516.2|	725506	PA4277.3	gi|110645304|ref|NC_002516.2|	4785789	62	819	21	-27.71
mpnpae	PA0905.2	gi|110645304|ref|NC_002516.2|	991467	PA4277.3	gi|110645304|ref|NC_002516.2|	4785788	2	3	1	23.22
mpnpae	PA0905.2	gi|110645304|ref|NC_002516.2|	991467	PA4277.3	gi|110645304|ref|NC_002516.2|	4785789	16	3	0	25.14
mpnpae	PA0905.3	gi|110645304|ref|NC_002516.2|	991655	PA4277.3	gi|110645304|ref|NC_002516.2|	4785788	2	3	1	103.93
mpnpae	PA0905.3	gi|110645304|ref|NC_002516.2|	991655	PA4277.3	gi|110645304|ref|NC_002516.2|	4785789	16	3	0	108.02
mpnpae	PA1013.1	gi|110645304|ref|NC_002516.2|	1096866	PA4277.1	gi|110645304|ref|NC_002516.2|	4785612	2	5	0	286.19
mpnpae	PA1013.1	gi|110645304|ref|NC_002516.2|	1096866	PA4277.3	gi|110645304|ref|NC_002516.2|	4785789	4	5	11	108
mpnpae	PA0668.4	gi|110645304|ref|NC_002516.2|	724104	MPNt37	gi|13507739|ref|NC_000912.1|	680399	66	1819	81	-217.6
mpnpae	PA0668.4	gi|110645304|ref|NC_002516.2|	724105	MPNt37	gi|13507739|ref|NC_000912.1|	680399	92	1819	102	-218.07
mpnpae	PA0668.4	gi|110645304|ref|NC_002516.2|	724106	MPNt30	gi|13507739|ref|NC_000912.1|	562311	78	1074	73	445.89
mpnpae	PA0668.4	gi|110645304|ref|NC_002516.2|	724106	MPNt37	gi|13507739|ref|NC_000912.1|	680399	201	1819	185	-218.69
mpnpae	PA0668.4	gi|110645304|ref|NC_002516.2|	724110	MPNt37	gi|13507739|ref|NC_000912.1|	680399	175	1819	277	-220.62
mpnpae	PA0729.1	gi|110645304|ref|NC_002516.2|	797720	ncMPN406	gi|13507739|ref|NC_000912.1|	648911	25	13	24	-165.8
mpnpae	PA0729.1	gi|110645304|ref|NC_002516.2|	797721	ncMPN406	gi|13507739|ref|NC_000912.1|	648911	3	13	3	-166.22
mpnpae	PA0922.1	gi|110645304|ref|NC_002516.2|	1007729	MPNt25	gi|13507739|ref|NC_000912.1|	555243	13	5	7	-772.32
mpnpae	PA4277.3	gi|110645304|ref|NC_002516.2|	4785787	PA4735	gi|110645304|ref|NC_002516.2|	5321833	29	15	18	-522.05
mpnpae	PA4277.3	gi|110645304|ref|NC_002516.2|	4785788	PA4735	gi|110645304|ref|NC_002516.2|	5321835	111	15	68	-506.44
mpnpae	PA4277.3	gi|110645304|ref|NC_002516.2|	4785807	PA4735	gi|110645304|ref|NC_002516.2|	5321833	2	15	0	-512.44
mpnpae	PA4540	gi|110645304|ref|NC_002516.2|	5081775	PA4736	gi|110645304|ref|NC_002516.2|	5322011	2	6	0	433.76
mpnpae	PA0668.4	gi|110645304|ref|NC_002516.2|	724249	PA0905.1	gi|110645304|ref|NC_002516.2|	991262	4	183	1	47.03
mpnpae	PA0668.4	gi|110645304|ref|NC_002516.2|	724632	PA0905.1	gi|110645304|ref|NC_002516.2|	991262	23	183	21	-78.3
mpnpae	PA0668.4	gi|110645304|ref|NC_002516.2|	724632	PA0905.1	gi|110645304|ref|NC_002516.2|	991264	5	183	7	-82.98
mpnpae	PA0668.4	gi|110645304|ref|NC_002516.2|	724633	PA0905.1	gi|110645304|ref|NC_002516.2|	991262	17	183	16	-79.3
mpnpae	PA0826.2	gi|110645304|ref|NC_002516.2|	901576	PA0922.1	gi|110645304|ref|NC_002516.2|	1007739	4	98	0	359.46
mpnpae	ncMPN241	gi|13507739|ref|NC_000912.1|	119787	MPN665	gi|13507739|ref|NC_000912.1|	789167	2	78	3	337.42
mpnpae	MPNt14	gi|13507739|ref|NC_000912.1|	427647	MPNt23	gi|13507739|ref|NC_000912.1|	487467	4	7	3	-1461.16
mpnpae	MPNt23	gi|13507739|ref|NC_000912.1|	487453	MPNt33	gi|13507739|ref|NC_000912.1|	562629	2	36	1	-535.44
mpnpae	MPNt23	gi|13507739|ref|NC_000912.1|	487467	MPNt27	gi|13507739|ref|NC_000912.1|	562094	6	33	5	-1205.95
mpnpae	PA0668.1	gi|110645304|ref|NC_002516.2|	722565	MPNt13	gi|13507739|ref|NC_000912.1|	373158	14	206	9	-46.66
mpnpae	PA0668.1	gi|110645304|ref|NC_002516.2|	722566	MPNt13	gi|13507739|ref|NC_000912.1|	373158	8	206	6	-46.89
mpnpae	PA0668.1	gi|110645304|ref|NC_002516.2|	722741	MPNt23	gi|13507739|ref|NC_000912.1|	487467	60	985	55	-399.58
mpnpae	PA0668.1	gi|110645304|ref|NC_002516.2|	722751	MPNt23	gi|13507739|ref|NC_000912.1|	487467	21	985	26	-387.79
mpnpae	PA0668.4	gi|110645304|ref|NC_002516.2|	725501	MPNt16	gi|13507739|ref|NC_000912.1|	429504	42	411	17	300.57
mpnpae	PA0668.4	gi|110645304|ref|NC_002516.2|	725503	MPNt16	gi|13507739|ref|NC_000912.1|	429504	14	411	7	298.37
mpnpae	PA0668.4	gi|110645304|ref|NC_002516.2|	725503	MPNt16	gi|13507739|ref|NC_000912.1|	429505	14	411	10	297.62
mpnpae	PA0668.4	gi|110645304|ref|NC_002516.2|	725506	MPNt16	gi|13507739|ref|NC_000912.1|	429504	36	411	14	297.93
mpnpae	PA0668.4	gi|110645304|ref|NC_002516.2|	725669	MPNt24	gi|13507739|ref|NC_000912.1|	555231	16	469	15	-447.09
mpnpae	PA0668.4	gi|110645304|ref|NC_002516.2|	725673	MPNt24	gi|13507739|ref|NC_000912.1|	555231	15	469	20	-459.08
mpnpae	PA0905.2	gi|110645304|ref|NC_002516.2|	991467	MPNt23	gi|13507739|ref|NC_000912.1|	487467	21	4	24	-722.7
mpnpae	PA0905.3	gi|110645304|ref|NC_002516.2|	991655	MPNt23	gi|13507739|ref|NC_000912.1|	487467	21	4	24	-769.65
mpnpae	PA0922.1	gi|110645304|ref|NC_002516.2|	1007728	MPNt33	gi|13507739|ref|NC_000912.1|	562629	2	10	1	250.13
mpnpae	PA0922.1	gi|110645304|ref|NC_002516.2|	1007731	MPNt33	gi|13507739|ref|NC_000912.1|	562629	2	10	0	244.62
mpnpae	PA0976.1	gi|110645304|ref|NC_002516.2|	1060368	MPNt23	gi|13507739|ref|NC_000912.1|	487466	5	64	5	-1693.71
mpnpae	PA0976.1	gi|110645304|ref|NC_002516.2|	1060368	MPNt23	gi|13507739|ref|NC_000912.1|	487467	10	64	9	-1669.52
mpnpae	PA4277.3	gi|110645304|ref|NC_002516.2|	4785787	MPNt16	gi|13507739|ref|NC_000912.1|	429432	8	8	5	-857.59
mpnpae	PA4277.3	gi|110645304|ref|NC_002516.2|	4785788	ncMPN406	gi|13507739|ref|NC_000912.1|	648911	81	16	43	-191.38
mpnpae	PA4277.3	gi|110645304|ref|NC_002516.2|	4785789	MPNt16	gi|13507739|ref|NC_000912.1|	429431	5	8	3	-831.03
mpnpae	PA4277.3	gi|110645304|ref|NC_002516.2|	4785789	ncMPN406	gi|13507739|ref|NC_000912.1|	648911	205	16	98	-187.76
mpnpae	PA4277.3	gi|110645304|ref|NC_002516.2|	4785789	ncMPN406	gi|13507739|ref|NC_000912.1|	648913	11	16	7	-196.73
mpnpae	PA4277.3	gi|110645304|ref|NC_002516.2|	4785807	MPNt16	gi|13507739|ref|NC_000912.1|	429432	2	8	1	-846.02
mpnpae	PA4540	gi|110645304|ref|NC_002516.2|	5081857	MPN406	gi|13507739|ref|NC_000912.1|	487393	21	10	17	236.11
mpnpae	PA0668.1	gi|110645304|ref|NC_002516.2|	722165	PA4277.1	gi|110645304|ref|NC_002516.2|	4785619	6	184	6	-416.54
mpnpae	PA0668.1	gi|110645304|ref|NC_002516.2|	722182	PA4277.1	gi|110645304|ref|NC_002516.2|	4785667	4	184	4	-368.99
mpnpae	PA0668.3	gi|110645304|ref|NC_002516.2|	723856	PA4277.3	gi|110645304|ref|NC_002516.2|	4785872	16	184	0	192.6
mpnpae	PA0668.4	gi|110645304|ref|NC_002516.2|	724231	PA4277.3	gi|110645304|ref|NC_002516.2|	4785872	59	184	1	-792.55
mpnpae	PA0668.4	gi|110645304|ref|NC_002516.2|	724238	PA4277.3	gi|110645304|ref|NC_002516.2|	4785872	42	184	0	-763.79
mpnpae	PA0668.4	gi|110645304|ref|NC_002516.2|	724240	PA4276.1	gi|110645304|ref|NC_002516.2|	4784219	5	184	0	-570.95
mpnpae	PA0668.4	gi|110645304|ref|NC_002516.2|	724243	PA4276.1	gi|110645304|ref|NC_002516.2|	4784220	5	184	0	-711.43
mpnpae	PA0668.4	gi|110645304|ref|NC_002516.2|	724483	PA4277.1	gi|110645304|ref|NC_002516.2|	4785667	4	184	0	-426.94
mpnpae	PA0668.4	gi|110645304|ref|NC_002516.2|	724484	PA4277.1	gi|110645304|ref|NC_002516.2|	4785665	5	184	0	-448.94
mpnpae	PA0668.4	gi|110645304|ref|NC_002516.2|	725251	PA4540	gi|110645304|ref|NC_002516.2|	5082012	17	665	25	-26.24
mpnpae	PA0668.4	gi|110645304|ref|NC_002516.2|	725797	PA4277.3	gi|110645304|ref|NC_002516.2|	4785812	41	184	40	-45.13
mpnpae	PA0668.4	gi|110645304|ref|NC_002516.2|	725801	PA4277.3	gi|110645304|ref|NC_002516.2|	4785811	13	184	12	-52.74
mpnpae	PA0668.4	gi|110645304|ref|NC_002516.2|	725814	PA4276.1	gi|110645304|ref|NC_002516.2|	4784206	4	184	4	-319.93
mpnpae	PA0668.5	gi|110645304|ref|NC_002516.2|	727212	PA4277.3	gi|110645304|ref|NC_002516.2|	4785860	4	184	3	-1069.62
mpnpae	PA0668.5	gi|110645304|ref|NC_002516.2|	727252	PA4277.3	gi|110645304|ref|NC_002516.2|	4785863	4	184	3	-668.14
mpnpae	PA0668.1	gi|110645304|ref|NC_002516.2|	722571	PA3031.1	gi|110645304|ref|NC_002516.2|	3395252	2	20	0	-9.55
mpnpae	PA0668.1	gi|110645304|ref|NC_002516.2|	722739	PA2852.1	gi|110645304|ref|NC_002516.2|	3206495	3	20	0	173.3
mpnpae	PA0668.1	gi|110645304|ref|NC_002516.2|	722739	PA2852.1	gi|110645304|ref|NC_002516.2|	3206496	5	20	0	174.31
mpnpae	PA0668.1	gi|110645304|ref|NC_002516.2|	722741	PA2852.1	gi|110645304|ref|NC_002516.2|	3206496	6	20	0	172.73
mpnpae	PA0668.1	gi|110645304|ref|NC_002516.2|	722772	PA3031.1	gi|110645304|ref|NC_002516.2|	3395254	3	20	3	-31.91
mpnpae	PA0668.1	gi|110645304|ref|NC_002516.2|	722775	PA3031.1	gi|110645304|ref|NC_002516.2|	3395265	5	20	2	-34.08
mpnpae	PA0668.4	gi|110645304|ref|NC_002516.2|	724102	PA3031.1	gi|110645304|ref|NC_002516.2|	3395251	14	20	5	-193.1
mpnpae	PA0668.4	gi|110645304|ref|NC_002516.2|	724105	PA3031.1	gi|110645304|ref|NC_002516.2|	3395251	3	20	0	-198.93
mpnpae	PA0668.4	gi|110645304|ref|NC_002516.2|	724105	PA3031.1	gi|110645304|ref|NC_002516.2|	3395265	2	20	1	-204.71
mpnpae	PA0668.4	gi|110645304|ref|NC_002516.2|	724202	PA3031.1	gi|110645304|ref|NC_002516.2|	3395252	2	20	0	-359.13
mpnpae	PA0668.4	gi|110645304|ref|NC_002516.2|	725501	PA2852.1	gi|110645304|ref|NC_002516.2|	3206496	5	20	1	79.97
mpnpae	PA0668.4	gi|110645304|ref|NC_002516.2|	725502	PA3031.1	gi|110645304|ref|NC_002516.2|	3395265	4	20	1	53.21
mpnpae	PA0922.1	gi|110645304|ref|NC_002516.2|	1007736	PA3133.2	gi|110645304|ref|NC_002516.2|	3514919	2	4	0	-197.52
mpnpae	PA0922.1	gi|110645304|ref|NC_002516.2|	1007736	PA3133.4	gi|110645304|ref|NC_002516.2|	3515212	2	4	0	-702.5
mpnpae	PA0826.2	gi|110645304|ref|NC_002516.2|	901871	PA1796.3	gi|110645304|ref|NC_002516.2|	1947660	2	2	2	167.46
mpnpae	PA0668.4	gi|110645304|ref|NC_002516.2|	724203	PA3262.2	gi|110645304|ref|NC_002516.2|	3650826	22	654	0	-171.03
mpnpae	PA1013.1	gi|110645304|ref|NC_002516.2|	1096866	PA3262.2	gi|110645304|ref|NC_002516.2|	3650816	3	3	1	165.82
mpnpae	PA1013.1	gi|110645304|ref|NC_002516.2|	1096875	PA3262.2	gi|110645304|ref|NC_002516.2|	3650826	2	3	0	99.5
mpnpae	PA0263.1	gi|110645304|ref|NC_002516.2|	298815	PA0668.4	gi|110645304|ref|NC_002516.2|	724106	8	334	7	23.58
mpnpae	PA0263.1	gi|110645304|ref|NC_002516.2|	298815	PA0668.4	gi|110645304|ref|NC_002516.2|	724107	58	334	26	23.87
mpnpae	PA0263.1	gi|110645304|ref|NC_002516.2|	298815	PA0668.4	gi|110645304|ref|NC_002516.2|	724112	15	334	9	27.78
mpnpae	PA0263.1	gi|110645304|ref|NC_002516.2|	298816	PA0668.4	gi|110645304|ref|NC_002516.2|	724110	23	334	15	11.1
mpnpae	PA0263.1	gi|110645304|ref|NC_002516.2|	298817	PA0668.4	gi|110645304|ref|NC_002516.2|	724106	10	334	6	22.66
mpnpae	PA0668.1	gi|110645304|ref|NC_002516.2|	723498	PA0922.1	gi|110645304|ref|NC_002516.2|	1007730	99	2750	1	155.13
mpnpae	PA0668.1	gi|110645304|ref|NC_002516.2|	723501	PA0922.1	gi|110645304|ref|NC_002516.2|	1007726	78	2750	3	151.06
mpnpae	PA0668.4	gi|110645304|ref|NC_002516.2|	726647	PA0922.1	gi|110645304|ref|NC_002516.2|	1007728	254	2750	13	121.41
mpnpae	PA0668.1	gi|110645304|ref|NC_002516.2|	722664	PA5139	gi|110645304|ref|NC_002516.2|	5788232	4	186	4	140.38
mpnpae	PA0668.1	gi|110645304|ref|NC_002516.2|	722722	PA5139	gi|110645304|ref|NC_002516.2|	5788232	13	186	0	89.01
mpnpae	PA0826.2	gi|110645304|ref|NC_002516.2|	901575	PA4735	gi|110645304|ref|NC_002516.2|	5321775	2	67	1	-674.38
mpnpae	PA0826.2	gi|110645304|ref|NC_002516.2|	901576	PA4735	gi|110645304|ref|NC_002516.2|	5321772	4	67	1	-629.14
mpnpae	PA0826.2	gi|110645304|ref|NC_002516.2|	901584	PA4735	gi|110645304|ref|NC_002516.2|	5321758	2	67	2	-536.01
mpnpae	PA0668.4	gi|110645304|ref|NC_002516.2|	724357	PA4665	gi|110645304|ref|NC_002516.2|	5233117	17	339	7	2.44
mpnpae	PA0668.4	gi|110645304|ref|NC_002516.2|	724359	PA4665	gi|110645304|ref|NC_002516.2|	5233117	16	339	7	0.67
mpnpae	PA0826.2	gi|110645304|ref|NC_002516.2|	901577	PA4540	gi|110645304|ref|NC_002516.2|	5081940	3	5	2	-316.35
mpnpae	PA0826.2	gi|110645304|ref|NC_002516.2|	901870	PA4277.3	gi|110645304|ref|NC_002516.2|	4785787	11	11	10	112.44
mpnpae	PA0826.2	gi|110645304|ref|NC_002516.2|	901870	PA4540	gi|110645304|ref|NC_002516.2|	5081937	3	5	3	0.27
mpnpae	PA0826.2	gi|110645304|ref|NC_002516.2|	901871	PA4277.3	gi|110645304|ref|NC_002516.2|	4785789	27	11	30	115.15
mpnpae	PA0922.1	gi|110645304|ref|NC_002516.2|	1007802	PA4277.3	gi|110645304|ref|NC_002516.2|	4785788	4	13	4	-909.24
mpnpae	PA0922.1	gi|110645304|ref|NC_002516.2|	1007802	PA4277.3	gi|110645304|ref|NC_002516.2|	4785789	25	13	11	-907.47
mpnpae	PA0668.5	gi|110645304|ref|NC_002516.2|	727135	PA5139	gi|110645304|ref|NC_002516.2|	5788294	3	32	1	-169.75
mpnpae	PA0729.1	gi|110645304|ref|NC_002516.2|	797721	PA4735	gi|110645304|ref|NC_002516.2|	5321835	11	3	11	-477.12
mpnpae	PA0826.2	gi|110645304|ref|NC_002516.2|	901619	PA4735	gi|110645304|ref|NC_002516.2|	5321834	2	14	0	-25.63
mpnpae	PA1013.1	gi|110645304|ref|NC_002516.2|	1096866	PA5151	gi|110645304|ref|NC_002516.2|	5799707	2	2	0	61.37
mpnpae	PA1013.1	gi|110645304|ref|NC_002516.2|	1096866	PA5151	gi|110645304|ref|NC_002516.2|	5799717	2	2	2	89.51
mpnpae	PA0668.1	gi|110645304|ref|NC_002516.2|	722686	PA1796.1	gi|110645304|ref|NC_002516.2|	1947343	13	237	0	39.41
mpnpae	PA0668.4	gi|110645304|ref|NC_002516.2|	724103	PA1796.1	gi|110645304|ref|NC_002516.2|	1947351	5	237	4	-506.49
mpnpae	PA0668.4	gi|110645304|ref|NC_002516.2|	724106	PA1796.1	gi|110645304|ref|NC_002516.2|	1947395	12	237	3	-155.84
mpnpae	PA0668.4	gi|110645304|ref|NC_002516.2|	724110	PA1796.1	gi|110645304|ref|NC_002516.2|	1947392	5	237	8	-152.6
mpnpae	PA0668.4	gi|110645304|ref|NC_002516.2|	725501	PA1796.2	gi|110645304|ref|NC_002516.2|	1947521	11	237	4	-145.5
mpnpae	PA0668.4	gi|110645304|ref|NC_002516.2|	725501	PA1796.3	gi|110645304|ref|NC_002516.2|	1947661	6	237	0	69.82
mpnpae	PA0668.4	gi|110645304|ref|NC_002516.2|	725501	PA1796.4	gi|110645304|ref|NC_002516.2|	1947802	11	237	4	-377.25
mpnpae	PA0668.4	gi|110645304|ref|NC_002516.2|	725678	PA1796.2	gi|110645304|ref|NC_002516.2|	1947510	15	237	15	-384.87
mpnpae	PA0668.4	gi|110645304|ref|NC_002516.2|	725678	PA1796.4	gi|110645304|ref|NC_002516.2|	1947791	15	237	15	-479.45
mpnpae	PA0826.2	gi|110645304|ref|NC_002516.2|	901520	PA4540	gi|110645304|ref|NC_002516.2|	5082012	48	17	37	60.34
mpnpae	PA0826.2	gi|110645304|ref|NC_002516.2|	901523	PA4540	gi|110645304|ref|NC_002516.2|	5082012	2	17	0	60.68
mpnpae	PA0826.2	gi|110645304|ref|NC_002516.2|	901528	PA4540	gi|110645304|ref|NC_002516.2|	5082012	31	17	8	53.89
mpnpae	PA0826.2	gi|110645304|ref|NC_002516.2|	901529	PA4540	gi|110645304|ref|NC_002516.2|	5082012	3	17	0	61.34
mpnpae	PA0922.1	gi|110645304|ref|NC_002516.2|	1007738	PA4277.3	gi|110645304|ref|NC_002516.2|	4785861	2	2	0	-490.73
mpnpae	PA0668.4	gi|110645304|ref|NC_002516.2|	725798	MPNt05	gi|13507739|ref|NC_000912.1|	358242	821	1188	777	33.34
mpnpae	PA0668.4	gi|110645304|ref|NC_002516.2|	725799	MPNt05	gi|13507739|ref|NC_000912.1|	358242	46	1188	43	22.86
mpnpae	PA0668.5	gi|110645304|ref|NC_002516.2|	727252	ncMPN406	gi|13507739|ref|NC_000912.1|	648909	16	465	14	-122.49
mpnpae	PA0922.1	gi|110645304|ref|NC_002516.2|	1007802	MPNt21	gi|13507739|ref|NC_000912.1|	482568	389	57	163	-936.46
mpnpae	PA0668.1	gi|110645304|ref|NC_002516.2|	722769	PA2852.1	gi|110645304|ref|NC_002516.2|	3206473	2	9	0	-199.3
mpnpae	PA0668.4	gi|110645304|ref|NC_002516.2|	724238	PA3031.1	gi|110645304|ref|NC_002516.2|	3395190	6	6	0	-333.85
mpnpae	PA0668.4	gi|110645304|ref|NC_002516.2|	725251	PA3139.1	gi|110645304|ref|NC_002516.2|	3524012	17	459	25	-36.93
mpnpae	PA0668.4	gi|110645304|ref|NC_002516.2|	725797	PA2852.1	gi|110645304|ref|NC_002516.2|	3206473	18	9	17	-116.42
mpnpae	PA0668.4	gi|110645304|ref|NC_002516.2|	725808	PA2852.1	gi|110645304|ref|NC_002516.2|	3206470	3	9	3	-267.77
mpnpae	PA0668.4	gi|110645304|ref|NC_002516.2|	725809	PA2852.1	gi|110645304|ref|NC_002516.2|	3206472	5	9	5	-113.1
mpnpae	PA0668.4	gi|110645304|ref|NC_002516.2|	725814	PA2852.1	gi|110645304|ref|NC_002516.2|	3206470	15	9	12	-63.93
mpnpae	PA0668.4	gi|110645304|ref|NC_002516.2|	725814	PA2852.1	gi|110645304|ref|NC_002516.2|	3206473	7	9	6	-68.93
mpnpae	PA0668.4	gi|110645304|ref|NC_002516.2|	725814	PA2852.1	gi|110645304|ref|NC_002516.2|	3206474	7	9	7	21.07
mpnpae	PA0668.4	gi|110645304|ref|NC_002516.2|	725814	PA2852.1	gi|110645304|ref|NC_002516.2|	3206475	5	9	5	-170.92
mpnpae	PA0668.4	gi|110645304|ref|NC_002516.2|	725829	PA2852.1	gi|110645304|ref|NC_002516.2|	3206468	3	9	3	8.63
mpnpae	PA0922.1	gi|110645304|ref|NC_002516.2|	1007799	PA3133.2	gi|110645304|ref|NC_002516.2|	3514844	3	8	1	-1384.02
mpnpae	PA0922.1	gi|110645304|ref|NC_002516.2|	1007802	PA2736.1	gi|110645304|ref|NC_002516.2|	3099306	57	6	19	-1515.76
mpnpae	PA0922.1	gi|110645304|ref|NC_002516.2|	1007802	PA2736.1	gi|110645304|ref|NC_002516.2|	3099307	91	6	25	-1525.72
mpnpae	PA0922.1	gi|110645304|ref|NC_002516.2|	1007802	PA3133.2	gi|110645304|ref|NC_002516.2|	3514846	8	8	0	-1302.18
mpnpae	PA0922.1	gi|110645304|ref|NC_002516.2|	1007802	PA3133.4	gi|110645304|ref|NC_002516.2|	3515139	8	8	0	-1392.59
mpnpae	PA4277.3	gi|110645304|ref|NC_002516.2|	4785787	PA4665	gi|110645304|ref|NC_002516.2|	5233119	9	2	7	11.72
mpnpae	PA4665	gi|110645304|ref|NC_002516.2|	5233115	PA4735	gi|110645304|ref|NC_002516.2|	5321763	8	3	4	-642.15
mpnpae	PA4665	gi|110645304|ref|NC_002516.2|	5233116	PA4735	gi|110645304|ref|NC_002516.2|	5321761	13	3	0	-624.78
mpnpae	PA4665	gi|110645304|ref|NC_002516.2|	5233116	PA4735	gi|110645304|ref|NC_002516.2|	5321765	2	3	0	-668.04
mpnpae	PA4665	gi|110645304|ref|NC_002516.2|	5233117	PA4735	gi|110645304|ref|NC_002516.2|	5321759	8	3	0	-615.64
mpnpae	PA4665	gi|110645304|ref|NC_002516.2|	5233117	PA4735	gi|110645304|ref|NC_002516.2|	5321763	11	3	1	-647.62
mpnpae	PA4665	gi|110645304|ref|NC_002516.2|	5233127	PA4735	gi|110645304|ref|NC_002516.2|	5321762	12	3	0	-887
mpnpae	PA4665	gi|110645304|ref|NC_002516.2|	5233129	PA4735	gi|110645304|ref|NC_002516.2|	5321759	39	3	0	-870.51
mpnpae	PA0668.2	gi|110645304|ref|NC_002516.2|	723770	PA4735	gi|110645304|ref|NC_002516.2|	5321835	32	989	21	-3.64
mpnpae	PA0668.2	gi|110645304|ref|NC_002516.2|	723771	PA4735	gi|110645304|ref|NC_002516.2|	5321835	33	989	13	8.42
mpnpae	PA0668.3	gi|110645304|ref|NC_002516.2|	723874	PA4735	gi|110645304|ref|NC_002516.2|	5321836	34	989	10	-50.73
mpnpae	PA0668.4	gi|110645304|ref|NC_002516.2|	726275	PA4735	gi|110645304|ref|NC_002516.2|	5321835	37	989	15	-24.03
mpnpae	PA0976.1	gi|110645304|ref|NC_002516.2|	1060420	PA4736	gi|110645304|ref|NC_002516.2|	5322011	2	8	0	-440.42
mpnpae	PA4276.1	gi|110645304|ref|NC_002516.2|	4784183	PA4277.3	gi|110645304|ref|NC_002516.2|	4785871	11	105	0	-22.61
mpnpae	PA0668.1	gi|110645304|ref|NC_002516.2|	722522	MPNt21	gi|13507739|ref|NC_000912.1|	482570	93	3886	63	-76.86
mpnpae	PA0668.1	gi|110645304|ref|NC_002516.2|	722525	MPNt21	gi|13507739|ref|NC_000912.1|	482568	235	3886	176	-27.67
mpnpae	PA0668.1	gi|110645304|ref|NC_002516.2|	722739	MPNt01	gi|13507739|ref|NC_000912.1|	19073	33	668	32	-226.59
mpnpae	PA0668.1	gi|110645304|ref|NC_002516.2|	722740	MPNt01	gi|13507739|ref|NC_000912.1|	19073	49	668	44	-223.25
mpnpae	PA0668.4	gi|110645304|ref|NC_002516.2|	724104	MPNt14	gi|13507739|ref|NC_000912.1|	427574	58	185	60	-533.73
mpnpae	PA0668.4	gi|110645304|ref|NC_002516.2|	724274	MPNt01	gi|13507739|ref|NC_000912.1|	19073	50	668	49	-327.43
mpnpae	PA0668.4	gi|110645304|ref|NC_002516.2|	725501	MPNt14	gi|13507739|ref|NC_000912.1|	427584	7	185	12	-662.75
mpnpae	PA0668.4	gi|110645304|ref|NC_002516.2|	725503	MPNt14	gi|13507739|ref|NC_000912.1|	427581	25	185	27	-635.11
mpnpae	PA4277.3	gi|110645304|ref|NC_002516.2|	4785788	MPNt27	gi|13507739|ref|NC_000912.1|	562093	77	4	53	-989.44
mpnpae	PA4277.3	gi|110645304|ref|NC_002516.2|	4785789	MPNt14	gi|13507739|ref|NC_000912.1|	427647	5	4	3	-960.81
mpnpae	PA4277.3	gi|110645304|ref|NC_002516.2|	4785802	MPNt14	gi|13507739|ref|NC_000912.1|	427647	5	4	4	-927.74
mpnpae	PA4540	gi|110645304|ref|NC_002516.2|	5081766	MPNt03	gi|13507739|ref|NC_000912.1|	93139	3	2	3	-57.61
mpnpae	PA4540	gi|110645304|ref|NC_002516.2|	5081779	MPNt14	gi|13507739|ref|NC_000912.1|	427647	30	4	28	-574.78
mpnpae	PA4540	gi|110645304|ref|NC_002516.2|	5081779	MPNt14	gi|13507739|ref|NC_000912.1|	427648	19	4	17	-562.3
mpnpae	PA4665	gi|110645304|ref|NC_002516.2|	5233117	MPNt23	gi|13507739|ref|NC_000912.1|	487467	15	19	17	-874.53
mpnpae	PA4665	gi|110645304|ref|NC_002516.2|	5233127	MPNt23	gi|13507739|ref|NC_000912.1|	487467	4	19	4	-1137.27
mpnpae	PA4665	gi|110645304|ref|NC_002516.2|	5233129	MPNt23	gi|13507739|ref|NC_000912.1|	487467	9	19	9	-1140.36
mpnpae	PA0668.1	gi|110645304|ref|NC_002516.2|	722273	PA1013.1	gi|110645304|ref|NC_002516.2|	1096953	4	185	0	-84.63
mpnpae	PA0668.1	gi|110645304|ref|NC_002516.2|	722741	PA1013.1	gi|110645304|ref|NC_002516.2|	1096954	4	185	0	-101.97
mpnpae	PA0668.3	gi|110645304|ref|NC_002516.2|	723800	PA1013.1	gi|110645304|ref|NC_002516.2|	1096944	17	185	0	-434.58
mpnpae	PA4735	gi|110645304|ref|NC_002516.2|	5321758	MPNt16	gi|13507739|ref|NC_000912.1|	429432	3	4	0	-1192.03
mpnpae	PA4735	gi|110645304|ref|NC_002516.2|	5321759	MPNt25	gi|13507739|ref|NC_000912.1|	555233	9	22	10	-932.79
mpnpae	PA4735	gi|110645304|ref|NC_002516.2|	5321759	MPNt25	gi|13507739|ref|NC_000912.1|	555245	66	22	69	-1179.98
mpnpae	PA4735	gi|110645304|ref|NC_002516.2|	5321760	MPNt16	gi|13507739|ref|NC_000912.1|	429431	5	4	3	-1185.76
mpnpae	PA4735	gi|110645304|ref|NC_002516.2|	5321760	MPNt24	gi|13507739|ref|NC_000912.1|	555145	2	22	0	-381.11
mpnpae	PA4735	gi|110645304|ref|NC_002516.2|	5321760	MPNt25	gi|13507739|ref|NC_000912.1|	555233	5	22	6	-946.13
mpnpae	PA4735	gi|110645304|ref|NC_002516.2|	5321761	MPNt16	gi|13507739|ref|NC_000912.1|	429431	22	4	9	-1196.04
mpnpae	PA4735	gi|110645304|ref|NC_002516.2|	5321761	MPNt24	gi|13507739|ref|NC_000912.1|	555230	2	22	2	-96.65
mpnpae	PA4929	gi|110645304|ref|NC_002516.2|	5531286	MPNt03	gi|13507739|ref|NC_000912.1|	93051	45	9	42	-471.88
mpnpae	PA4929	gi|110645304|ref|NC_002516.2|	5531287	MPNt03	gi|13507739|ref|NC_000912.1|	93051	4	9	4	-471.46
mpnpae	PA4929	gi|110645304|ref|NC_002516.2|	5531288	MPNt03	gi|13507739|ref|NC_000912.1|	93051	5	9	3	-472.47
mpnpae	PA4929	gi|110645304|ref|NC_002516.2|	5531289	MPNt03	gi|13507739|ref|NC_000912.1|	93051	2	9	3	-474.4
mpnpae	PA4929	gi|110645304|ref|NC_002516.2|	5531502	MPNt03	gi|13507739|ref|NC_000912.1|	93051	45	9	42	-794.14
mpnpae	PA4929	gi|110645304|ref|NC_002516.2|	5531503	MPNt03	gi|13507739|ref|NC_000912.1|	93051	4	9	4	-796.6
mpnpae	PA4929	gi|110645304|ref|NC_002516.2|	5531504	MPNt03	gi|13507739|ref|NC_000912.1|	93051	5	9	3	-799.22
mpnpae	PA4929	gi|110645304|ref|NC_002516.2|	5531505	MPNt03	gi|13507739|ref|NC_000912.1|	93051	2	9	3	-802.36
mpnpae	PA3139.1	gi|110645304|ref|NC_002516.2|	3524024	PA4736	gi|110645304|ref|NC_002516.2|	5321939	2	9	1	-151.41
mpnpae	PA0668.1	gi|110645304|ref|NC_002516.2|	723522	MPNt04	gi|13507739|ref|NC_000912.1|	156422	9	107	9	-516.16
mpnpae	PA0668.1	gi|110645304|ref|NC_002516.2|	723524	MPNt04	gi|13507739|ref|NC_000912.1|	156421	5	107	4	-530.04
mpnpae	PA0668.1	gi|110645304|ref|NC_002516.2|	723526	MPNt04	gi|13507739|ref|NC_000912.1|	156421	6	107	4	-530.82
mpnpae	PA0668.4	gi|110645304|ref|NC_002516.2|	724371	MPNt04	gi|13507739|ref|NC_000912.1|	156425	5	107	5	-161.38
mpnpae	PA4735	gi|110645304|ref|NC_002516.2|	5321832	MPNt16	gi|13507739|ref|NC_000912.1|	429505	9	22	6	-210.62
mpnpae	PA4735	gi|110645304|ref|NC_002516.2|	5321833	MPNt23	gi|13507739|ref|NC_000912.1|	487467	11	16	10	-1004.73
mpnpae	PA4735	gi|110645304|ref|NC_002516.2|	5321834	MPNt16	gi|13507739|ref|NC_000912.1|	429504	9	22	3	-196.91
mpnpae	PA4735	gi|110645304|ref|NC_002516.2|	5321834	MPNt16	gi|13507739|ref|NC_000912.1|	429505	76	22	33	-194.06
mpnpae	PA4735	gi|110645304|ref|NC_002516.2|	5321835	MPNt23	gi|13507739|ref|NC_000912.1|	487466	5	16	4	-1011.09
mpnpae	PA4735	gi|110645304|ref|NC_002516.2|	5321836	MPNt23	gi|13507739|ref|NC_000912.1|	487466	34	16	42	-1002.79
mpnpae	PA0668.4	gi|110645304|ref|NC_002516.2|	726647	PA4735	gi|110645304|ref|NC_002516.2|	5321761	89	2697	3	-270.66
mpnpae	PA4665	gi|110645304|ref|NC_002516.2|	5233183	ncMPN406	gi|13507739|ref|NC_000912.1|	648909	6	5	4	-403.39
mpnpae	PA4665	gi|110645304|ref|NC_002516.2|	5233188	ncMPN406	gi|13507739|ref|NC_000912.1|	648911	5	5	2	-386.52
mpnpae	PA4665	gi|110645304|ref|NC_002516.2|	5233191	ncMPN406	gi|13507739|ref|NC_000912.1|	648911	19	5	11	-371.39
mpnpae	PA4735	gi|110645304|ref|NC_002516.2|	5321835	MPNt21	gi|13507739|ref|NC_000912.1|	482568	137	51	56	-679.15
mpnpae	PA0826.2	gi|110645304|ref|NC_002516.2|	901577	PA3139.1	gi|110645304|ref|NC_002516.2|	3524084	3	3	2	-657.55
mpnpae	PA0826.2	gi|110645304|ref|NC_002516.2|	901870	PA3139.1	gi|110645304|ref|NC_002516.2|	3524087	3	3	3	-412.63
mpnpae	MPNt01	gi|13507739|ref|NC_000912.1|	19073	MPNt27	gi|13507739|ref|NC_000912.1|	562094	51	20	49	-1348.09
mpnpae	MPNt06	gi|13507739|ref|NC_000912.1|	358408	MPNt23	gi|13507739|ref|NC_000912.1|	487467	2	25	0	-455.71
mpnpae	PA1796.2	gi|110645304|ref|NC_002516.2|	1947521	PA4735	gi|110645304|ref|NC_002516.2|	5321836	23	6	5	-619.53
mpnpae	PA1796.4	gi|110645304|ref|NC_002516.2|	1947802	PA4735	gi|110645304|ref|NC_002516.2|	5321836	23	6	5	-847.12
mpnpae	PA2736.1	gi|110645304|ref|NC_002516.2|	3099382	MPNt03	gi|13507739|ref|NC_000912.1|	93051	4	2	4	-729.09
mpnpae	PA3133.2	gi|110645304|ref|NC_002516.2|	3514920	PA4735	gi|110645304|ref|NC_002516.2|	5321761	3	6	1	-745.1
mpnpae	PA3133.4	gi|110645304|ref|NC_002516.2|	3515213	PA4735	gi|110645304|ref|NC_002516.2|	5321761	3	6	1	-1113.43
mpnpae	PA4735	gi|110645304|ref|NC_002516.2|	5321759	MPNt27	gi|13507739|ref|NC_000912.1|	562093	19	8	9	-1004
mpnpae	PA4735	gi|110645304|ref|NC_002516.2|	5321759	MPNt27	gi|13507739|ref|NC_000912.1|	562094	25	8	14	-1126.39
mpnpae	PA4735	gi|110645304|ref|NC_002516.2|	5321760	MPNt03	gi|13507739|ref|NC_000912.1|	93139	9	4	18	-1017.08
mpnpae	PA5139	gi|110645304|ref|NC_002516.2|	5788233	MPNt23	gi|13507739|ref|NC_000912.1|	487467	2	4	3	-865.75
mpnpae	PA5139	gi|110645304|ref|NC_002516.2|	5788244	MPNt23	gi|13507739|ref|NC_000912.1|	487464	3	4	8	-966.11
mpnpae	PA5139	gi|110645304|ref|NC_002516.2|	5788245	MPNt23	gi|13507739|ref|NC_000912.1|	487466	4	4	11	-916.37
mpnpae	PA4735	gi|110645304|ref|NC_002516.2|	5321835	MPNt01	gi|13507739|ref|NC_000912.1|	19073	117	85	121	-883.16
mpnpae	PA4735	gi|110645304|ref|NC_002516.2|	5321835	MPNt03	gi|13507739|ref|NC_000912.1|	93051	16	3	12	-931.27
mpnpae	PA2736.1	gi|110645304|ref|NC_002516.2|	3099306	PA4735	gi|110645304|ref|NC_002516.2|	5321835	15	6	0	-1147.8
mpnpae	PA2736.1	gi|110645304|ref|NC_002516.2|	3099307	PA4735	gi|110645304|ref|NC_002516.2|	5321835	27	6	0	-1147.32
mpnpae	PA3133.2	gi|110645304|ref|NC_002516.2|	3514844	PA4735	gi|110645304|ref|NC_002516.2|	5321832	8	12	0	-923.99
mpnpae	PA3133.2	gi|110645304|ref|NC_002516.2|	3514844	PA4735	gi|110645304|ref|NC_002516.2|	5321834	71	12	6	-905.68
mpnpae	PA3133.2	gi|110645304|ref|NC_002516.2|	3514846	PA4735	gi|110645304|ref|NC_002516.2|	5321833	18	12	4	-927.4
mpnpae	PA3133.2	gi|110645304|ref|NC_002516.2|	3514846	PA4735	gi|110645304|ref|NC_002516.2|	5321835	26	12	0	-913.77
mpnpae	PA3133.4	gi|110645304|ref|NC_002516.2|	3515138	PA4735	gi|110645304|ref|NC_002516.2|	5321835	71	12	0	-1025.91
mpnpae	PA3133.4	gi|110645304|ref|NC_002516.2|	3515139	PA4735	gi|110645304|ref|NC_002516.2|	5321835	26	12	0	-1059.52
mpnpae	PA4277.3	gi|110645304|ref|NC_002516.2|	4785872	MPNt23	gi|13507739|ref|NC_000912.1|	487467	4	3	2	-1026.26
mpnpae	PA4540	gi|110645304|ref|NC_002516.2|	5081827	MPNt23	gi|13507739|ref|NC_000912.1|	487466	5	65	5	-932.67
mpnpae	PA4540	gi|110645304|ref|NC_002516.2|	5081827	MPNt23	gi|13507739|ref|NC_000912.1|	487467	10	65	9	-908.97
mpnpae	PA3133.2	gi|110645304|ref|NC_002516.2|	3514859	MPNt14	gi|13507739|ref|NC_000912.1|	427647	4	8	4	-919.45
mpnpae	PA0922.1	gi|110645304|ref|NC_002516.2|	1007726	PA0976.1	gi|110645304|ref|NC_002516.2|	1060368	2	2	1	-1084.53
mpnpae	PA0922.1	gi|110645304|ref|NC_002516.2|	1007799	MPNt01	gi|13507739|ref|NC_000912.1|	19073	25	72	31	-1351.93
mpnpae	PA0922.1	gi|110645304|ref|NC_002516.2|	1007801	MPNt03	gi|13507739|ref|NC_000912.1|	93051	2	2	0	-1344.94
mpnpae	PA0922.1	gi|110645304|ref|NC_002516.2|	1007802	MPNt01	gi|13507739|ref|NC_000912.1|	19073	35	72	38	-1272.67
mpnpae	PA2775.1	gi|110645304|ref|NC_002516.2|	3133462	PA3133.2	gi|110645304|ref|NC_002516.2|	3514919	2	2	0	-1357.19

## Sheet: Table S5
Putative chimeric RNAs found in the 1:1 RNA mixture by FusionMap
FusionID	Unique Cutting Position Count	Seed Count	Rescued Count	Strands	Chromosome 1	Position 1	Chromosome 2	Position 2	Known Gene 1	Known Transcript 1	Known Exon Number 1	Known Transcript Strand 1	Known Gene 2	Known Transcript 2	Known Exon Number 2	Known Transcript Strand 2	Fusion Junction Sequence	Fusion Gene	Splice Pattern	Splice Pattern Class	Frame Shift	Frame Shift Class	Distance	On Exon Boundary
FUS_19074_119446(-+)	2	1	1	-+	MPN	19075	MPN	119447	MPNt01	MPNt01	1	-	Mpnr02 Mpnr01,Mpnr03 Mpnr01 Mpnr02	Mpnr02,Mpnr03	2,2	++	GTTGAGGGTTTGAGACCCTTCATCTCCACCtgctaatgcaaattggaggaaggaagggat	MPNt01->Mpnr02 Mpnr01,Mpnr03 Mpnr01 Mpnr02	AT-AC	CanonicalPattern[Minor]	2->01	InFrame	100372	None
FUS_19074_120067(-+)	2	1	1	-+	MPN	19075	MPN	120068	MPNt01	MPNt01	1	-	Mpnr03 Mpnr01 Mpnr02	Mpnr03	3	+	GTTGAGGGTTTGAGACCCTTCATCTCCACCtaagggcttatggtggatgccttggcacta	MPNt01->Mpnr03 Mpnr01 Mpnr02	AT-AC	CanonicalPattern[Minor]	2->0	InFrame	100993	None
FUS_19074_120331(-+)	2	2	0	-+	MPN	19075	MPN	120332	MPNt01	MPNt01	1	-	Mpnr03 Mpnr01 Mpnr02	Mpnr03	3	+	GTTGAGGGTTTGAGACCCTTCATCTCCACCttatcattagataggggttgtagggcttgc	MPNt01->Mpnr03 Mpnr01 Mpnr02	AT-AC	CanonicalPattern[Minor]	2->0	InFrame	101257	None
FUS_19074_121498(-+)	3	9	0	-+	MPN	19075	MPN	121499	MPNt01	MPNt01	1	-	Mpnr03 Mpnr01 Mpnr02	Mpnr03	3	+	GTTGAGGGTTTGAGACCCTTCATCTCCACCtgatggagtgacaaagaaggttttccaccc	MPNt01->Mpnr03 Mpnr01 Mpnr02	AT-AC	CanonicalPattern[Minor]	2->0	InFrame	102424	None
FUS_19074_122347(-+)	4	1	3	-+	MPN	19075	MPN	122348	MPNt01	MPNt01	1	-	Mpnr03 Mpnr01 Mpnr02	Mpnr03	3	+	GTTGAGGGTTTGAGACCCTTCATCTCCACCaaaggtaccttcagtacggttggaaatcgt	MPNt01->Mpnr03 Mpnr01 Mpnr02	AT-AC	CanonicalPattern[Minor]	2->0	InFrame	103273	None
FUS_19074_1539073(-+)	2	1	1	-+	MPN	19075	PAE	722626	MPNt01	MPNt01	1	-	PA0668.1	PA0668.1	1	+	GTTGAGGGTTTGAGACCCTTCATCTCCACCgaagggtgcaagcgttaatcggaattactg	MPNt01->PA0668.1	AT-AC	CanonicalPattern[Minor]	2->2	FrameShift	-1	None
FUS_19074_1539291(-+)	3	1	3	-+	MPN	19075	PAE	722844	MPNt01	MPNt01	1	-	PA0668.1	PA0668.1	1	+	GTTGAGGGTTTGAGACCCTTCATCTCCACCactgaggtgcgaaagcgtggggagcaaaca	MPNt01->PA0668.1	AT-AC	CanonicalPattern[Minor]	2->1	FrameShift	-1	None
FUS_19074_1539580(-+)	3	1	2	-+	MPN	19075	PAE	723133	MPNt01	MPNt01	1	-	PA0668.1	PA0668.1	1	+	GTTGAGGGTTTGAGACCCTTCATCTCCACCacaggtgctgcatggctgtcgtcagctcgt	MPNt01->PA0668.1	AT-AC	CanonicalPattern[Minor]	2->2	FrameShift	-1	None
FUS_19074_1539705(-+)	3	2	2	-+	MPN	19075	PAE	723258	MPNt01	MPNt01	1	-	PA0668.1	PA0668.1	1	+	GTTGAGGGTTTGAGACCCTTCATCTCCACCaaaccggaggaaggtggggatgacgtcaag	MPNt01->PA0668.1	AT-AC	CanonicalPattern[Minor]	2->1	FrameShift	-1	None
FUS_19074_1542763(-+)	4	2	2	-+	MPN	19075	PAE	726316	MPNt01	MPNt01	1	-	PA0668.4	PA0668.4	1	+	GTTGAGGGTTTGAGACCCTTCATCTCCACCagtgtatggtgggcagtttgactggggcgg	MPNt01->PA0668.4	AT-AC	CanonicalPattern[Minor]	2->2	FrameShift	-1	None
FUS_19087_1539155(-+)	2	1	1	-+	MPN	19088	PAE	722708	MPNt01	MPNt01	1	-	PA0668.1	PA0668.1	1	+	TTGCACTCAGGAGGTTGAGGGTTTGAGACCtcaacctgggaactgcatccaaaactactg	MPNt01->PA0668.1	CT-GC	NonCanonicalPattern	1->0	FrameShift	-1	None
FUS_19089_119369(+-)	2	2	0	+-	MPN	119370	MPN	19090	Mpnr02 Mpnr01,Mpnr03 Mpnr01 Mpnr02	Mpnr02,Mpnr03	2,2	++	MPNt01	MPNt01	1	-	TTTGGATCTTTAATGGTGGAGATGAAGGGTtgacgacaaccatgcaccacctgtcactcg	Mpnr02 Mpnr01,Mpnr03 Mpnr01 Mpnr02->MPNt01	GC-AG	CanonicalPattern[Minor]	1->2	InFrame	100280	None
FUS_19097_120129(+-)	2	2	0	+-	MPN	120130	MPN	19098	Mpnr03 Mpnr01 Mpnr02	Mpnr03	3	+	MPNt01	MPNt01	1	-	TTTAATGGTGGAGATGAAGGGTCTCAAACCttatcgcaggttaacacgtccttcatcgcc	Mpnr03 Mpnr01 Mpnr02->MPNt01	GC-AG	CanonicalPattern[Minor]	2->0	InFrame	101032	None
FUS_19103_119252(+-)	2	5	6	+-	MPN	119253	MPN	19104	Mpnr02 Mpnr01,Mpnr03 Mpnr01 Mpnr02	Mpnr02,Mpnr03	2,2	++	MPNt01	MPNt01	1	-	GGTGGAGATGAAGGGTCTCAAACCCTCAACtccaccacttgtgcgggtccccgtcaattc	Mpnr02 Mpnr01,Mpnr03 Mpnr01 Mpnr02->MPNt01	GC-AG	CanonicalPattern[Minor]	1->0	FrameShift	100149	None
FUS_19103_119256(+-)	2	2	7	+-	MPN	119257	MPN	19104	Mpnr02 Mpnr01,Mpnr03 Mpnr01 Mpnr02	Mpnr02,Mpnr03	2,2	++	MPNt01	MPNt01	1	-	GGTGGAGATGAAGGGTCTCAAACCCTCAACatgctccaccacttgtgcgggtccccgtca	Mpnr02 Mpnr01,Mpnr03 Mpnr01 Mpnr02->MPNt01	GT-AG	CanonicalPattern[Major]	2->0	InFrame	100153	None
FUS_19112_119546(-+)	2	1	1	-+	MPN	19113	MPN	119547	MPNt01	MPNt01	1	-	Mpnr02 Mpnr01,Mpnr03 Mpnr01 Mpnr02	Mpnr02,Mpnr03	2,2	++	TAGCTCAACTGATAGAGCACCTGATTTGCAcagcttgtaaaagtgagcaaatctgtaaag	MPNt01->Mpnr02 Mpnr01,Mpnr03 Mpnr01 Mpnr02	CT-GC	NonCanonicalPattern	0->01	InFrame	100434	None
FUS_19112_1541002(-+)	2	1	1	-+	MPN	19113	PAE	724555	MPNt01	MPNt01	1	-	PA0668.4	PA0668.4	1	+	TAGCTCAACTGATAGAGCACCTGATTTGCAcgtgagggaaaggcgaaaagaaccccggag	MPNt01->PA0668.4	CT-AC	NonCanonicalPattern	0->2	FrameShift	-1	None
FUS_19116_1539356(+-)	2	1	1	+-	PAE	722909	MPN	19117	PA0668.1	PA0668.1	1	+	MPNt01	MPNt01	1	-	GGTCTCAAACCCTCAACCTCCTGAGTGCAAatcgtttacggcgtggactaccagggtatc	PA0668.1->MPNt01	GT-AT	NonCanonicalPattern	0->2	FrameShift	-1	None
FUS_19119_1539532(-+)	2	1	1	-+	MPN	19120	PAE	723085	MPNt01	MPNt01	1	-	PA0668.1	PA0668.1	1	+	GGGGATGTAGCTCAACTGATAGAGCACCTGatgctgagaactttccagagatggattggt	MPNt01->PA0668.1	AT-AC	CanonicalPattern[Minor]	2->2	FrameShift	-1	None
FUS_19122_1539796(-+)	2	1	1	-+	MPN	19123	PAE	723349	MPNt01	MPNt01	1	-	PA0668.1	PA0668.1	1	+	AATGGGGATGTAGCTCAACTGATAGAGCACcaagccgcgaggtggagctaatcccataaa	MPNt01->PA0668.1	CT-GC	NonCanonicalPattern	2->2	FrameShift	-1	None
FUS_19122_1539804(-+)	2	5	0	-+	MPN	19123	PAE	723357	MPNt01	MPNt01	1	-	PA0668.1	PA0668.1	1	+	AATGGGGATGTAGCTCAACTGATAGAGCACgaggtggagctaatcccataaaaccgatcg	MPNt01->PA0668.1	CT-GC	NonCanonicalPattern	2->1	FrameShift	-1	None
FUS_19128_123105(+-)	5	1	4	+-	MPN	123106	MPN	19129	Mpnr03 Mpnr01 Mpnr02	Mpnr03	3	+	MPNt01	MPNt01	1	-	TCAACCTCCTGAGTGCAAATCAGGTGCTCTgcttggtgctttcctattctcactgaaaca	Mpnr03 Mpnr01 Mpnr02->MPNt01	GT-AT	NonCanonicalPattern	2->2	FrameShift	103977	None
FUS_19128_1539599(+-)	2	1	1	+-	PAE	723152	MPN	19129	PA0668.1	PA0668.1	1	+	MPNt01	MPNt01	1	-	TCAACCTCCTGAGTGCAAATCAGGTGCTCTgacagccatgcagcacctgtgtctgagttc	PA0668.1->MPNt01	GT-AT	NonCanonicalPattern	0->2	FrameShift	-1	None
FUS_19132_1538750(+-)	5	1	18	+-	PAE	722303	MPN	19133	PA0668.1	PA0668.1	1	+	MPNt01	MPNt01	1	-	CCTCCTGAGTGCAAATCAGGTGCTCTATCAgtccgaagatcccccactttctccctcagg	PA0668.1->MPNt01	CT-AC	NonCanonicalPattern	0->1	InFrame	-1	None
FUS_19142_1539728(+-)	2	2	0	+-	PAE	723281	MPN	19143	PA0668.1	PA0668.1	1	+	MPNt01	MPNt01	1	-	GCAAATCAGGTGCTCTATCAGTTGAGCTACgtcatccccaccttcctccggtttgtcacc	PA0668.1->MPNt01	GT-AT	NonCanonicalPattern	0->0	FrameShift	-1	None
FUS_19148_482568(++)	5	6	7	--	MPN	482569	MPN	19149	MPNt21	MPNt21	1	-	MPNt01	MPNt01	1	-	CAGGTGCTCTATCAGTTGAGCTACATCCCCtggctgggatggatgggatcgaaccatcgc	MPNt21->MPNt01	GT-AT	NonCanonicalPattern	2->0	InFrame	463420	Both
FUS_19148_487449(+-)	2	1	1	+-	MPN	487450	MPN	19149	MPNt23	MPNt23	2	+	MPNt01	MPNt01	1	-	CAGGTGCTCTATCAGTTGAGCTACATCCCCtcgaacccacaacactctattttgaagaca	MPNt23->MPNt01	GT-AT	NonCanonicalPattern	2->0	InFrame	468301	Single
FUS_19148_1538828(+-)	2	1	1	+-	PAE	722381	MPN	19149	PA0668.1	PA0668.1	1	+	MPNt01	MPNt01	1	-	CAGGTGCTCTATCAGTTGAGCTACATCCCCcagttacggatcgtcgccttggtaggcctt	PA0668.1->MPNt01	GT-AT	NonCanonicalPattern	0->0	FrameShift	-1	Single
FUS_19148_1538845(+-)	2	1	1	+-	PAE	722398	MPN	19149	PA0668.1	PA0668.1	1	+	MPNt01	MPNt01	1	-	CAGGTGCTCTATCAGTTGAGCTACATCCCCtgatcatcctctcagaccagttacggatcg	PA0668.1->MPNt01	GT-AT	NonCanonicalPattern	2->0	InFrame	-1	Single
FUS_19148_1539835(+-)	3	2	1	+-	PAE	723388	MPN	19149	PA0668.1	PA0668.1	1	+	MPNt01	MPNt01	1	-	CAGGTGCTCTATCAGTTGAGCTACATCCCCtacgatcggttttatgggattagctccacc	PA0668.1->MPNt01	GT-AT	NonCanonicalPattern	2->0	InFrame	-1	Single
FUS_19148_1539940(+-)	15	7	11	+-	PAE	723493	MPN	19149	PA0668.1	PA0668.1	1	+	MPNt01	MPNt01	1	-	CAGGTGCTCTATCAGTTGAGCTACATCCCCgggcggtgtgtacaaggcccgggaacgtat	PA0668.1->MPNt01	GT-AT	NonCanonicalPattern	2->0	InFrame	-1	Single
FUS_19148_1542225(+-)	2	1	1	+-	PAE	725778	MPN	19149	PA0668.4	PA0668.4	1	+	MPNt01	MPNt01	1	-	CAGGTGCTCTATCAGTTGAGCTACATCCCCggtgccattttgcctagttccttcacccga	PA0668.4->MPNt01	GT-AT	NonCanonicalPattern	1->0	FrameShift	-1	Single
FUS_19148_1542777(+-)	3	5	0	+-	PAE	726330	MPN	19149	PA0668.4	PA0668.4	1	+	MPNt01	MPNt01	1	-	CAGGTGCTCTATCAGTTGAGCTACATCCCCtgcccaccatacactgtcctcgatccggat	PA0668.4->MPNt01	GT-AT	NonCanonicalPattern	1->0	FrameShift	-1	Single
FUS_19154_118952(-+)	2	1	1	-+	MPN	19155	MPN	118953	MPNt02	MPNt02	1	-	Mpnr02 Mpnr01,Mpnr03 Mpnr01 Mpnr02	Mpnr02,Mpnr03	2,2	++	TCGATGGTTCAAGTCCATTTACTTCCACCAtattaatctagagtgtggtagggagttttg	MPNt02->Mpnr02 Mpnr01,Mpnr03 Mpnr01 Mpnr02	AT-AC	CanonicalPattern[Minor]	1->1	FrameShift	99798	Single
FUS_19154_119446(-+)	2	1	1	-+	MPN	19155	MPN	119447	MPNt02	MPNt02	1	-	Mpnr02 Mpnr01,Mpnr03 Mpnr01 Mpnr02	Mpnr02,Mpnr03	2,2	++	TCGATGGTTCAAGTCCATTTACTTCCACCAtgctaatgcaaattggaggaaggaagggat	MPNt02->Mpnr02 Mpnr01,Mpnr03 Mpnr01 Mpnr02	AT-AC	CanonicalPattern[Minor]	1->01	FrameShift	100292	Single
FUS_19154_120057(-+)	5	3	2	-+	MPN	19155	MPN	120058	MPNt02	MPNt02	1	-	Mpnr03 Mpnr01 Mpnr02	Mpnr03	3	+	TCGATGGTTCAAGTCCATTTACTTCCACCAaataagttactaagggcttatggtggatgc	MPNt02->Mpnr03 Mpnr01 Mpnr02	AT-AC	CanonicalPattern[Minor]	1->2	InFrame	100903	Single
FUS_19154_1542763(-+)	6	1	13	-+	MPN	19155	PAE	726316	MPNt02	MPNt02	1	-	PA0668.4	PA0668.4	1	+	TCGATGGTTCAAGTCCATTTACTTCCACCAagtgtatggtgggcagtttgactggggcgg	MPNt02->PA0668.4	AT-AC	CanonicalPattern[Minor]	1->2	InFrame	-1	Single
FUS_19154_1543020(-+)	2	2	0	-+	MPN	19155	PAE	726573	MPNt02	MPNt02	1	-	PA0668.4	PA0668.4	1	+	TCGATGGTTCAAGTCCATTTACTTCCACCAggcggtgtttggcacctcgatgtcggctca	MPNt02->PA0668.4	AT-AC	CanonicalPattern[Minor]	1->1	FrameShift	-1	Single
FUS_19181_1539507(-+)	3	3	1	-+	MPN	19182	PAE	723060	MPNt02	MPNt02	1	-	PA0668.1	PA0668.1	1	+	TAGAGCACACCCCTGATAAGGGTGAGGTCGgcgaagaaccttacctggccttgacatgct	MPNt02->PA0668.1	AT-AC	CanonicalPattern[Minor]	1->1	FrameShift	-1	None
FUS_45372_1538742(--)	2	1	1	++	PAE	722295	MPN	45373	PA0668.1	PA0668.1	1	+	MPN036	MPN036	1	+	CAGTAAAACGGTATTCAGGAGCGTGGGTATatcccccactttctccctcaggacgtatgc	PA0668.1->MPN036	CT-AC	NonCanonicalPattern	1->1	FrameShift	-1	None
FUS_54062_1540985(++)	2	1	3	++	MPN	54063	PAE	724538	MPN045	MPN045	1	+	PA0668.4	PA0668.4	1	+	TTGGCCAATCAACCCCCACGATTACTGGTTcgatagtgaaccagtaccgtgagggaaagg	MPN045->PA0668.4	AT-AC	CanonicalPattern[Minor]	2->0	InFrame	-1	None
FUS_57448_1539507(++)	2	1	1	++	MPN	57449	PAE	723060	ncMPN006	ncMPN006	1	+	PA0668.1	PA0668.1	1	+	GGTTGTAGTTGTTAGGTTGTTTAGTCAAAGgcgaagaaccttacctggccttgacatgct	ncMPN006->PA0668.1	AT-AC	CanonicalPattern[Minor]	1->1	FrameShift	-1	None
FUS_63642_1539590(+-)	2	1	15	+-	PAE	723143	MPN	63643	PA0668.1	PA0668.1	1	+	MPN051	MPN051	1	-	ACCCCCTAAAATGACAAAGTCAGGGTCATTgcagcacctgtgtctgagttcccgaaggca	PA0668.1->MPN051	AT-AC	CanonicalPattern[Minor]	0->0	FrameShift	-1	None
FUS_65106_120060(++)	2	1	1	++	MPN	65107	MPN	120061	MPN052	MPN052	1	+	Mpnr03 Mpnr01 Mpnr02	Mpnr03	3	+	ACGGCAACGGCCTTTGAAAACGTCCCGGACaagttactaagggcttatggtggatgcctt	MPN052->Mpnr03 Mpnr01 Mpnr02	GT-AT	NonCanonicalPattern	0->2	FrameShift	54954	None
FUS_80449_118702(++)	2	2	0	++	MPN	80450	MPN	118703	MPN064	MPN064	2	+	Mpnr01,Mpnr02 Mpnr01,Mpnr03 Mpnr01 Mpnr02	Mpnr01,Mpnr02,Mpnr03	1,1,1	+++	TCGTTAACCTTATTAGTAAAAAGCAACGCGcaatgccgcgtgaacgatgaaggtctttaa	MPN064->Mpnr01,Mpnr02 Mpnr01,Mpnr03 Mpnr01 Mpnr02	GC-AG	CanonicalPattern[Minor]	0->0	FrameShift	38253	None
FUS_81495_123105(--)	2	1	1	++	MPN	123106	MPN	81496	Mpnr03 Mpnr01 Mpnr02	Mpnr03	3	+	MPN064	MPN064	2	+	GTTTTAACCATTCGACCAGCACCTAAGCTAgcttggtgctttcctattctcactgaaaca	Mpnr03 Mpnr01 Mpnr02->MPN064	GT-AT	NonCanonicalPattern	2->2	FrameShift	41610	None
FUS_93052_119735(-+)	3	4	0	-+	MPN	93053	MPN	119736	MPNt03	MPNt03	1	-	Mpnr02 Mpnr01,Mpnr03 Mpnr01 Mpnr02	Mpnr02,Mpnr03	2,2	++	TGCGTGGGTTCGAATCCCACCGCTTCCGCCcattaggaagcgcatgtcaaggatagcacc	MPNt03->Mpnr02 Mpnr01,Mpnr03 Mpnr01 Mpnr02	AT-AC	CanonicalPattern[Minor]	0->01	InFrame	26683	None
FUS_93052_120841(-+)	2	1	1	-+	MPN	93053	MPN	120842	MPNt03	MPNt03	1	-	Mpnr03 Mpnr01 Mpnr02	Mpnr03	3	+	TGCGTGGGTTCGAATCCCACCGCTTCCGCCgatagcggatgacttgtgattaggggtgaa	MPNt03->Mpnr03 Mpnr01 Mpnr02	AT-AC	CanonicalPattern[Minor]	0->0	FrameShift	27789	None
FUS_93052_1538851(-+)	4	2	4	-+	MPN	93053	PAE	722404	MPNt03	MPNt03	1	-	PA0668.1	PA0668.1	1	+	TGCGTGGGTTCGAATCCCACCGCTTCCGCCactggaactgagacacggtccagactccta	MPNt03->PA0668.1	AT-AC	CanonicalPattern[Minor]	0->2	FrameShift	-1	None
FUS_93052_1539705(-+)	2	1	1	-+	MPN	93053	PAE	723258	MPNt03	MPNt03	1	-	PA0668.1	PA0668.1	1	+	TGCGTGGGTTCGAATCCCACCGCTTCCGCCaaaccggaggaaggtggggatgacgtcaag	MPNt03->PA0668.1	AT-AC	CanonicalPattern[Minor]	0->1	InFrame	-1	None
FUS_93052_1542763(-+)	4	3	2	-+	MPN	93053	PAE	726316	MPNt03	MPNt03	1	-	PA0668.4	PA0668.4	1	+	TGCGTGGGTTCGAATCCCACCGCTTCCGCCagtgtatggtgggcagtttgactggggcgg	MPNt03->PA0668.4	AT-AC	CanonicalPattern[Minor]	0->2	FrameShift	-1	None
FUS_93069_1540985(-+)	2	1	2	-+	MPN	93070	PAE	724538	MPNt03	MPNt03	1	-	PA0668.4	PA0668.4	1	+	GTTAGATCGTTCTACGGTGCGTGGGTTCGAcgatagtgaaccagtaccgtgagggaaagg	MPNt03->PA0668.4	AT-AC	CanonicalPattern[Minor]	1->0	FrameShift	-1	None
FUS_93075_121675(-+)	2	1	1	-+	MPN	93076	MPN	121676	MPNt03	MPNt03	1	-	Mpnr03 Mpnr01 Mpnr02	Mpnr03	3	+	TAAGGTGTTAGATCGTTCTACGGTGCGTGGctagctgtaaccagtaccgagaacgaacac	MPNt03->Mpnr03 Mpnr01 Mpnr02	GT-AT	NonCanonicalPattern	1->0	FrameShift	28600	None
FUS_93079_122677(-+)	2	2	0	-+	MPN	93080	MPN	122678	MPNt03	MPNt03	1	-	Mpnr03 Mpnr01 Mpnr02	Mpnr03	3	+	CTGCTAAGGTGTTAGATCGTTCTACGGTGCctattgtgcccgtaggaagattgaagagtg	MPNt03->Mpnr03 Mpnr01 Mpnr02	GT-AT	NonCanonicalPattern	0->0	FrameShift	29598	None
FUS_93091_123070(+-)	4	2	6	+-	MPN	123071	MPN	93092	Mpnr03 Mpnr01 Mpnr02	Mpnr03	3	+	MPNt03	MPNt03	1	-	GTGGGATTCGAACCCACGCACCGTAGAACGattcggctccactgtgcttaactgctgggt	Mpnr03 Mpnr01 Mpnr02->MPNt03	GT-AT	NonCanonicalPattern	0->0	FrameShift	29979	None
FUS_93091_123076(+-)	2	1	1	+-	MPN	123077	MPN	93092	Mpnr03 Mpnr01 Mpnr02	Mpnr03	3	+	MPNt03	MPNt03	1	-	GTGGGATTCGAACCCACGCACCGTAGAACGagctacattcggctccactgtgcttaactg	Mpnr03 Mpnr01 Mpnr02->MPNt03	GT-AT	NonCanonicalPattern	0->0	FrameShift	29985	None
FUS_93091_1541209(-+)	2	2	0	-+	MPN	93092	PAE	724762	MPNt03	MPNt03	1	-	PA0668.4	PA0668.4	1	+	TAAGAGGACACCCTGCTAAGGTGTTAGATCacccgaaaccgggcgatctatccatgagca	MPNt03->PA0668.4	GT-AG	CanonicalPattern[Major]	0->2	FrameShift	-1	None
FUS_93109_118821(+-)	2	2	0	+-	MPN	118822	MPN	93110	Mpnr01,Mpnr02 Mpnr01,Mpnr03 Mpnr01 Mpnr02	Mpnr01,Mpnr02,Mpnr03	1,1,1	+++	MPNt03	MPNt03	1	-	CACCGTAGAACGATCTAACACCTTAGCAGGagttagtcgtcacttattcaaaatggtaca	Mpnr01,Mpnr02 Mpnr01,Mpnr03 Mpnr01 Mpnr02->MPNt03	AT-AC	CanonicalPattern[Minor]	2->0	InFrame	25712	None
FUS_93109_118845(+-)	2	4	0	+-	MPN	118846	MPN	93110	Mpnr01,Mpnr02 Mpnr01,Mpnr03 Mpnr01 Mpnr02	Mpnr01,Mpnr02,Mpnr03	1,1,1	+++	MPNt03	MPNt03	1	-	CACCGTAGAACGATCTAACACCTTAGCAGGgtattaccgcgactgctggcacatagttag	Mpnr01,Mpnr02 Mpnr01,Mpnr03 Mpnr01 Mpnr02->MPNt03	AT-AC	CanonicalPattern[Minor]	2->0	InFrame	25736	None
FUS_93109_1538596(+-)	3	4	1	+-	PAE	722149	MPN	93110	PA0668.1	PA0668.1	1	+	MPNt03	MPNt03	1	-	CACCGTAGAACGATCTAACACCTTAGCAGGgtgttaggcctgccgccagcgttcaatctg	PA0668.1->MPNt03	AT-AC	CanonicalPattern[Minor]	2->0	InFrame	-1	None
FUS_93111_118779(+-)	2	3	0	+-	MPN	118780	MPN	93112	Mpnr01,Mpnr02 Mpnr01,Mpnr03 Mpnr01 Mpnr02	Mpnr01,Mpnr02,Mpnr03	1,1,1	+++	MPNt03	MPNt03	1	-	CCGTAGAACGATCTAACACCTTAGCAGGGTccattacctgctaaagtcattcttcccaaa	Mpnr01,Mpnr02 Mpnr01,Mpnr03 Mpnr01 Mpnr02->MPNt03	CT-AC	NonCanonicalPattern	2->1	FrameShift	25668	None
FUS_93111_1538596(+-)	5	3	5	+-	PAE	722149	MPN	93112	PA0668.1	PA0668.1	1	+	MPNt03	MPNt03	1	-	CCGTAGAACGATCTAACACCTTAGCAGGGTgtgttaggcctgccgccagcgttcaatctg	PA0668.1->MPNt03	AT-AC	CanonicalPattern[Minor]	2->1	FrameShift	-1	None
FUS_96230_119277(++)	2	1	1	++	MPN	96231	MPN	119278	ncMPN013	ncMPN013	1	+	Mpnr02 Mpnr01,Mpnr03 Mpnr01 Mpnr02	Mpnr02,Mpnr03	2,2	++	CAGCCAAAGGTCAATCAAGAGAGGGAATCGacgaaaaaccttacctagacttgacatcct	ncMPN013->Mpnr02 Mpnr01,Mpnr03 Mpnr01 Mpnr02	AT-AC	CanonicalPattern[Minor]	1->2	InFrame	23047	None
FUS_96283_1540550(++)	2	2	0	++	MPN	96284	PAE	724103	ncMPN013	ncMPN013	1	+	PA0668.4	PA0668.4	1	+	TGTTTTCAGTATGCTCTTCTTTATGCTACTggtcaagtgaagaagcgcatacggtggatg	ncMPN013->PA0668.4	GT-AT	NonCanonicalPattern	0->0	FrameShift	-1	Single
FUS_96354_1541045(++)	2	1	1	++	MPN	96355	PAE	724598	ncMPN013	ncMPN013	1	+	PA0668.4	PA0668.4	1	+	ATAACTTGAACTAGCCACAGGTTTAACTGTagaacctgaaaccgtatgcgtacaagcagt	ncMPN013->PA0668.4	GT-AT	NonCanonicalPattern	2->0	InFrame	-1	None
FUS_97229_1539297(++)	2	1	1	++	MPN	97230	PAE	722850	MPN080	MPN080	2	+	PA0668.1	PA0668.1	1	+	CGCTAACAACTTTGGTAGTAGTGAAACTGAgtgcgaaagcgtggggagcaaacaggatta	MPN080->PA0668.1	GT-AG	CanonicalPattern[Major]	1->1	FrameShift	-1	None
FUS_107164_1542763(++)	2	1	1	++	MPN	107165	PAE	726316	MPN084	MPN084	2	+	PA0668.4	PA0668.4	1	+	CACTGTTCAGAATTTAACTGTCTACAGTTAagtgtatggtgggcagtttgactggggcgg	MPN084->PA0668.4	AT-AC	CanonicalPattern[Minor]	1->2	InFrame	-1	None
FUS_113068_1542953(--)	2	1	1	++	PAE	726506	MPN	113069	PA0668.4	PA0668.4	1	+	MPN090	MPN090	1	+	TTGACCGAACAATAAACTGTTAATCCCGATggcccttccatacagaaccaccggatcact	PA0668.4->MPN090	AT-AC	CanonicalPattern[Minor]	0->0	FrameShift	-1	None
FUS_118295_4331292(-+)	3	2	1	-+	PAE	3514845	MPN	118296	PA3133.2	PA3133.2	1	-	Mpnr01,Mpnr02 Mpnr01,Mpnr03 Mpnr01 Mpnr02	Mpnr01,Mpnr02,Mpnr03	1,1,1	+++	ACTCTCAGAAAAATTGACAGATTGCATCCAgtggtggagctagacgggatcgaaccgtcg	PA3133.2->Mpnr01,Mpnr02 Mpnr01,Mpnr03 Mpnr01 Mpnr02	AT-AC	CanonicalPattern[Minor]	0->1	InFrame	-1	Single
FUS_118313_1538941(--)	7	1	10	++	PAE	722494	MPN	118314	PA0668.1	PA0668.1	1	+	Mpnr01,Mpnr02 Mpnr01,Mpnr03 Mpnr01 Mpnr02	Mpnr01,Mpnr02,Mpnr03	1,1,1	+++	ATCCTGAGCCAGGATCAAACTCTCAGAAAAacgcggcatggctggatcaggctttcgccc	PA0668.1->Mpnr01,Mpnr02 Mpnr01,Mpnr03 Mpnr01 Mpnr02	GT-AT	NonCanonicalPattern	2->1	FrameShift	-1	None
FUS_118313_1539607(--)	2	1	1	++	PAE	723160	MPN	118314	PA0668.1	PA0668.1	1	+	Mpnr01,Mpnr02 Mpnr01,Mpnr03 Mpnr01 Mpnr02	Mpnr01,Mpnr02,Mpnr03	1,1,1	+++	ATCCTGAGCCAGGATCAAACTCTCAGAAAAgagctgacgacagccatgcagcacctgtgt	PA0668.1->Mpnr01,Mpnr02 Mpnr01,Mpnr03 Mpnr01 Mpnr02	GT-AT	NonCanonicalPattern	2->1	FrameShift	-1	None
FUS_118313_1539609(--)	5	5	1	++	PAE	723162	MPN	118314	PA0668.1	PA0668.1	1	+	Mpnr01,Mpnr02 Mpnr01,Mpnr03 Mpnr01 Mpnr02	Mpnr01,Mpnr02,Mpnr03	1,1,1	+++	ATCCTGAGCCAGGATCAAACTCTCAGAAAAacgagctgacgacagccatgcagcacctgt	PA0668.1->Mpnr01,Mpnr02 Mpnr01,Mpnr03 Mpnr01 Mpnr02	GT-AT	NonCanonicalPattern	1->1	FrameShift	-1	None
FUS_118313_1543262(--)	4	4	0	++	PAE	726815	MPN	118314	PA0668.4	PA0668.4	1	+	Mpnr01,Mpnr02 Mpnr01,Mpnr03 Mpnr01 Mpnr02	Mpnr01,Mpnr02,Mpnr03	1,1,1	+++	ATCCTGAGCCAGGATCAAACTCTCAGAAAAatagctacccggcaatgccactggcgtgac	PA0668.4->Mpnr01,Mpnr02 Mpnr01,Mpnr03 Mpnr01 Mpnr02	GT-AT	NonCanonicalPattern	0->1	InFrame	-1	None
FUS_118313_5602287(-+)	2	1	1	-+	PAE	4785840	MPN	118314	PA4277.3	PA4277.3	1	-	Mpnr01,Mpnr02 Mpnr01,Mpnr03 Mpnr01 Mpnr02	Mpnr01,Mpnr02,Mpnr03	1,1,1	+++	ATCCTGAGCCAGGATCAAACTCTCAGAAAAagtctgatccctttggccactcgggaatcc	PA4277.3->Mpnr01,Mpnr02 Mpnr01,Mpnr03 Mpnr01 Mpnr02	GT-AT	NonCanonicalPattern	2->1	FrameShift	-1	None
FUS_118324_1543244(--)	2	1	1	++	PAE	726797	MPN	118325	PA0668.4	PA0668.4	1	+	Mpnr01,Mpnr02 Mpnr01,Mpnr03 Mpnr01 Mpnr02	Mpnr01,Mpnr02,Mpnr03	1,1,1	+++	CGCCAGCGTTAATCCTGAGCCAGGATCAAAcactggcgtgacaaccggaacaccagaggt	PA0668.4->Mpnr01,Mpnr02 Mpnr01,Mpnr03 Mpnr01 Mpnr02	GC-AG	CanonicalPattern[Minor]	0->0	FrameShift	-1	None
FUS_118330_253986(++)	2	1	1	++	MPN	118331	MPN	253987	Mpnr01,Mpnr02 Mpnr01,Mpnr03 Mpnr01 Mpnr02	Mpnr01,Mpnr02,Mpnr03	1,1,1	+++	MPN208	MPN208	1	+	CAATCTGTCAATTTTTCTGAGAGTTTGATCaaaacaacggtcaaattctcttcgttggta	Mpnr01,Mpnr02 Mpnr01,Mpnr03 Mpnr01 Mpnr02->MPN208	CT-AC	NonCanonicalPattern	0->1	InFrame	135656	None
FUS_118330_1542157(++)	5	7	4	++	MPN	118331	PAE	725710	Mpnr01,Mpnr02 Mpnr01,Mpnr03 Mpnr01 Mpnr02	Mpnr01,Mpnr02,Mpnr03	1,1,1	+++	PA0668.4	PA0668.4	1	+	CAATCTGTCAATTTTTCTGAGAGTTTGATCaggtggtcgggtagagaataccaaggcgct	Mpnr01,Mpnr02 Mpnr01,Mpnr03 Mpnr01 Mpnr02->PA0668.4	CT-AC	NonCanonicalPattern	0->2	FrameShift	-1	None
FUS_118330_1542186(++)	4	12	3	++	MPN	118331	PAE	725739	Mpnr01,Mpnr02 Mpnr01,Mpnr03 Mpnr01 Mpnr02	Mpnr01,Mpnr02,Mpnr03	1,1,1	+++	PA0668.4	PA0668.4	1	+	CAATCTGTCAATTTTTCTGAGAGTTTGATCttgagagaactcgggtgaaggaactaggca	Mpnr01,Mpnr02 Mpnr01,Mpnr03 Mpnr01 Mpnr02->PA0668.4	CT-GC	NonCanonicalPattern	0->1	InFrame	-1	None
FUS_118330_1542838(++)	3	1	2	++	MPN	118331	PAE	726391	Mpnr01,Mpnr02 Mpnr01,Mpnr03 Mpnr01 Mpnr02	Mpnr01,Mpnr02,Mpnr03	1,1,1	+++	PA0668.4	PA0668.4	1	+	CAATCTGTCAATTTTTCTGAGAGTTTGATCcggtcggaaatcggtcgcagagtataaagg	Mpnr01,Mpnr02 Mpnr01,Mpnr03 Mpnr01 Mpnr02->PA0668.4	CT-AC	NonCanonicalPattern	0->2	FrameShift	-1	None
FUS_118333_1538554(++)	2	1	1	++	MPN	118334	PAE	722107	Mpnr01,Mpnr02 Mpnr01,Mpnr03 Mpnr01 Mpnr02	Mpnr01,Mpnr02,Mpnr03	1,1,1	+++	PA0668.1	PA0668.1	1	+	TCTGTCAATTTTTCTGAGAGTTTGATCCTGtttgatcatggctcagattgaacgctggcg	Mpnr01,Mpnr02 Mpnr01,Mpnr03 Mpnr01 Mpnr02->PA0668.1	GC-AG	CanonicalPattern[Minor]	0->2	FrameShift	-1	None
FUS_118333_1542182(++)	3	4	0	++	MPN	118334	PAE	725735	Mpnr01,Mpnr02 Mpnr01,Mpnr03 Mpnr01 Mpnr02	Mpnr01,Mpnr02,Mpnr03	1,1,1	+++	PA0668.4	PA0668.4	1	+	TCTGTCAATTTTTCTGAGAGTTTGATCCTGgcgcttgagagaactcgggtgaaggaacta	Mpnr01,Mpnr02 Mpnr01,Mpnr03 Mpnr01 Mpnr02->PA0668.4	GC-AG	CanonicalPattern[Minor]	0->0	FrameShift	-1	None
FUS_118340_1539516(++)	3	1	2	++	MPN	118341	PAE	723069	Mpnr01,Mpnr02 Mpnr01,Mpnr03 Mpnr01 Mpnr02	Mpnr01,Mpnr02,Mpnr03	1,1,1	+++	PA0668.1	PA0668.1	1	+	ATTTTTCTGAGAGTTTGATCCTGGCTCAGGcttacctggccttgacatgctgagaacttt	Mpnr01,Mpnr02 Mpnr01,Mpnr03 Mpnr01 Mpnr02->PA0668.1	AT-AC	CanonicalPattern[Minor]	1->1	FrameShift	-1	None
FUS_118340_1538587(--)	2	2	1	++	PAE	722140	MPN	118341	PA0668.1	PA0668.1	1	+	Mpnr01,Mpnr02 Mpnr01,Mpnr03 Mpnr01 Mpnr02	Mpnr01,Mpnr02,Mpnr03	1,1,1	+++	CATGTATTAGGCATGCCGCCAGCGTTAATCctgccgccagcgttcaatctgagccatgat	PA0668.1->Mpnr01,Mpnr02 Mpnr01,Mpnr03 Mpnr01 Mpnr02	GC-AG	CanonicalPattern[Minor]	2->1	FrameShift	-1	None
FUS_118340_1539607(--)	2	2	0	++	PAE	723160	MPN	118341	PA0668.1	PA0668.1	1	+	Mpnr01,Mpnr02 Mpnr01,Mpnr03 Mpnr01 Mpnr02	Mpnr01,Mpnr02,Mpnr03	1,1,1	+++	CATGTATTAGGCATGCCGCCAGCGTTAATCgagctgacgacagccatgcagcacctgtgt	PA0668.1->Mpnr01,Mpnr02 Mpnr01,Mpnr03 Mpnr01 Mpnr02	GT-AG	CanonicalPattern[Major]	2->1	FrameShift	-1	None
FUS_118355_1541002(++)	2	1	1	++	MPN	118356	PAE	724555	Mpnr01,Mpnr02 Mpnr01,Mpnr03 Mpnr01 Mpnr02	Mpnr01,Mpnr02,Mpnr03	1,1,1	+++	PA0668.4	PA0668.4	1	+	TGATCCTGGCTCAGGATTAACGCTGGCGGCcgtgagggaaaggcgaaaagaaccccggag	Mpnr01,Mpnr02 Mpnr01,Mpnr03 Mpnr01 Mpnr02->PA0668.4	AT-AC	CanonicalPattern[Minor]	1->2	InFrame	-1	None
FUS_118356_1542783(--)	3	2	1	++	PAE	726336	MPN	118357	PA0668.4	PA0668.4	1	+	Mpnr01,Mpnr02 Mpnr01,Mpnr03 Mpnr01 Mpnr02	Mpnr01,Mpnr02,Mpnr03	1,1,1	+++	ACTTTCGATCGACTTGCATGTATTAGGCATtcaaactgcccaccatacactgtcctcgat	PA0668.4->Mpnr01,Mpnr02 Mpnr01,Mpnr03 Mpnr01 Mpnr02	CT-GC	NonCanonicalPattern	1->2	InFrame	-1	None
FUS_118356_1542877(--)	4	4	0	++	PAE	726430	MPN	118357	PA0668.4	PA0668.4	1	+	Mpnr01,Mpnr02 Mpnr01,Mpnr03 Mpnr01 Mpnr02	Mpnr01,Mpnr02,Mpnr03	1,1,1	+++	ACTTTCGATCGACTTGCATGTATTAGGCATcgcgcttttgcctttatactctgcgaccga	PA0668.4->Mpnr01,Mpnr02 Mpnr01,Mpnr03 Mpnr01 Mpnr02	CT-GC	NonCanonicalPattern	2->2	FrameShift	-1	None
FUS_118356_1718004(-+)	2	2	0	-+	PAE	901557	MPN	118357	PA0826.2	PA0826.2	3	-	Mpnr01,Mpnr02 Mpnr01,Mpnr03 Mpnr01 Mpnr02	Mpnr01,Mpnr02,Mpnr03	1,1,1	+++	ACTTTCGATCGACTTGCATGTATTAGGCATctctccgctatcggttctacatgcttagcc	PA0826.2->Mpnr01,Mpnr02 Mpnr01,Mpnr03 Mpnr01 Mpnr02	CT-GC	NonCanonicalPattern	0->2	FrameShift	-1	None
FUS_118357_1538570(++)	2	1	1	++	MPN	118358	PAE	722123	Mpnr01,Mpnr02 Mpnr01,Mpnr03 Mpnr01 Mpnr02	Mpnr01,Mpnr02,Mpnr03	1,1,1	+++	PA0668.1	PA0668.1	1	+	ATCCTGGCTCAGGATTAACGCTGGCGGCATattgaacgctggcggcaggcctaacacatg	Mpnr01,Mpnr02 Mpnr01,Mpnr03 Mpnr01 Mpnr02->PA0668.1	GC-AG	CanonicalPattern[Minor]	0->0	FrameShift	-1	None
FUS_118358_3915794(-+)	2	1	1	-+	PAE	3099347	MPN	118359	PA2736.1	PA2736.1	1	-	Mpnr01,Mpnr02 Mpnr01,Mpnr03 Mpnr01 Mpnr02	Mpnr01,Mpnr02,Mpnr03	1,1,1	+++	CTACTTTCGATCGACTTGCATGTATTAGGCcccatgcaagtgcgctaccaggctgcgcta	PA2736.1->Mpnr01,Mpnr02 Mpnr01,Mpnr03 Mpnr01 Mpnr02	GT-AT	NonCanonicalPattern	2->1	FrameShift	-1	None
FUS_118366_1539073(++)	5	7	0	++	MPN	118367	PAE	722626	Mpnr01,Mpnr02 Mpnr01,Mpnr03 Mpnr01 Mpnr02	Mpnr01,Mpnr02,Mpnr03	1,1,1	+++	PA0668.1	PA0668.1	1	+	CAGGATTAACGCTGGCGGCATGCCTAATACgaagggtgcaagcgttaatcggaattactg	Mpnr01,Mpnr02 Mpnr01,Mpnr03 Mpnr01 Mpnr02->PA0668.1	AT-AC	CanonicalPattern[Minor]	0->2	FrameShift	-1	None
FUS_118366_1541965(++)	2	3	0	++	MPN	118367	PAE	725518	Mpnr01,Mpnr02 Mpnr01,Mpnr03 Mpnr01 Mpnr02	Mpnr01,Mpnr02,Mpnr03	1,1,1	+++	PA0668.4	PA0668.4	1	+	CAGGATTAACGCTGGCGGCATGCCTAATACggagaaggctaggccagcttggcgttggtt	Mpnr01,Mpnr02 Mpnr01,Mpnr03 Mpnr01 Mpnr02->PA0668.4	AT-AC	CanonicalPattern[Minor]	0->2	FrameShift	-1	None
FUS_118366_1542516(++)	2	2	0	++	MPN	118367	PAE	726069	Mpnr01,Mpnr02 Mpnr01,Mpnr03 Mpnr01 Mpnr02	Mpnr01,Mpnr02,Mpnr03	1,1,1	+++	PA0668.4	PA0668.4	1	+	CAGGATTAACGCTGGCGGCATGCCTAATACgatggcggcgctgtctccacccgagactca	Mpnr01,Mpnr02 Mpnr01,Mpnr03 Mpnr01 Mpnr02->PA0668.4	AT-AC	CanonicalPattern[Minor]	0->1	InFrame	-1	None
FUS_118408_1540550(++)	2	1	1	++	MPN	118409	PAE	724103	Mpnr01,Mpnr02 Mpnr01,Mpnr03 Mpnr01 Mpnr02	Mpnr01,Mpnr02,Mpnr03	1,1,1	+++	PA0668.4	PA0668.4	1	+	CGAAAGTAGTAATACTTTAGAGGCGAACGGggtcaagtgaagaagcgcatacggtggatg	Mpnr01,Mpnr02 Mpnr01,Mpnr03 Mpnr01 Mpnr02->PA0668.4	GT-AT	NonCanonicalPattern	0->0	FrameShift	-1	Single
FUS_118418_1540786(--)	2	1	1	++	PAE	724339	MPN	118419	PA0668.4	PA0668.4	1	+	Mpnr01,Mpnr02 Mpnr01,Mpnr03 Mpnr01 Mpnr02	Mpnr01,Mpnr02,Mpnr03	1,1,1	+++	ATCCCCCATTATAAGGTAGATTGGATACGTggaatctcggttgatttcttttcctcaggg	PA0668.4->Mpnr01,Mpnr02 Mpnr01,Mpnr03 Mpnr01 Mpnr02	CT-AC	NonCanonicalPattern	2->1	FrameShift	-1	None
FUS_118421_1660250(+-)	3	1	15	+-	MPN	118422	PAE	843803	Mpnr01,Mpnr02 Mpnr01,Mpnr03 Mpnr01 Mpnr02	Mpnr01,Mpnr02,Mpnr03	1,1,1	+++	PA0776	PA0776	1	-	ACTTTAGAGGCGAACGGGTGAGTAACACGTatccatcgcctggaagacaagaagaacccg	Mpnr01,Mpnr02 Mpnr01,Mpnr03 Mpnr01 Mpnr02->PA0776	AT-AC	CanonicalPattern[Minor]	1->0	FrameShift	-1	None
FUS_118428_1540568(++)	2	2	0	++	MPN	118429	PAE	724121	Mpnr01,Mpnr02 Mpnr01,Mpnr03 Mpnr01 Mpnr02	Mpnr01,Mpnr02,Mpnr03	1,1,1	+++	PA0668.4	PA0668.4	1	+	AGGCGAACGGGTGAGTAACACGTATCCAATatacggtggatgccttggcagtcagaggcg	Mpnr01,Mpnr02 Mpnr01,Mpnr03 Mpnr01 Mpnr02->PA0668.4	CT-GC	NonCanonicalPattern	2->0	InFrame	-1	None
FUS_118435_1539709(++)	3	6	0	++	MPN	118436	PAE	723262	Mpnr01,Mpnr02 Mpnr01,Mpnr03 Mpnr01 Mpnr02	Mpnr01,Mpnr02,Mpnr03	1,1,1	+++	PA0668.1	PA0668.1	1	+	CGGGTGAGTAACACGTATCCAATCTACCTTcggaggaaggtggggatgacgtcaagtcat	Mpnr01,Mpnr02 Mpnr01,Mpnr03 Mpnr01 Mpnr02->PA0668.1	AT-AC	CanonicalPattern[Minor]	0->2	FrameShift	-1	None
FUS_118438_1539709(++)	3	5	0	++	MPN	118439	PAE	723262	Mpnr01,Mpnr02 Mpnr01,Mpnr03 Mpnr01 Mpnr02	Mpnr01,Mpnr02,Mpnr03	1,1,1	+++	PA0668.1	PA0668.1	1	+	GTGAGTAACACGTATCCAATCTACCTTATAcggaggaaggtggggatgacgtcaagtcat	Mpnr01,Mpnr02 Mpnr01,Mpnr03 Mpnr01 Mpnr02->PA0668.1	AT-AC	CanonicalPattern[Minor]	0->2	FrameShift	-1	None
FUS_118451_482501(-+)	3	1	2	-+	MPN	482502	MPN	118452	MPNt20	MPNt20	1	-	Mpnr01,Mpnr02 Mpnr01,Mpnr03 Mpnr01 Mpnr02	Mpnr01,Mpnr02,Mpnr03	1,1,1	+++	CTTATGCGGTATTAGCTAGTCTTTCAACTAgctctaccgctgagctagtgagtcaataaa	MPNt20->Mpnr01,Mpnr02 Mpnr01,Mpnr03 Mpnr01 Mpnr02	AT-AC	CanonicalPattern[Minor]	2->1	FrameShift	364050	None
FUS_118454_1538790(--)	3	3	0	++	PAE	722343	MPN	118455	PA0668.1	PA0668.1	1	+	Mpnr01,Mpnr02 Mpnr01,Mpnr03 Mpnr01 Mpnr02	Mpnr01,Mpnr02,Mpnr03	1,1,1	+++	GTTCTTATGCGGTATTAGCTAGTCTTTCAAcaactagctaatccgacctaggctcatctg	PA0668.1->Mpnr01,Mpnr02 Mpnr01,Mpnr03 Mpnr01 Mpnr02	GT-AG	CanonicalPattern[Major]	1->1	FrameShift	-1	None
FUS_118463_1540786(--)	2	1	1	++	PAE	724339	MPN	118464	PA0668.4	PA0668.4	1	+	Mpnr01,Mpnr02 Mpnr01,Mpnr03 Mpnr01 Mpnr02	Mpnr01,Mpnr02,Mpnr03	1,1,1	+++	CGAACCAAAGTTCTTATGCGGTATTAGCTAggaatctcggttgatttcttttcctcaggg	PA0668.4->Mpnr01,Mpnr02 Mpnr01,Mpnr03 Mpnr01 Mpnr02	CT-AC	NonCanonicalPattern	2->1	FrameShift	-1	None
FUS_118465_1540954(++)	2	1	1	++	MPN	118466	PAE	724507	Mpnr01,Mpnr02 Mpnr01,Mpnr03 Mpnr01 Mpnr02	Mpnr01,Mpnr02,Mpnr03	1,1,1	+++	PA0668.4	PA0668.4	1	+	ATAATGGGGGATAACTAGTTGAAAGACTAGcatcctccaaggctaaatactactgactga	Mpnr01,Mpnr02 Mpnr01,Mpnr03 Mpnr01 Mpnr02->PA0668.4	CT-AC	NonCanonicalPattern	0->2	FrameShift	-1	None
FUS_118473_1540174(--)	2	2	0	++	PAE	723727	MPN	118474	PA0668.2	PA0668.2	1	+	Mpnr01,Mpnr02 Mpnr01,Mpnr03 Mpnr01 Mpnr02	Mpnr01,Mpnr02,Mpnr03	1,1,1	+++	TTGATTCATGCGAACCAAAGTTCTTATGCGgggtgcgctctaaccaactgagctacagac	PA0668.2->Mpnr01,Mpnr02 Mpnr01,Mpnr03 Mpnr01 Mpnr02	CT-AC	NonCanonicalPattern	1->2	InFrame	-1	None
FUS_118476_1539655(--)	4	2	3	++	PAE	723208	MPN	118477	PA0668.1	PA0668.1	1	+	Mpnr01,Mpnr02 Mpnr01,Mpnr03 Mpnr01 Mpnr02	Mpnr01,Mpnr02,Mpnr03	1,1,1	+++	ACTTTGATTCATGCGAACCAAAGTTCTTATgacaagggttgcgctcgttacgggacttaa	PA0668.1->Mpnr01,Mpnr02 Mpnr01,Mpnr03 Mpnr01 Mpnr02	CT-GC	NonCanonicalPattern	2->2	FrameShift	-1	None
FUS_118476_1540174(--)	14	76	5	++	PAE	723727	MPN	118477	PA0668.2	PA0668.2	1	+	Mpnr01,Mpnr02 Mpnr01,Mpnr03 Mpnr01 Mpnr02	Mpnr01,Mpnr02,Mpnr03	1,1,1	+++	ACTTTGATTCATGCGAACCAAAGTTCTTATgggtgcgctctaaccaactgagctacagac	PA0668.2->Mpnr01,Mpnr02 Mpnr01,Mpnr03 Mpnr01 Mpnr02	CT-GC	NonCanonicalPattern	1->2	InFrame	-1	None
FUS_118476_2763828(--)	4	4	6	++	PAE	1947381	MPN	118477	PA1796.1	PA1796.1	1	+	Mpnr01,Mpnr02 Mpnr01,Mpnr03 Mpnr01 Mpnr02	Mpnr01,Mpnr02,Mpnr03	1,1,1	+++	ACTTTGATTCATGCGAACCAAAGTTCTTATgactcgaacctgcgaccatccgcttagaag	PA1796.1->Mpnr01,Mpnr02 Mpnr01,Mpnr03 Mpnr01 Mpnr02	CT-GC	NonCanonicalPattern	1->2	InFrame	-1	None
FUS_118494_1540174(--)	12	31	2	++	PAE	723727	MPN	118495	PA0668.2	PA0668.2	1	+	Mpnr01,Mpnr02 Mpnr01,Mpnr03 Mpnr01 Mpnr02	Mpnr01,Mpnr02,Mpnr03	1,1,1	+++	CCCTTGCAGGTCCTTTCAACTTTGATTCATgggtgcgctctaaccaactgagctacagac	PA0668.2->Mpnr01,Mpnr02 Mpnr01,Mpnr03 Mpnr01 Mpnr02	CT-GC	NonCanonicalPattern	1->2	InFrame	-1	None
FUS_118494_1542920(--)	2	1	1	++	PAE	726473	MPN	118495	PA0668.4	PA0668.4	1	+	Mpnr01,Mpnr02 Mpnr01,Mpnr03 Mpnr01 Mpnr02	Mpnr01,Mpnr02,Mpnr03	1,1,1	+++	CCCTTGCAGGTCCTTTCAACTTTGATTCATacctactttcgtacctgctcgacgtgtctg	PA0668.4->Mpnr01,Mpnr02 Mpnr01,Mpnr03 Mpnr01 Mpnr02	CT-GC	NonCanonicalPattern	0->2	FrameShift	-1	None
FUS_118494_2763828(--)	2	2	0	++	PAE	1947381	MPN	118495	PA1796.1	PA1796.1	1	+	Mpnr01,Mpnr02 Mpnr01,Mpnr03 Mpnr01 Mpnr02	Mpnr01,Mpnr02,Mpnr03	1,1,1	+++	CCCTTGCAGGTCCTTTCAACTTTGATTCATgactcgaacctgcgaccatccgcttagaag	PA1796.1->Mpnr01,Mpnr02 Mpnr01,Mpnr03 Mpnr01 Mpnr02	CT-GC	NonCanonicalPattern	1->2	InFrame	-1	None
FUS_118496_1539652(--)	3	1	2	++	PAE	723205	MPN	118497	PA0668.1	PA0668.1	1	+	Mpnr01,Mpnr02 Mpnr01,Mpnr03 Mpnr01 Mpnr02	Mpnr01,Mpnr02,Mpnr03	1,1,1	+++	AACCCTTGCAGGTCCTTTCAACTTTGATTCaagggttgcgctcgttacgggacttaaccc	PA0668.1->Mpnr01,Mpnr02 Mpnr01,Mpnr03 Mpnr01 Mpnr02	GT-AT	NonCanonicalPattern	2->1	FrameShift	-1	None
FUS_118515_1913395(--)	2	1	1	++	PAE	1096948	MPN	118516	PA1013.1	PA1013.1	1	+	Mpnr01,Mpnr02 Mpnr01,Mpnr03 Mpnr01 Mpnr02	Mpnr01,Mpnr02,Mpnr03	1,1,1	+++	GCACCCTCATCAAATAACGAACCCTTGCAGagatagggatttgaaccctaggagccattg	PA1013.1->Mpnr01,Mpnr02 Mpnr01,Mpnr03 Mpnr01 Mpnr02	CT-AC	NonCanonicalPattern	0->2	FrameShift	-1	None
FUS_118519_1539655(--)	6	7	0	++	PAE	723208	MPN	118520	PA0668.1	PA0668.1	1	+	Mpnr01,Mpnr02 Mpnr01,Mpnr03 Mpnr01 Mpnr02	Mpnr01,Mpnr02,Mpnr03	1,1,1	+++	TGGCGCACCCTCATCAAATAACGAACCCTTgacaagggttgcgctcgttacgggacttaa	PA0668.1->Mpnr01,Mpnr02 Mpnr01,Mpnr03 Mpnr01 Mpnr02	CT-GC	NonCanonicalPattern	2->0	InFrame	-1	None
FUS_118519_1539670(--)	3	4	1	++	PAE	723223	MPN	118520	PA0668.1	PA0668.1	1	+	Mpnr01,Mpnr02 Mpnr01,Mpnr03 Mpnr01 Mpnr02	Mpnr01,Mpnr02,Mpnr03	1,1,1	+++	TGGCGCACCCTCATCAAATAACGAACCCTTgtgctggtaactaaggacaagggttgcgct	PA0668.1->Mpnr01,Mpnr02 Mpnr01,Mpnr03 Mpnr01 Mpnr02	CT-GC	NonCanonicalPattern	2->0	InFrame	-1	None
FUS_118519_1540174(--)	9	20	2	++	PAE	723727	MPN	118520	PA0668.2	PA0668.2	1	+	Mpnr01,Mpnr02 Mpnr01,Mpnr03 Mpnr01 Mpnr02	Mpnr01,Mpnr02,Mpnr03	1,1,1	+++	TGGCGCACCCTCATCAAATAACGAACCCTTgggtgcgctctaaccaactgagctacagac	PA0668.2->Mpnr01,Mpnr02 Mpnr01,Mpnr03 Mpnr01 Mpnr02	CT-GC	NonCanonicalPattern	1->0	FrameShift	-1	None
FUS_118519_1542497(--)	2	2	0	++	PAE	726050	MPN	118520	PA0668.4	PA0668.4	1	+	Mpnr01,Mpnr02 Mpnr01,Mpnr03 Mpnr01 Mpnr02	Mpnr01,Mpnr02,Mpnr03	1,1,1	+++	TGGCGCACCCTCATCAAATAACGAACCCTTgtcggaacttacccgacaaggaatttcgct	PA0668.4->Mpnr01,Mpnr02 Mpnr01,Mpnr03 Mpnr01 Mpnr02	CT-GC	NonCanonicalPattern	0->0	FrameShift	-1	None
FUS_118519_1543056(--)	2	1	1	++	PAE	726609	MPN	118520	PA0668.4	PA0668.4	1	+	Mpnr01,Mpnr02 Mpnr01,Mpnr03 Mpnr01 Mpnr02	Mpnr01,Mpnr02,Mpnr03	1,1,1	+++	TGGCGCACCCTCATCAAATAACGAACCCTTgatgtgatgagccgacatcgaggtgccaaa	PA0668.4->Mpnr01,Mpnr02 Mpnr01,Mpnr03 Mpnr01 Mpnr02	CT-GC	NonCanonicalPattern	1->0	FrameShift	-1	None
FUS_118522_1541063(--)	2	1	1	++	PAE	724616	MPN	118523	PA0668.4	PA0668.4	1	+	Mpnr01,Mpnr02 Mpnr01,Mpnr03 Mpnr01 Mpnr02	Mpnr01,Mpnr02,Mpnr03	1,1,1	+++	ATATGGCGCACCCTCATCAAATAACGAACCgcatacggtttcaggttctatttcactccc	PA0668.4->Mpnr01,Mpnr02 Mpnr01,Mpnr03 Mpnr01 Mpnr02	GT-AG	CanonicalPattern[Major]	0->0	FrameShift	-1	None
FUS_118532_1541381(--)	2	1	1	++	PAE	724934	MPN	118533	PA0668.4	PA0668.4	1	+	Mpnr01,Mpnr02 Mpnr01,Mpnr03 Mpnr01 Mpnr02	Mpnr01,Mpnr02,Mpnr03	1,1,1	+++	CAACTAGCTGATATGGCGCACCCTCATCAAatgaggcgctacctaaatagctttcgagga	PA0668.4->Mpnr01,Mpnr02 Mpnr01,Mpnr03 Mpnr01 Mpnr02	GT-AT	NonCanonicalPattern	0->1	InFrame	-1	None
FUS_118540_1542245(--)	4	1	5	++	PAE	725798	MPN	118541	PA0668.4	PA0668.4	1	+	Mpnr01,Mpnr02 Mpnr01,Mpnr03 Mpnr01 Mpnr02	Mpnr01,Mpnr02,Mpnr03	1,1,1	+++	TACCCCACCAACTAGCTGATATGGCGCACCgcaccttctcccgaagttacggtgccattt	PA0668.4->Mpnr01,Mpnr02 Mpnr01,Mpnr03 Mpnr01 Mpnr02	GC-AG	CanonicalPattern[Minor]	0->0	FrameShift	-1	None
FUS_118547_1542498(++)	2	2	0	++	MPN	118548	PAE	726051	Mpnr01,Mpnr02 Mpnr01,Mpnr03 Mpnr01 Mpnr02	Mpnr01,Mpnr02,Mpnr03	1,1,1	+++	PA0668.4	PA0668.4	1	+	CAAGGGTTCGTTATTTGATGAGGGTGCGCCctgcacgaatggcgtaacgatggcggcgct	Mpnr01,Mpnr02 Mpnr01,Mpnr03 Mpnr01 Mpnr02->PA0668.4	AT-AC	CanonicalPattern[Minor]	1->1	FrameShift	-1	None
FUS_118547_1542504(++)	2	2	0	++	MPN	118548	PAE	726057	Mpnr01,Mpnr02 Mpnr01,Mpnr03 Mpnr01 Mpnr02	Mpnr01,Mpnr02,Mpnr03	1,1,1	+++	PA0668.4	PA0668.4	1	+	CAAGGGTTCGTTATTTGATGAGGGTGCGCCgaatggcgtaacgatggcggcgctgtctcc	Mpnr01,Mpnr02 Mpnr01,Mpnr03 Mpnr01 Mpnr02->PA0668.4	AT-AC	CanonicalPattern[Minor]	1->1	FrameShift	-1	None
FUS_118547_1539604(--)	5	4	2	++	PAE	723157	MPN	118548	PA0668.1	PA0668.1	1	+	Mpnr01,Mpnr02 Mpnr01,Mpnr03 Mpnr01 Mpnr02	Mpnr01,Mpnr02,Mpnr03	1,1,1	+++	AGGCCGTTACCCCACCAACTAGCTGATATGctgacgacagccatgcagcacctgtgtctg	PA0668.1->Mpnr01,Mpnr02 Mpnr01,Mpnr03 Mpnr01 Mpnr02	CT-GC	NonCanonicalPattern	2->1	FrameShift	-1	None
FUS_118549_1540748(++)	3	3	1	++	MPN	118550	PAE	724301	Mpnr01,Mpnr02 Mpnr01,Mpnr03 Mpnr01 Mpnr02	Mpnr01,Mpnr02,Mpnr03	1,1,1	+++	PA0668.4	PA0668.4	1	+	AGGGTTCGTTATTTGATGAGGGTGCGCCATatctaagtaccctgaggaaaagaaatcaac	Mpnr01,Mpnr02 Mpnr01,Mpnr03 Mpnr01 Mpnr02->PA0668.4	AT-AC	CanonicalPattern[Minor]	0->0	FrameShift	-1	None
FUS_118549_1542498(++)	2	1	1	++	MPN	118550	PAE	726051	Mpnr01,Mpnr02 Mpnr01,Mpnr03 Mpnr01 Mpnr02	Mpnr01,Mpnr02,Mpnr03	1,1,1	+++	PA0668.4	PA0668.4	1	+	AGGGTTCGTTATTTGATGAGGGTGCGCCATctgcacgaatggcgtaacgatggcggcgct	Mpnr01,Mpnr02 Mpnr01,Mpnr03 Mpnr01 Mpnr02->PA0668.4	AT-AC	CanonicalPattern[Minor]	0->1	InFrame	-1	None
FUS_118549_1543054(++)	2	2	0	++	MPN	118550	PAE	726607	Mpnr01,Mpnr02 Mpnr01,Mpnr03 Mpnr01 Mpnr02	Mpnr01,Mpnr02,Mpnr03	1,1,1	+++	PA0668.4	PA0668.4	1	+	AGGGTTCGTTATTTGATGAGGGTGCGCCATatcctggggctgaagccggtcccaagggta	Mpnr01,Mpnr02 Mpnr01,Mpnr03 Mpnr01 Mpnr02->PA0668.4	AT-AC	CanonicalPattern[Minor]	0->2	FrameShift	-1	None
FUS_118550_1539766(--)	2	3	0	++	PAE	723319	MPN	118551	PA0668.1	PA0668.1	1	+	Mpnr01,Mpnr02 Mpnr01,Mpnr03 Mpnr01 Mpnr02	Mpnr01,Mpnr02,Mpnr03	1,1,1	+++	GGTAGGCCGTTACCCCACCAACTAGCTGATgtgtgtagccctggccgtaagggccatgat	PA0668.1->Mpnr01,Mpnr02 Mpnr01,Mpnr03 Mpnr01 Mpnr02	GT-AT	NonCanonicalPattern	2->1	FrameShift	-1	None
FUS_118550_1543025(--)	8	4	8	++	PAE	726578	MPN	118551	PA0668.4	PA0668.4	1	+	Mpnr01,Mpnr02 Mpnr01,Mpnr03 Mpnr01 Mpnr02	Mpnr01,Mpnr02,Mpnr03	1,1,1	+++	GGTAGGCCGTTACCCCACCAACTAGCTGATaccgccgtcgatatgaactcttgggcggta	PA0668.4->Mpnr01,Mpnr02 Mpnr01,Mpnr03 Mpnr01 Mpnr02	GT-AT	NonCanonicalPattern	0->1	InFrame	-1	None
FUS_118552_1539766(--)	2	2	0	++	PAE	723319	MPN	118553	PA0668.1	PA0668.1	1	+	Mpnr01,Mpnr02 Mpnr01,Mpnr03 Mpnr01 Mpnr02	Mpnr01,Mpnr02,Mpnr03	1,1,1	+++	TTGGTAGGCCGTTACCCCACCAACTAGCTGgtgtgtagccctggccgtaagggccatgat	PA0668.1->Mpnr01,Mpnr02 Mpnr01,Mpnr03 Mpnr01 Mpnr02	GT-AT	NonCanonicalPattern	2->0	InFrame	-1	None
FUS_118572_1542135(++)	2	2	0	++	MPN	118573	PAE	725688	Mpnr01,Mpnr02 Mpnr01,Mpnr03 Mpnr01 Mpnr02	Mpnr01,Mpnr02,Mpnr03	1,1,1	+++	PA0668.4	PA0668.4	1	+	GCGCCATATCAGCTAGTTGGTGGGGTAACGgaaccgtaccccaaaccgacacaggtggtc	Mpnr01,Mpnr02 Mpnr01,Mpnr03 Mpnr01 Mpnr02->PA0668.4	GC-AG	CanonicalPattern[Minor]	2->1	FrameShift	-1	None
FUS_118574_1542139(++)	2	3	1	++	MPN	118575	PAE	725692	Mpnr01,Mpnr02 Mpnr01,Mpnr03 Mpnr01 Mpnr02	Mpnr01,Mpnr02,Mpnr03	1,1,1	+++	PA0668.4	PA0668.4	1	+	GCCATATCAGCTAGTTGGTGGGGTAACGGCcgtaccccaaaccgacacaggtggtcgggt	Mpnr01,Mpnr02 Mpnr01,Mpnr03 Mpnr01 Mpnr02->PA0668.4	CT-AC	NonCanonicalPattern	1->2	InFrame	-1	None
FUS_118575_1539769(--)	3	3	1	++	PAE	723322	MPN	118576	PA0668.1	PA0668.1	1	+	Mpnr01,Mpnr02 Mpnr01,Mpnr03 Mpnr01 Mpnr02	Mpnr01,Mpnr02,Mpnr03	1,1,1	+++	CAGCATAGCTACACGTCATTGCCTTGGTAGcacgtgtgtagccctggccgtaagggccat	PA0668.1->Mpnr01,Mpnr02 Mpnr01,Mpnr03 Mpnr01 Mpnr02	CT-GC	NonCanonicalPattern	2->2	FrameShift	-1	None
FUS_118583_1539402(--)	3	1	3	++	PAE	722955	MPN	118584	PA0668.1	PA0668.1	1	+	Mpnr01,Mpnr02 Mpnr01,Mpnr03 Mpnr01 Mpnr02	Mpnr01,Mpnr02,Mpnr03	1,1,1	+++	CTACTTCTCAGCATAGCTACACGTCATTGCgttagctgcgccactaagatctcaaggatc	PA0668.1->Mpnr01,Mpnr02 Mpnr01,Mpnr03 Mpnr01 Mpnr02	GC-AG	CanonicalPattern[Minor]	1->1	FrameShift	-1	None
FUS_118583_1539593(--)	2	1	1	++	PAE	723146	MPN	118584	PA0668.1	PA0668.1	1	+	Mpnr01,Mpnr02 Mpnr01,Mpnr03 Mpnr01 Mpnr02	Mpnr01,Mpnr02,Mpnr03	1,1,1	+++	CTACTTCTCAGCATAGCTACACGTCATTGCcatgcagcacctgtgtctgagttcccgaag	PA0668.1->Mpnr01,Mpnr02 Mpnr01,Mpnr03 Mpnr01 Mpnr02	GC-AG	CanonicalPattern[Minor]	0->1	InFrame	-1	None
FUS_118583_1539603(--)	2	2	0	++	PAE	723156	MPN	118584	PA0668.1	PA0668.1	1	+	Mpnr01,Mpnr02 Mpnr01,Mpnr03 Mpnr01 Mpnr02	Mpnr01,Mpnr02,Mpnr03	1,1,1	+++	CTACTTCTCAGCATAGCTACACGTCATTGCtgacgacagccatgcagcacctgtgtctga	PA0668.1->Mpnr01,Mpnr02 Mpnr01,Mpnr03 Mpnr01 Mpnr02	GC-AG	CanonicalPattern[Minor]	1->1	FrameShift	-1	None
FUS_118583_1539607(--)	2	1	1	++	PAE	723160	MPN	118584	PA0668.1	PA0668.1	1	+	Mpnr01,Mpnr02 Mpnr01,Mpnr03 Mpnr01 Mpnr02	Mpnr01,Mpnr02,Mpnr03	1,1,1	+++	CTACTTCTCAGCATAGCTACACGTCATTGCgagctgacgacagccatgcagcacctgtgt	PA0668.1->Mpnr01,Mpnr02 Mpnr01,Mpnr03 Mpnr01 Mpnr02	GT-AG	CanonicalPattern[Major]	2->1	FrameShift	-1	None
FUS_118583_1539643(--)	4	1	93	++	PAE	723196	MPN	118584	PA0668.1	PA0668.1	1	+	Mpnr01,Mpnr02 Mpnr01,Mpnr03 Mpnr01 Mpnr02	Mpnr01,Mpnr02,Mpnr03	1,1,1	+++	CTACTTCTCAGCATAGCTACACGTCATTGCgctcgttacgggacttaacccaacatctca	PA0668.1->Mpnr01,Mpnr02 Mpnr01,Mpnr03 Mpnr01 Mpnr02	GC-AG	CanonicalPattern[Minor]	2->1	FrameShift	-1	None
FUS_118583_1539666(--)	2	1	2	++	PAE	723219	MPN	118584	PA0668.1	PA0668.1	1	+	Mpnr01,Mpnr02 Mpnr01,Mpnr03 Mpnr01 Mpnr02	Mpnr01,Mpnr02,Mpnr03	1,1,1	+++	CTACTTCTCAGCATAGCTACACGTCATTGCtggtaactaaggacaagggttgcgctcgtt	PA0668.1->Mpnr01,Mpnr02 Mpnr01,Mpnr03 Mpnr01 Mpnr02	GC-AG	CanonicalPattern[Minor]	1->1	FrameShift	-1	None
FUS_118583_1539768(--)	2	1	1	++	PAE	723321	MPN	118584	PA0668.1	PA0668.1	1	+	Mpnr01,Mpnr02 Mpnr01,Mpnr03 Mpnr01 Mpnr02	Mpnr01,Mpnr02,Mpnr03	1,1,1	+++	CTACTTCTCAGCATAGCTACACGTCATTGCacgtgtgtagccctggccgtaagggccatg	PA0668.1->Mpnr01,Mpnr02 Mpnr01,Mpnr03 Mpnr01 Mpnr02	GC-AG	CanonicalPattern[Minor]	1->1	FrameShift	-1	None
FUS_118585_1539769(--)	4	4	3	++	PAE	723322	MPN	118586	PA0668.1	PA0668.1	1	+	Mpnr01,Mpnr02 Mpnr01,Mpnr03 Mpnr01 Mpnr02	Mpnr01,Mpnr02,Mpnr03	1,1,1	+++	TTCTACTTCTCAGCATAGCTACACGTCATTcacgtgtgtagccctggccgtaagggccat	PA0668.1->Mpnr01,Mpnr02 Mpnr01,Mpnr03 Mpnr01 Mpnr02	CT-GC	NonCanonicalPattern	2->0	InFrame	-1	None
FUS_118588_1824198(-+)	5	2	4	-+	PAE	1007751	MPN	118589	PA0922.1	PA0922.1	1	-	Mpnr01,Mpnr02 Mpnr01,Mpnr03 Mpnr01 Mpnr02	Mpnr01,Mpnr02,Mpnr03	1,1,1	+++	CTATTCTACTTCTCAGCATAGCTACACGTCcaacgaccttcgggttatgagcccgacgag	PA0922.1->Mpnr01,Mpnr02 Mpnr01,Mpnr03 Mpnr01 Mpnr02	GT-AT	NonCanonicalPattern	1->0	FrameShift	-1	None
FUS_118597_1539506(--)	2	1	1	++	PAE	723059	MPN	118598	PA0668.1	PA0668.1	1	+	Mpnr01,Mpnr02 Mpnr01,Mpnr03 Mpnr01 Mpnr02	Mpnr01,Mpnr02,Mpnr03	1,1,1	+++	CCATTGTGGCTATTCTACTTCTCAGCATAGgttgcttcgaattaaaccacatgctccacc	PA0668.1->Mpnr01,Mpnr02 Mpnr01,Mpnr03 Mpnr01 Mpnr02	GC-AG	CanonicalPattern[Minor]	0->0	FrameShift	-1	None
FUS_118598_1541050(++)	3	1	2	++	MPN	118599	PAE	724603	Mpnr01,Mpnr02 Mpnr01,Mpnr03 Mpnr01 Mpnr02	Mpnr01,Mpnr02,Mpnr03	1,1,1	+++	PA0668.4	PA0668.4	1	+	AACGGCCTACCAAGGCAATGACGTGTAGCTctgaaaccgtatgcgtacaagcagtgggag	Mpnr01,Mpnr02 Mpnr01,Mpnr03 Mpnr01 Mpnr02->PA0668.4	AT-AC	CanonicalPattern[Minor]	1->2	InFrame	-1	None
FUS_118598_1539515(--)	2	2	0	++	PAE	723068	MPN	118599	PA0668.1	PA0668.1	1	+	Mpnr01,Mpnr02 Mpnr01,Mpnr03 Mpnr01 Mpnr02	Mpnr01,Mpnr02,Mpnr03	1,1,1	+++	CCCATTGTGGCTATTCTACTTCTCAGCATAgttcttcgcgttgcttcgaattaaaccaca	PA0668.1->Mpnr01,Mpnr02 Mpnr01,Mpnr03 Mpnr01 Mpnr02	CT-GC	NonCanonicalPattern	0->1	InFrame	-1	None
FUS_118600_1541631(++)	3	4	0	++	MPN	118601	PAE	725184	Mpnr01,Mpnr02 Mpnr01,Mpnr03 Mpnr01 Mpnr02	Mpnr01,Mpnr02,Mpnr03	1,1,1	+++	PA0668.4	PA0668.4	1	+	CGGCCTACCAAGGCAATGACGTGTAGCTATcgtaatagctcactagtcgagtcggcctgc	Mpnr01,Mpnr02 Mpnr01,Mpnr03 Mpnr01 Mpnr02->PA0668.4	GC-AG	CanonicalPattern[Minor]	0->1	InFrame	-1	None
FUS_118601_1539754(++)	3	2	1	++	MPN	118602	PAE	723307	Mpnr01,Mpnr02 Mpnr01,Mpnr03 Mpnr01 Mpnr02	Mpnr01,Mpnr02,Mpnr03	1,1,1	+++	PA0668.1	PA0668.1	1	+	GGCCTACCAAGGCAATGACGTGTAGCTATGcagggctacacacgtgctacaatggtcggt	Mpnr01,Mpnr02 Mpnr01,Mpnr03 Mpnr01 Mpnr02->PA0668.1	CT-GC	NonCanonicalPattern	1->2	InFrame	-1	None
FUS_118607_1539501(--)	3	6	1	++	PAE	723054	MPN	118608	PA0668.1	PA0668.1	1	+	Mpnr01,Mpnr02 Mpnr01,Mpnr03 Mpnr01 Mpnr02	Mpnr01,Mpnr02,Mpnr03	1,1,1	+++	TGTCTCAGTCCCATTGTGGCTATTCTACTTttcgaattaaaccacatgctccaccgcttg	PA0668.1->Mpnr01,Mpnr02 Mpnr01,Mpnr03 Mpnr01 Mpnr02	GC-AG	CanonicalPattern[Minor]	1->1	FrameShift	-1	None
FUS_118607_1539506(--)	3	4	0	++	PAE	723059	MPN	118608	PA0668.1	PA0668.1	1	+	Mpnr01,Mpnr02 Mpnr01,Mpnr03 Mpnr01 Mpnr02	Mpnr01,Mpnr02,Mpnr03	1,1,1	+++	TGTCTCAGTCCCATTGTGGCTATTCTACTTgttgcttcgaattaaaccacatgctccacc	PA0668.1->Mpnr01,Mpnr02 Mpnr01,Mpnr03 Mpnr01 Mpnr02	GC-AG	CanonicalPattern[Minor]	0->1	InFrame	-1	None
FUS_118610_1539501(--)	3	3	0	++	PAE	723054	MPN	118611	PA0668.1	PA0668.1	1	+	Mpnr01,Mpnr02 Mpnr01,Mpnr03 Mpnr01 Mpnr02	Mpnr01,Mpnr02,Mpnr03	1,1,1	+++	CCGTGTCTCAGTCCCATTGTGGCTATTCTAttcgaattaaaccacatgctccaccgcttg	PA0668.1->Mpnr01,Mpnr02 Mpnr01,Mpnr03 Mpnr01 Mpnr02	GC-AG	CanonicalPattern[Minor]	1->1	FrameShift	-1	None
FUS_118610_1539506(--)	2	2	0	++	PAE	723059	MPN	118611	PA0668.1	PA0668.1	1	+	Mpnr01,Mpnr02 Mpnr01,Mpnr03 Mpnr01 Mpnr02	Mpnr01,Mpnr02,Mpnr03	1,1,1	+++	CCGTGTCTCAGTCCCATTGTGGCTATTCTAgttgcttcgaattaaaccacatgctccacc	PA0668.1->Mpnr01,Mpnr02 Mpnr01,Mpnr03 Mpnr01 Mpnr02	GC-AG	CanonicalPattern[Minor]	0->1	InFrame	-1	None
FUS_118610_1539599(--)	2	1	1	++	PAE	723152	MPN	118611	PA0668.1	PA0668.1	1	+	Mpnr01,Mpnr02 Mpnr01,Mpnr03 Mpnr01 Mpnr02	Mpnr01,Mpnr02,Mpnr03	1,1,1	+++	CCGTGTCTCAGTCCCATTGTGGCTATTCTAgacagccatgcagcacctgtgtctgagttc	PA0668.1->Mpnr01,Mpnr02 Mpnr01,Mpnr03 Mpnr01 Mpnr02	GT-AG	CanonicalPattern[Major]	0->1	InFrame	-1	None
FUS_118613_1539393(--)	4	1	32	++	PAE	722946	MPN	118614	PA0668.1	PA0668.1	1	+	Mpnr01,Mpnr02 Mpnr01,Mpnr03 Mpnr01 Mpnr02	Mpnr01,Mpnr02,Mpnr03	1,1,1	+++	GGGCCGTGTCTCAGTCCCATTGTGGCTATTgccactaagatctcaaggatcccaacggct	PA0668.1->Mpnr01,Mpnr02 Mpnr01,Mpnr03 Mpnr01 Mpnr02	GC-AG	CanonicalPattern[Minor]	1->1	FrameShift	-1	None
FUS_118622_648991(--)	5	4	4	++	MPN	648992	MPN	118623	ncMPN406,MPNt36	ncMPN406,MPNt36	2,1	++	Mpnr01,Mpnr02 Mpnr01,Mpnr03 Mpnr01 Mpnr02	Mpnr01,Mpnr02,Mpnr03	1,1,1	+++	TAGGAGTATGGGCCGTGTCTCAGTCCCATTggtcctggagaggagacttgaactcctaca	ncMPN406,MPNt36->Mpnr01,Mpnr02 Mpnr01,Mpnr03 Mpnr01 Mpnr02	AT-AC	CanonicalPattern[Minor]	2->1	FrameShift	530369	None
FUS_118622_1538596(--)	2	1	1	++	PAE	722149	MPN	118623	PA0668.1	PA0668.1	1	+	Mpnr01,Mpnr02 Mpnr01,Mpnr03 Mpnr01 Mpnr02	Mpnr01,Mpnr02,Mpnr03	1,1,1	+++	TAGGAGTATGGGCCGTGTCTCAGTCCCATTgtgttaggcctgccgccagcgttcaatctg	PA0668.1->Mpnr01,Mpnr02 Mpnr01,Mpnr03 Mpnr01 Mpnr02	AT-AC	CanonicalPattern[Minor]	2->1	FrameShift	-1	None
FUS_118622_1543048(--)	2	1	1	++	PAE	726601	MPN	118623	PA0668.4	PA0668.4	1	+	Mpnr01,Mpnr02 Mpnr01,Mpnr03 Mpnr01 Mpnr02	Mpnr01,Mpnr02,Mpnr03	1,1,1	+++	TAGGAGTATGGGCCGTGTCTCAGTCCCATTgagccgacatcgaggtgccaaacaccgccg	PA0668.4->Mpnr01,Mpnr02 Mpnr01,Mpnr03 Mpnr01 Mpnr02	AT-AC	CanonicalPattern[Minor]	2->1	FrameShift	-1	None
FUS_118630_1542229(--)	2	1	3	++	PAE	725782	MPN	118631	PA0668.4	PA0668.4	1	+	Mpnr01,Mpnr02 Mpnr01,Mpnr03 Mpnr01 Mpnr02	Mpnr01,Mpnr02,Mpnr03	1,1,1	+++	GCCTCCCGTAGGAGTATGGGCCGTGTCTCAttacggtgccattttgcctagttccttcac	PA0668.4->Mpnr01,Mpnr02 Mpnr01,Mpnr03 Mpnr01 Mpnr02	CT-AC	NonCanonicalPattern	2->0	InFrame	-1	None
FUS_118636_487452(--)	3	4	4	++	MPN	487453	MPN	118637	MPNt23	MPNt23	2	+	Mpnr01,Mpnr02 Mpnr01,Mpnr03 Mpnr01 Mpnr02	Mpnr01,Mpnr02,Mpnr03	1,1,1	+++	ACTGCTGCCTCCCGTAGGAGTATGGGCCGTgactcgaacccacaacactctattttgaag	MPNt23->Mpnr01,Mpnr02 Mpnr01,Mpnr03 Mpnr01 Mpnr02	CT-AC	NonCanonicalPattern	2->0	InFrame	368816	None
FUS_118636_644969(-+)	2	1	1	-+	MPN	644970	MPN	118637	MPNt35	MPNt35	1	-	Mpnr01,Mpnr02 Mpnr01,Mpnr03 Mpnr01 Mpnr02	Mpnr01,Mpnr02,Mpnr03	1,1,1	+++	ACTGCTGCCTCCCGTAGGAGTATGGGCCGTtggtgtcggagaccagacttgaactggcac	MPNt35->Mpnr01,Mpnr02 Mpnr01,Mpnr03 Mpnr01 Mpnr02	AT-AC	CanonicalPattern[Minor]	1->0	FrameShift	526333	Single
FUS_118636_1538921(--)	2	3	0	++	PAE	722474	MPN	118637	PA0668.1	PA0668.1	1	+	Mpnr01,Mpnr02 Mpnr01,Mpnr03 Mpnr01 Mpnr02	Mpnr01,Mpnr02,Mpnr03	1,1,1	+++	ACTGCTGCCTCCCGTAGGAGTATGGGCCGTgctttcgcccattgtccaatattccccact	PA0668.1->Mpnr01,Mpnr02 Mpnr01,Mpnr03 Mpnr01 Mpnr02	CT-AC	NonCanonicalPattern	0->0	FrameShift	-1	None
FUS_118636_1539723(--)	2	1	1	++	PAE	723276	MPN	118637	PA0668.1	PA0668.1	1	+	Mpnr01,Mpnr02 Mpnr01,Mpnr03 Mpnr01 Mpnr02	Mpnr01,Mpnr02,Mpnr03	1,1,1	+++	ACTGCTGCCTCCCGTAGGAGTATGGGCCGTccccaccttcctccggtttgtcaccggcag	PA0668.1->Mpnr01,Mpnr02 Mpnr01,Mpnr03 Mpnr01 Mpnr02	AT-AC	CanonicalPattern[Minor]	1->0	FrameShift	-1	None
FUS_118638_1542907(++)	3	4	1	++	MPN	118639	PAE	726460	Mpnr01,Mpnr02 Mpnr01,Mpnr03 Mpnr01 Mpnr02	Mpnr01,Mpnr02,Mpnr03	1,1,1	+++	PA0668.4	PA0668.4	1	+	GTAGAATAGCCACAATGGGACTGAGACACGgtacgaaagtaggtcttagtgatccggtgg	Mpnr01,Mpnr02 Mpnr01,Mpnr03 Mpnr01 Mpnr02->PA0668.4	GC-AG	CanonicalPattern[Minor]	2->2	FrameShift	-1	None
FUS_118638_1543136(++)	4	4	0	++	MPN	118639	PAE	726689	Mpnr01,Mpnr02 Mpnr01,Mpnr03 Mpnr01 Mpnr02	Mpnr01,Mpnr02,Mpnr03	1,1,1	+++	PA0668.4	PA0668.4	1	+	GTAGAATAGCCACAATGGGACTGAGACACGacagttcggtccctatctgccgtggacgtt	Mpnr01,Mpnr02 Mpnr01,Mpnr03 Mpnr01 Mpnr02->PA0668.4	GC-AG	CanonicalPattern[Minor]	2->0	InFrame	-1	None
FUS_118642_358910(++)	2	1	1	++	MPN	118643	MPN	358911	Mpnr01,Mpnr02 Mpnr01,Mpnr03 Mpnr01 Mpnr02	Mpnr01,Mpnr02,Mpnr03	1,1,1	+++	MPNt12	MPNt12	1	+	AATAGCCACAATGGGACTGAGACACGGCCCggtcttgtagctcagtcggtagagcaacgg	Mpnr01,Mpnr02 Mpnr01,Mpnr03 Mpnr01 Mpnr02->MPNt12	AT-AC	CanonicalPattern[Minor]	0->0	FrameShift	240268	Single
FUS_118642_1539906(++)	3	5	0	++	MPN	118643	PAE	723459	Mpnr01,Mpnr02 Mpnr01,Mpnr03 Mpnr01 Mpnr02	Mpnr01,Mpnr02,Mpnr03	1,1,1	+++	PA0668.1	PA0668.1	1	+	AATAGCCACAATGGGACTGAGACACGGCCCggtgaatacgttcccgggccttgtacacac	Mpnr01,Mpnr02 Mpnr01,Mpnr03 Mpnr01 Mpnr02->PA0668.1	AT-AC	CanonicalPattern[Minor]	0->1	InFrame	-1	None
FUS_118642_1540778(++)	3	2	1	++	MPN	118643	PAE	724331	Mpnr01,Mpnr02 Mpnr01,Mpnr03 Mpnr01 Mpnr02	Mpnr01,Mpnr02,Mpnr03	1,1,1	+++	PA0668.4	PA0668.4	1	+	AATAGCCACAATGGGACTGAGACACGGCCCcgagattcccttagtagtggcgagcgaacg	Mpnr01,Mpnr02 Mpnr01,Mpnr03 Mpnr01 Mpnr02->PA0668.4	AT-AC	CanonicalPattern[Minor]	0->0	FrameShift	-1	None
FUS_118645_1539485(++)	2	1	1	++	MPN	118646	PAE	723038	Mpnr01,Mpnr02 Mpnr01,Mpnr03 Mpnr01 Mpnr02	Mpnr01,Mpnr02,Mpnr03	1,1,1	+++	PA0668.1	PA0668.1	1	+	AGCCACAATGGGACTGAGACACGGCCCATAatgtggtttaattcgaagcaacgcgaagaa	Mpnr01,Mpnr02 Mpnr01,Mpnr03 Mpnr01 Mpnr02->PA0668.1	CT-GC	NonCanonicalPattern	0->0	FrameShift	-1	None
FUS_118648_1539419(++)	2	1	3	++	MPN	118649	PAE	722972	Mpnr01,Mpnr02 Mpnr01,Mpnr03 Mpnr01 Mpnr02	Mpnr01,Mpnr02,Mpnr03	1,1,1	+++	PA0668.1	PA0668.1	1	+	CACAATGGGACTGAGACACGGCCCATACTCctggggagtacggccgcaaggttaaaactc	Mpnr01,Mpnr02 Mpnr01,Mpnr03 Mpnr01 Mpnr02->PA0668.1	CT-GC	NonCanonicalPattern	0->0	FrameShift	-1	None
FUS_118657_1542808(++)	3	1	2	++	MPN	118658	PAE	726361	Mpnr01,Mpnr02 Mpnr01,Mpnr03 Mpnr01 Mpnr02	Mpnr01,Mpnr02,Mpnr03	1,1,1	+++	PA0668.4	PA0668.4	1	+	ACTGAGACACGGCCCATACTCCTACGGGAGtaacggaggagtacgaaggtgcgctcagac	Mpnr01,Mpnr02 Mpnr01,Mpnr03 Mpnr01 Mpnr02->PA0668.4	GC-AG	CanonicalPattern[Minor]	0->2	FrameShift	-1	None
FUS_118658_358866(--)	2	1	1	++	MPN	358867	MPN	118659	MPNt11	MPNt11	1	+	Mpnr01,Mpnr02 Mpnr01,Mpnr03 Mpnr01 Mpnr02	Mpnr01,Mpnr02,Mpnr03	1,1,1	+++	CGCTCATTGTGAAAAATTCCCTACTGCTGCagggagatatgttatcactacaccatggaa	MPNt11->Mpnr01,Mpnr02 Mpnr01,Mpnr03 Mpnr01 Mpnr02	GT-AG	CanonicalPattern[Major]	1->1	FrameShift	240208	None
FUS_118658_1540584(--)	2	2	0	++	PAE	724137	MPN	118659	PA0668.4	PA0668.4	1	+	Mpnr01,Mpnr02 Mpnr01,Mpnr03 Mpnr01 Mpnr02	Mpnr01,Mpnr02,Mpnr03	1,1,1	+++	CGCTCATTGTGAAAAATTCCCTACTGCTGCcaaggcatccaccgtatgcgcttcttcact	PA0668.4->Mpnr01,Mpnr02 Mpnr01,Mpnr03 Mpnr01 Mpnr02	GC-AG	CanonicalPattern[Minor]	1->1	FrameShift	-1	None
FUS_118658_1542245(--)	2	2	0	++	PAE	725798	MPN	118659	PA0668.4	PA0668.4	1	+	Mpnr01,Mpnr02 Mpnr01,Mpnr03 Mpnr01 Mpnr02	Mpnr01,Mpnr02,Mpnr03	1,1,1	+++	CGCTCATTGTGAAAAATTCCCTACTGCTGCgcaccttctcccgaagttacggtgccattt	PA0668.4->Mpnr01,Mpnr02 Mpnr01,Mpnr03 Mpnr01 Mpnr02	GC-AG	CanonicalPattern[Minor]	0->1	InFrame	-1	None
FUS_118660_429432(++)	2	2	0	++	MPN	118661	MPN	429433	Mpnr01,Mpnr02 Mpnr01,Mpnr03 Mpnr01 Mpnr02	Mpnr01,Mpnr02,Mpnr03	1,1,1	+++	MPNt16	MPNt16	1	+	GAGACACGGCCCATACTCCTACGGGAGGCAggggtgtagtttagtggcagaacaacagtc	Mpnr01,Mpnr02 Mpnr01,Mpnr03 Mpnr01 Mpnr02->MPNt16	GC-AG	CanonicalPattern[Minor]	0->1	InFrame	310772	None
FUS_118660_1540786(--)	4	11	4	++	PAE	724339	MPN	118661	PA0668.4	PA0668.4	1	+	Mpnr01,Mpnr02 Mpnr01,Mpnr03 Mpnr01 Mpnr02	Mpnr01,Mpnr02,Mpnr03	1,1,1	+++	TTCGCTCATTGTGAAAAATTCCCTACTGCTggaatctcggttgatttcttttcctcaggg	PA0668.4->Mpnr01,Mpnr02 Mpnr01,Mpnr03 Mpnr01 Mpnr02	CT-GC	NonCanonicalPattern	2->0	InFrame	-1	None
FUS_118662_1541347(--)	2	1	1	++	PAE	724900	MPN	118663	PA0668.4	PA0668.4	1	+	Mpnr01,Mpnr02 Mpnr01,Mpnr03 Mpnr01 Mpnr02	Mpnr01,Mpnr02,Mpnr03	1,1,1	+++	CTTTCGCTCATTGTGAAAAATTCCCTACTGcagctatctccgagcttgattagcctttca	PA0668.4->Mpnr01,Mpnr02 Mpnr01,Mpnr03 Mpnr01 Mpnr02	GT-AG	CanonicalPattern[Major]	2->2	FrameShift	-1	None
FUS_118663_1540786(--)	2	1	1	++	PAE	724339	MPN	118664	PA0668.4	PA0668.4	1	+	Mpnr01,Mpnr02 Mpnr01,Mpnr03 Mpnr01 Mpnr02	Mpnr01,Mpnr02,Mpnr03	1,1,1	+++	GCTTTCGCTCATTGTGAAAAATTCCCTACTggaatctcggttgatttcttttcctcaggg	PA0668.4->Mpnr01,Mpnr02 Mpnr01,Mpnr03 Mpnr01 Mpnr02	CT-GC	NonCanonicalPattern	2->0	InFrame	-1	None
FUS_118670_1539580(++)	3	3	0	++	MPN	118671	PAE	723133	Mpnr01,Mpnr02 Mpnr01,Mpnr03 Mpnr01 Mpnr02	Mpnr01,Mpnr02,Mpnr03	1,1,1	+++	PA0668.1	PA0668.1	1	+	CCATACTCCTACGGGAGGCAGCAGTAGGGAacaggtgctgcatggctgtcgtcagctcgt	Mpnr01,Mpnr02 Mpnr01,Mpnr03 Mpnr01 Mpnr02->PA0668.1	AT-AC	CanonicalPattern[Minor]	1->2	InFrame	-1	None
FUS_118673_797949(--)	2	3	0	++	MPN	797950	MPN	118674	MPN674	MPN674	1	+	Mpnr01,Mpnr02 Mpnr01,Mpnr03 Mpnr01 Mpnr02	Mpnr01,Mpnr02,Mpnr03	1,1,1	+++	GCTCCATCAAGCTTTCGCTCATTGTGAAAAattccctacttgggatttttcgttaatgtc	MPN674->Mpnr01,Mpnr02 Mpnr01,Mpnr03 Mpnr01 Mpnr02	GT-AT	NonCanonicalPattern	2->1	FrameShift	679276	None
FUS_118680_1540778(++)	2	2	0	++	MPN	118681	PAE	724331	Mpnr01,Mpnr02 Mpnr01,Mpnr03 Mpnr01 Mpnr02	Mpnr01,Mpnr02,Mpnr03	1,1,1	+++	PA0668.4	PA0668.4	1	+	ACGGGAGGCAGCAGTAGGGAATTTTTCACAcgagattcccttagtagtggcgagcgaacg	Mpnr01,Mpnr02 Mpnr01,Mpnr03 Mpnr01 Mpnr02->PA0668.4	AT-AC	CanonicalPattern[Minor]	2->0	InFrame	-1	None
FUS_118680_156358(-+)	3	2	1	-+	MPN	156359	MPN	118681	MPNt04	MPNt04	1	-	Mpnr01,Mpnr02 Mpnr01,Mpnr03 Mpnr01 Mpnr02	Mpnr01,Mpnr02,Mpnr03	1,1,1	+++	CGGCATTGCTCCATCAAGCTTTCGCTCATTtggtgccgaataacagagtcgaactgttct	MPNt04->Mpnr01,Mpnr02 Mpnr01,Mpnr03 Mpnr01 Mpnr02	AT-AC	CanonicalPattern[Minor]	1->2	InFrame	37678	Single
FUS_118680_358317(--)	24	52	25	++	MPN	358318	MPN	118681	MPNt05	MPNt05	1	+	Mpnr01,Mpnr02 Mpnr01,Mpnr03 Mpnr01 Mpnr02	Mpnr01,Mpnr02,Mpnr03	1,1,1	+++	CGGCATTGCTCCATCAAGCTTTCGCTCATTggaggtgcctgtcagattcgaactgacgat	MPNt05->Mpnr01,Mpnr02 Mpnr01,Mpnr03 Mpnr01 Mpnr02	AT-AC	CanonicalPattern[Minor]	0->2	FrameShift	239637	None
FUS_118680_358791(--)	7	7	11	++	MPN	358792	MPN	118681	MPNt10	MPNt10	1	+	Mpnr01,Mpnr02 Mpnr01,Mpnr03 Mpnr01 Mpnr02	Mpnr01,Mpnr02,Mpnr03	1,1,1	+++	CGGCATTGCTCCATCAAGCTTTCGCTCATTgagcctgacgagctaaccgactgctctatc	MPNt10->Mpnr01,Mpnr02 Mpnr01,Mpnr03 Mpnr01 Mpnr02	AT-AC	CanonicalPattern[Minor]	1->2	InFrame	240111	None
FUS_118680_427575(-+)	19	31	48	-+	MPN	427576	MPN	118681	MPNt14	MPNt14	1	-	Mpnr01,Mpnr02 Mpnr01,Mpnr03 Mpnr01 Mpnr02	Mpnr01,Mpnr02,Mpnr03	1,1,1	+++	CGGCATTGCTCCATCAAGCTTTCGCTCATTggagcagataacgggaatcgaacccgcatc	MPNt14->Mpnr01,Mpnr02 Mpnr01,Mpnr03 Mpnr01 Mpnr02	AT-AC	CanonicalPattern[Minor]	0->2	FrameShift	308895	None
FUS_118680_482501(-+)	4	27	4	-+	MPN	482502	MPN	118681	MPNt20	MPNt20	1	-	Mpnr01,Mpnr02 Mpnr01,Mpnr03 Mpnr01 Mpnr02	Mpnr01,Mpnr02,Mpnr03	1,1,1	+++	CGGCATTGCTCCATCAAGCTTTCGCTCATTgctctaccgctgagctagtgagtcaataaa	MPNt20->Mpnr01,Mpnr02 Mpnr01,Mpnr03 Mpnr01 Mpnr02	AT-AC	CanonicalPattern[Minor]	2->2	FrameShift	363821	None
FUS_118680_482582(-+)	2	1	6	-+	MPN	482583	MPN	118681	MPNt21	MPNt21	1	-	Mpnr01,Mpnr02 Mpnr01,Mpnr03 Mpnr01 Mpnr02	Mpnr01,Mpnr02,Mpnr03	1,1,1	+++	CGGCATTGCTCCATCAAGCTTTCGCTCATTgggatcgaaccatcgcatgatagagtcaaa	MPNt21->Mpnr01,Mpnr02 Mpnr01,Mpnr03 Mpnr01 Mpnr02	AT-AC	CanonicalPattern[Minor]	0->2	FrameShift	363902	None
FUS_118680_482600(-+)	6	6	5	-+	MPN	482601	MPN	118681	MPNt21	MPNt21	1	-	Mpnr01,Mpnr02 Mpnr01,Mpnr03 Mpnr01 Mpnr02	Mpnr01,Mpnr02,Mpnr03	1,1,1	+++	CGGCATTGCTCCATCAAGCTTTCGCTCATTgatagagtcaaagtctattgccttaccgct	MPNt21->Mpnr01,Mpnr02 Mpnr01,Mpnr03 Mpnr01 Mpnr02	AT-AC	CanonicalPattern[Minor]	0->2	FrameShift	363920	None
FUS_118680_680491(-+)	2	1	1	-+	MPN	680492	MPN	118681	MPN560	MPN560	1	-	Mpnr01,Mpnr02 Mpnr01,Mpnr03 Mpnr01 Mpnr02	Mpnr01,Mpnr02,Mpnr03	1,1,1	+++	CGGCATTGCTCCATCAAGCTTTCGCTCATTagagcaaaccatttccaaggggccactagg	MPN560->Mpnr01,Mpnr02 Mpnr01,Mpnr03 Mpnr01 Mpnr02	CT-AC	NonCanonicalPattern	2->2	FrameShift	561811	None
FUS_118680_1538589(--)	9	5	15	++	PAE	722142	MPN	118681	PA0668.1	PA0668.1	1	+	Mpnr01,Mpnr02 Mpnr01,Mpnr03 Mpnr01 Mpnr02	Mpnr01,Mpnr02,Mpnr03	1,1,1	+++	CGGCATTGCTCCATCAAGCTTTCGCTCATTgcctgccgccagcgttcaatctgagccatg	PA0668.1->Mpnr01,Mpnr02 Mpnr01,Mpnr03 Mpnr01 Mpnr02	CT-AC	NonCanonicalPattern	1->2	InFrame	-1	None
FUS_118680_1538596(--)	8	10	5	++	PAE	722149	MPN	118681	PA0668.1	PA0668.1	1	+	Mpnr01,Mpnr02 Mpnr01,Mpnr03 Mpnr01 Mpnr02	Mpnr01,Mpnr02,Mpnr03	1,1,1	+++	CGGCATTGCTCCATCAAGCTTTCGCTCATTgtgttaggcctgccgccagcgttcaatctg	PA0668.1->Mpnr01,Mpnr02 Mpnr01,Mpnr03 Mpnr01 Mpnr02	AT-AC	CanonicalPattern[Minor]	2->2	FrameShift	-1	None
FUS_118680_1538611(--)	2	1	1	++	PAE	722164	MPN	118681	PA0668.1	PA0668.1	1	+	Mpnr01,Mpnr02 Mpnr01,Mpnr03 Mpnr01 Mpnr02	Mpnr01,Mpnr02,Mpnr03	1,1,1	+++	CGGCATTGCTCCATCAAGCTTTCGCTCATTccgctcgacttgcatgtgttaggcctgccg	PA0668.1->Mpnr01,Mpnr02 Mpnr01,Mpnr03 Mpnr01 Mpnr02	AT-AC	CanonicalPattern[Minor]	2->2	FrameShift	-1	None
FUS_118680_1538758(--)	4	3	3	++	PAE	722311	MPN	118681	PA0668.1	PA0668.1	1	+	Mpnr01,Mpnr02 Mpnr01,Mpnr03 Mpnr01 Mpnr02	Mpnr01,Mpnr02,Mpnr03	1,1,1	+++	CGGCATTGCTCCATCAAGCTTTCGCTCATTagcgtgaggtccgaagatcccccactttct	PA0668.1->Mpnr01,Mpnr02 Mpnr01,Mpnr03 Mpnr01 Mpnr02	AT-AC	CanonicalPattern[Minor]	2->2	FrameShift	-1	None
FUS_118680_1539974(--)	2	2	1	++	PAE	723527	MPN	118681	PA0668.1	PA0668.1	1	+	Mpnr01,Mpnr02 Mpnr01,Mpnr03 Mpnr01 Mpnr02	Mpnr01,Mpnr02,Mpnr03	1,1,1	+++	CGGCATTGCTCCATCAAGCTTTCGCTCATTctacttctggagcaacccactcccatggtg	PA0668.1->Mpnr01,Mpnr02 Mpnr01,Mpnr03 Mpnr01 Mpnr02	CT-AC	NonCanonicalPattern	0->2	FrameShift	-1	None
FUS_118680_1539979(--)	2	2	2	++	PAE	723532	MPN	118681	PA0668.1	PA0668.1	1	+	Mpnr01,Mpnr02 Mpnr01,Mpnr03 Mpnr01 Mpnr02	Mpnr01,Mpnr02,Mpnr03	1,1,1	+++	CGGCATTGCTCCATCAAGCTTTCGCTCATTactagctacttctggagcaacccactccca	PA0668.1->Mpnr01,Mpnr02 Mpnr01,Mpnr03 Mpnr01 Mpnr02	CT-AC	NonCanonicalPattern	2->2	FrameShift	-1	None
FUS_118680_1540322(--)	4	1	5	++	PAE	723875	MPN	118681	PA0668.3	PA0668.3	1	+	Mpnr01,Mpnr02 Mpnr01,Mpnr03 Mpnr01 Mpnr02	Mpnr01,Mpnr02,Mpnr03	1,1,1	+++	CGGCATTGCTCCATCAAGCTTTCGCTCATTggtggagccaaggaggatcgaactcctgac	PA0668.3->Mpnr01,Mpnr02 Mpnr01,Mpnr03 Mpnr01 Mpnr02	AT-AC	CanonicalPattern[Minor]	2->2	FrameShift	-1	None
FUS_118680_1540862(--)	4	4	2	++	PAE	724415	MPN	118681	PA0668.4	PA0668.4	1	+	Mpnr01,Mpnr02 Mpnr01,Mpnr03 Mpnr01 Mpnr02	Mpnr01,Mpnr02,Mpnr03	1,1,1	+++	CGGCATTGCTCCATCAAGCTTTCGCTCATTggccgcactttccagagcgttccgctaaaa	PA0668.4->Mpnr01,Mpnr02 Mpnr01,Mpnr03 Mpnr01 Mpnr02	AT-AC	CanonicalPattern[Minor]	0->2	FrameShift	-1	None
FUS_118680_1542529(--)	5	10	2	++	PAE	726082	MPN	118681	PA0668.4	PA0668.4	1	+	Mpnr01,Mpnr02 Mpnr01,Mpnr03 Mpnr01 Mpnr02	Mpnr01,Mpnr02,Mpnr03	1,1,1	+++	CGGCATTGCTCCATCAAGCTTTCGCTCATTacagcgccgccatcgttacgccattcgtgc	PA0668.4->Mpnr01,Mpnr02 Mpnr01,Mpnr03 Mpnr01 Mpnr02	CT-AC	NonCanonicalPattern	2->2	FrameShift	-1	None
FUS_118680_1542942(--)	2	1	1	++	PAE	726495	MPN	118681	PA0668.4	PA0668.4	1	+	Mpnr01,Mpnr02 Mpnr01,Mpnr03 Mpnr01 Mpnr02	Mpnr01,Mpnr02,Mpnr03	1,1,1	+++	CGGCATTGCTCCATCAAGCTTTCGCTCATTacagaaccaccggatcactaagacctactt	PA0668.4->Mpnr01,Mpnr02 Mpnr01,Mpnr03 Mpnr01 Mpnr02	AT-AC	CanonicalPattern[Minor]	1->2	InFrame	-1	None
FUS_118680_1543048(--)	2	2	0	++	PAE	726601	MPN	118681	PA0668.4	PA0668.4	1	+	Mpnr01,Mpnr02 Mpnr01,Mpnr03 Mpnr01 Mpnr02	Mpnr01,Mpnr02,Mpnr03	1,1,1	+++	CGGCATTGCTCCATCAAGCTTTCGCTCATTgagccgacatcgaggtgccaaacaccgccg	PA0668.4->Mpnr01,Mpnr02 Mpnr01,Mpnr03 Mpnr01 Mpnr02	AT-AC	CanonicalPattern[Minor]	2->2	FrameShift	-1	None
FUS_118680_1543258(--)	4	5	0	++	PAE	726811	MPN	118681	PA0668.4	PA0668.4	1	+	Mpnr01,Mpnr02 Mpnr01,Mpnr03 Mpnr01 Mpnr02	Mpnr01,Mpnr02,Mpnr03	1,1,1	+++	CGGCATTGCTCCATCAAGCTTTCGCTCATTctacccggcaatgccactggcgtgacaacc	PA0668.4->Mpnr01,Mpnr02 Mpnr01,Mpnr03 Mpnr01 Mpnr02	CT-AC	NonCanonicalPattern	2->2	FrameShift	-1	None
FUS_118680_1543260(--)	5	13	1	++	PAE	726813	MPN	118681	PA0668.4	PA0668.4	1	+	Mpnr01,Mpnr02 Mpnr01,Mpnr03 Mpnr01 Mpnr02	Mpnr01,Mpnr02,Mpnr03	1,1,1	+++	CGGCATTGCTCCATCAAGCTTTCGCTCATTagctacccggcaatgccactggcgtgacaa	PA0668.4->Mpnr01,Mpnr02 Mpnr01,Mpnr03 Mpnr01 Mpnr02	AT-AC	CanonicalPattern[Minor]	1->2	InFrame	-1	None
FUS_118680_1807738(--)	2	2	1	++	PAE	991291	MPN	118681	PA0905.1	PA0905.1	1	+	Mpnr01,Mpnr02 Mpnr01,Mpnr03 Mpnr01 Mpnr02	Mpnr01,Mpnr02,Mpnr03	1,1,1	+++	CGGCATTGCTCCATCAAGCTTTCGCTCATTgggagcgccttcggccactcggccacctct	PA0905.1->Mpnr01,Mpnr02 Mpnr01,Mpnr03 Mpnr01 Mpnr02	CT-AC	NonCanonicalPattern	1->2	InFrame	-1	None
FUS_118680_4211713(--)	3	1	2	++	PAE	3395266	MPN	118681	PA3031.1	PA3031.1	1	+	Mpnr01,Mpnr02 Mpnr01,Mpnr03 Mpnr01 Mpnr02	Mpnr01,Mpnr02,Mpnr03	1,1,1	+++	CGGCATTGCTCCATCAAGCTTTCGCTCATTggtcggagcgactggattcgaaccagcgac	PA3031.1->Mpnr01,Mpnr02 Mpnr01,Mpnr03 Mpnr01 Mpnr02	AT-AC	CanonicalPattern[Minor]	1->2	InFrame	-1	Single
FUS_118680_4331292(-+)	11	41	1	-+	PAE	3514845	MPN	118681	PA3133.2	PA3133.2	1	-	Mpnr01,Mpnr02 Mpnr01,Mpnr03 Mpnr01 Mpnr02	Mpnr01,Mpnr02,Mpnr03	1,1,1	+++	CGGCATTGCTCCATCAAGCTTTCGCTCATTgtggtggagctagacgggatcgaaccgtcg	PA3133.2->Mpnr01,Mpnr02 Mpnr01,Mpnr03 Mpnr01 Mpnr02	AT-AC	CanonicalPattern[Minor]	0->2	FrameShift	-1	Single
FUS_118680_5600677(-+)	2	1	1	-+	PAE	4784230	MPN	118681	PA4276.1	PA4276.1	1	-	Mpnr01,Mpnr02 Mpnr01,Mpnr03 Mpnr01 Mpnr02	Mpnr01,Mpnr02,Mpnr03	1,1,1	+++	CGGCATTGCTCCATCAAGCTTTCGCTCATTaccgccgctctgccaattgagctactggcc	PA4276.1->Mpnr01,Mpnr02 Mpnr01,Mpnr03 Mpnr01 Mpnr02	CT-AC	NonCanonicalPattern	2->2	FrameShift	-1	None
FUS_118680_5602042(-+)	4	6	21	-+	PAE	4785595	MPN	118681	PA4277.1	PA4277.1	1	-	Mpnr01,Mpnr02 Mpnr01,Mpnr03 Mpnr01 Mpnr02	Mpnr01,Mpnr02,Mpnr03	1,1,1	+++	CGGCATTGCTCCATCAAGCTTTCGCTCATTggagctcatgagcggatttgaaccgctgac	PA4277.1->Mpnr01,Mpnr02 Mpnr01,Mpnr03 Mpnr01 Mpnr02	AT-AC	CanonicalPattern[Minor]	1->2	InFrame	-1	None
FUS_118683_482284(-+)	3	2	3	-+	MPN	482285	MPN	118684	MPNt18	MPNt18	1	-	Mpnr01,Mpnr02 Mpnr01,Mpnr03 Mpnr01 Mpnr02	Mpnr01,Mpnr02,Mpnr03	1,1,1	+++	ACGCGGCATTGCTCCATCAAGCTTTCGCTCtggagcgagtaatcggaatcgaaccgacac	MPNt18->Mpnr01,Mpnr02 Mpnr01,Mpnr03 Mpnr01 Mpnr02	GT-AT	NonCanonicalPattern	2->2	FrameShift	363601	Single
FUS_118683_1539599(--)	4	4	1	++	PAE	723152	MPN	118684	PA0668.1	PA0668.1	1	+	Mpnr01,Mpnr02 Mpnr01,Mpnr03 Mpnr01 Mpnr02	Mpnr01,Mpnr02,Mpnr03	1,1,1	+++	ACGCGGCATTGCTCCATCAAGCTTTCGCTCgacagccatgcagcacctgtgtctgagttc	PA0668.1->Mpnr01,Mpnr02 Mpnr01,Mpnr03 Mpnr01 Mpnr02	GT-AT	NonCanonicalPattern	0->2	FrameShift	-1	None
FUS_118683_1541500(--)	3	5	0	++	PAE	725053	MPN	118684	PA0668.4	PA0668.4	1	+	Mpnr01,Mpnr02 Mpnr01,Mpnr03 Mpnr01 Mpnr02	Mpnr01,Mpnr02,Mpnr03	1,1,1	+++	ACGCGGCATTGCTCCATCAAGCTTTCGCTCgttagcacccgccgtgtgtctcccatgctc	PA0668.4->Mpnr01,Mpnr02 Mpnr01,Mpnr03 Mpnr01 Mpnr02	GT-AT	NonCanonicalPattern	2->2	FrameShift	-1	None
FUS_118683_1541504(--)	2	2	0	++	PAE	725057	MPN	118684	PA0668.4	PA0668.4	1	+	Mpnr01,Mpnr02 Mpnr01,Mpnr03 Mpnr01 Mpnr02	Mpnr01,Mpnr02,Mpnr03	1,1,1	+++	ACGCGGCATTGCTCCATCAAGCTTTCGCTCggacgttagcacccgccgtgtgtctcccat	PA0668.4->Mpnr01,Mpnr02 Mpnr01,Mpnr03 Mpnr01 Mpnr02	GT-AT	NonCanonicalPattern	0->2	FrameShift	-1	None
FUS_118683_1543190(--)	8	8	4	++	PAE	726743	MPN	118684	PA0668.4	PA0668.4	1	+	Mpnr01,Mpnr02 Mpnr01,Mpnr03 Mpnr01 Mpnr02	Mpnr01,Mpnr02,Mpnr03	1,1,1	+++	ACGCGGCATTGCTCCATCAAGCTTTCGCTCtaggagcagcccctctcaaatctcaaacgt	PA0668.4->Mpnr01,Mpnr02 Mpnr01,Mpnr03 Mpnr01 Mpnr02	GT-AT	NonCanonicalPattern	0->2	FrameShift	-1	None
FUS_118683_2066445(-+)	2	1	1	-+	PAE	1249998	MPN	118684	PA1155	PA1155	1	-	Mpnr01,Mpnr02 Mpnr01,Mpnr03 Mpnr01 Mpnr02	Mpnr01,Mpnr02,Mpnr03	1,1,1	+++	ACGCGGCATTGCTCCATCAAGCTTTCGCTCatccacgggaacgggttggtggtccccgga	PA1155->Mpnr01,Mpnr02 Mpnr01,Mpnr03 Mpnr01 Mpnr02	GT-AT	NonCanonicalPattern	1->2	InFrame	-1	None
FUS_118686_1539607(--)	3	1	3	++	PAE	723160	MPN	118687	PA0668.1	PA0668.1	1	+	Mpnr01,Mpnr02 Mpnr01,Mpnr03 Mpnr01 Mpnr02	Mpnr01,Mpnr02,Mpnr03	1,1,1	+++	TTCACGCGGCATTGCTCCATCAAGCTTTCGgagctgacgacagccatgcagcacctgtgt	PA0668.1->Mpnr01,Mpnr02 Mpnr01,Mpnr03 Mpnr01 Mpnr02	GT-AG	CanonicalPattern[Major]	2->2	FrameShift	-1	None
FUS_118692_562601(-+)	2	2	0	-+	MPN	562602	MPN	118693	MPNt33	MPNt33	1	-	Mpnr01,Mpnr02 Mpnr01,Mpnr03 Mpnr01 Mpnr02	Mpnr01,Mpnr02,Mpnr03	1,1,1	+++	TCATCGTTCACGCGGCATTGCTCCATCAAGcggttgctctaccgctgagctatgtggcca	MPNt33->Mpnr01,Mpnr02 Mpnr01,Mpnr03 Mpnr01 Mpnr02	GC-AG	CanonicalPattern[Minor]	1->2	InFrame	443909	None
FUS_118692_1538648(--)	2	1	1	++	PAE	722201	MPN	118693	PA0668.1	PA0668.1	1	+	Mpnr01,Mpnr02 Mpnr01,Mpnr03 Mpnr01 Mpnr02	Mpnr01,Mpnr02,Mpnr03	1,1,1	+++	TCATCGTTCACGCGGCATTGCTCCATCAAGccgtccgccgctgaatccaggagcaagctc	PA0668.1->Mpnr01,Mpnr02 Mpnr01,Mpnr03 Mpnr01 Mpnr02	GT-AG	CanonicalPattern[Major]	0->2	FrameShift	-1	None
FUS_118692_1539596(--)	2	1	1	++	PAE	723149	MPN	118693	PA0668.1	PA0668.1	1	+	Mpnr01,Mpnr02 Mpnr01,Mpnr03 Mpnr01 Mpnr02	Mpnr01,Mpnr02,Mpnr03	1,1,1	+++	TCATCGTTCACGCGGCATTGCTCCATCAAGagccatgcagcacctgtgtctgagttcccg	PA0668.1->Mpnr01,Mpnr02 Mpnr01,Mpnr03 Mpnr01 Mpnr02	GT-AG	CanonicalPattern[Major]	0->2	FrameShift	-1	None
FUS_118692_1542545(--)	2	1	1	++	PAE	726098	MPN	118693	PA0668.4	PA0668.4	1	+	Mpnr01,Mpnr02 Mpnr01,Mpnr03 Mpnr01 Mpnr02	Mpnr01,Mpnr02,Mpnr03	1,1,1	+++	TCATCGTTCACGCGGCATTGCTCCATCAAGtgagtctcgggtggagacagcgccgccatc	PA0668.4->Mpnr01,Mpnr02 Mpnr01,Mpnr03 Mpnr01 Mpnr02	GT-AG	CanonicalPattern[Major]	0->2	FrameShift	-1	None
FUS_118692_1718182(-+)	2	3	0	-+	PAE	901735	MPN	118693	PA0826.2	PA0826.2	3	-	Mpnr01,Mpnr02 Mpnr01,Mpnr03 Mpnr01 Mpnr02	Mpnr01,Mpnr02,Mpnr03	1,1,1	+++	TCATCGTTCACGCGGCATTGCTCCATCAAGtgctagccgcatttaagcagctagagcgta	PA0826.2->Mpnr01,Mpnr02 Mpnr01,Mpnr03 Mpnr01 Mpnr02	GT-AG	CanonicalPattern[Major]	2->2	FrameShift	-1	None
FUS_118692_3411446(--)	2	2	0	++	PAE	2594999	MPN	118693	PA2348	PA2348	1	+	Mpnr01,Mpnr02 Mpnr01,Mpnr03 Mpnr01 Mpnr02	Mpnr01,Mpnr02,Mpnr03	1,1,1	+++	TCATCGTTCACGCGGCATTGCTCCATCAAGcttggccgcgctttccaggtagccggtgac	PA2348->Mpnr01,Mpnr02 Mpnr01,Mpnr03 Mpnr01 Mpnr02	GC-AG	CanonicalPattern[Minor]	2->2	FrameShift	-1	None
FUS_118693_1542529(--)	3	2	1	++	PAE	726082	MPN	118694	PA0668.4	PA0668.4	1	+	Mpnr01,Mpnr02 Mpnr01,Mpnr03 Mpnr01 Mpnr02	Mpnr01,Mpnr02,Mpnr03	1,1,1	+++	TTCATCGTTCACGCGGCATTGCTCCATCAAacagcgccgccatcgttacgccattcgtgc	PA0668.4->Mpnr01,Mpnr02 Mpnr01,Mpnr03 Mpnr01 Mpnr02	CT-GC	NonCanonicalPattern	2->0	InFrame	-1	None
FUS_118698_1543262(--)	2	3	0	++	PAE	726815	MPN	118699	PA0668.4	PA0668.4	1	+	Mpnr01,Mpnr02 Mpnr01,Mpnr03 Mpnr01 Mpnr02	Mpnr01,Mpnr02,Mpnr03	1,1,1	+++	AGACCTTCATCGTTCACGCGGCATTGCTCCatagctacccggcaatgccactggcgtgac	PA0668.4->Mpnr01,Mpnr02 Mpnr01,Mpnr03 Mpnr01 Mpnr02	GT-AT	NonCanonicalPattern	0->2	FrameShift	-1	None
FUS_118700_1543140(++)	3	3	0	++	MPN	118701	PAE	726693	Mpnr01,Mpnr02 Mpnr01,Mpnr03 Mpnr01 Mpnr02	Mpnr01,Mpnr02,Mpnr03	1,1,1	+++	PA0668.4	PA0668.4	1	+	ATTTTTCACAATGAGCGAAAGCTTGATGGAttcggtccctatctgccgtggacgtttgag	Mpnr01,Mpnr02 Mpnr01,Mpnr03 Mpnr01 Mpnr02->PA0668.4	GC-AG	CanonicalPattern[Minor]	1->1	FrameShift	-1	None
FUS_118702_482503(-+)	2	2	1	-+	MPN	482504	MPN	118703	MPNt20	MPNt20	1	-	Mpnr01,Mpnr02 Mpnr01,Mpnr03 Mpnr01 Mpnr02	Mpnr01,Mpnr02,Mpnr03	1,1,1	+++	TTAAAGACCTTCATCGTTCACGCGGCATTGtctaccgctgagctagtgagtcaataaaca	MPNt20->Mpnr01,Mpnr02 Mpnr01,Mpnr03 Mpnr01 Mpnr02	GC-AG	CanonicalPattern[Minor]	0->0	FrameShift	363801	None
FUS_118702_1538587(--)	5	5	1	++	PAE	722140	MPN	118703	PA0668.1	PA0668.1	1	+	Mpnr01,Mpnr02 Mpnr01,Mpnr03 Mpnr01 Mpnr02	Mpnr01,Mpnr02,Mpnr03	1,1,1	+++	TTAAAGACCTTCATCGTTCACGCGGCATTGctgccgccagcgttcaatctgagccatgat	PA0668.1->Mpnr01,Mpnr02 Mpnr01,Mpnr03 Mpnr01 Mpnr02	GC-AG	CanonicalPattern[Minor]	2->0	InFrame	-1	None
FUS_118702_1543118(--)	3	3	0	++	PAE	726671	MPN	118703	PA0668.4	PA0668.4	1	+	Mpnr01,Mpnr02 Mpnr01,Mpnr03 Mpnr01 Mpnr02	Mpnr01,Mpnr02,Mpnr03	1,1,1	+++	TTAAAGACCTTCATCGTTCACGCGGCATTGccagctcgcgtaccactttaaatggcgaac	PA0668.4->Mpnr01,Mpnr02 Mpnr01,Mpnr03 Mpnr01 Mpnr02	GT-AG	CanonicalPattern[Major]	0->0	FrameShift	-1	None
FUS_118703_1540778(++)	2	2	0	++	MPN	118704	PAE	724331	Mpnr01,Mpnr02 Mpnr01,Mpnr03 Mpnr01 Mpnr02	Mpnr01,Mpnr02,Mpnr03	1,1,1	+++	PA0668.4	PA0668.4	1	+	TTTCACAATGAGCGAAAGCTTGATGGAGCAcgagattcccttagtagtggcgagcgaacg	Mpnr01,Mpnr02 Mpnr01,Mpnr03 Mpnr01 Mpnr02->PA0668.4	AT-AC	CanonicalPattern[Minor]	1->0	FrameShift	-1	None
FUS_118703_427619(-+)	2	46	2	-+	MPN	427620	MPN	118704	MPNt14	MPNt14	1	-	Mpnr01,Mpnr02 Mpnr01,Mpnr03 Mpnr01 Mpnr02	Mpnr01,Mpnr02,Mpnr03	1,1,1	+++	CTTAAAGACCTTCATCGTTCACGCGGCATTgttatgttctgccattgaactatatctgcg	MPNt14->Mpnr01,Mpnr02 Mpnr01,Mpnr03 Mpnr01 Mpnr02	CT-GC	NonCanonicalPattern	1->1	FrameShift	308916	None
FUS_118703_429460(--)	3	22	2	++	MPN	429461	MPN	118704	MPNt16	MPNt16	1	+	Mpnr01,Mpnr02 Mpnr01,Mpnr03 Mpnr01 Mpnr02	Mpnr01,Mpnr02,Mpnr03	1,1,1	+++	CTTAAAGACCTTCATCGTTCACGCGGCATTactgttgttctgccactaaactacaccccc	MPNt16->Mpnr01,Mpnr02 Mpnr01,Mpnr03 Mpnr01 Mpnr02	CT-GC	NonCanonicalPattern	2->1	FrameShift	310757	None
FUS_118703_648941(--)	3	2	2	++	MPN	648942	MPN	118704	ncMPN406,MPNt36	ncMPN406,MPNt36	2,1	++	Mpnr01,Mpnr02 Mpnr01,Mpnr03 Mpnr01 Mpnr02	Mpnr01,Mpnr02,Mpnr03	1,1,1	+++	CTTAAAGACCTTCATCGTTCACGCGGCATTtccaccgcgtctaccattccgccactccag	ncMPN406,MPNt36->Mpnr01,Mpnr02 Mpnr01,Mpnr03 Mpnr01 Mpnr02	CT-GC	NonCanonicalPattern	0->1	InFrame	530238	None
FUS_118703_1538589(--)	14	16	15	++	PAE	722142	MPN	118704	PA0668.1	PA0668.1	1	+	Mpnr01,Mpnr02 Mpnr01,Mpnr03 Mpnr01 Mpnr02	Mpnr01,Mpnr02,Mpnr03	1,1,1	+++	CTTAAAGACCTTCATCGTTCACGCGGCATTgcctgccgccagcgttcaatctgagccatg	PA0668.1->Mpnr01,Mpnr02 Mpnr01,Mpnr03 Mpnr01 Mpnr02	CT-GC	NonCanonicalPattern	1->1	FrameShift	-1	None
FUS_118703_1539046(--)	3	3	0	++	PAE	722599	MPN	118704	PA0668.1	PA0668.1	1	+	Mpnr01,Mpnr02 Mpnr01,Mpnr03 Mpnr01 Mpnr02	Mpnr01,Mpnr02,Mpnr03	1,1,1	+++	CTTAAAGACCTTCATCGTTCACGCGGCATTttagccggtgcttattctgttggtaacgtc	PA0668.1->Mpnr01,Mpnr02 Mpnr01,Mpnr03 Mpnr01 Mpnr02	CT-GC	NonCanonicalPattern	2->1	FrameShift	-1	None
FUS_118703_1539515(--)	3	4	0	++	PAE	723068	MPN	118704	PA0668.1	PA0668.1	1	+	Mpnr01,Mpnr02 Mpnr01,Mpnr03 Mpnr01 Mpnr02	Mpnr01,Mpnr02,Mpnr03	1,1,1	+++	CTTAAAGACCTTCATCGTTCACGCGGCATTgttcttcgcgttgcttcgaattaaaccaca	PA0668.1->Mpnr01,Mpnr02 Mpnr01,Mpnr03 Mpnr01 Mpnr02	CT-GC	NonCanonicalPattern	0->1	InFrame	-1	None
FUS_118703_1539924(--)	4	8	1	++	PAE	723477	MPN	118704	PA0668.1	PA0668.1	1	+	Mpnr01,Mpnr02 Mpnr01,Mpnr03 Mpnr01 Mpnr02	Mpnr01,Mpnr02,Mpnr03	1,1,1	+++	CTTAAAGACCTTCATCGTTCACGCGGCATTgcccgggaacgtattcaccgtgacattctg	PA0668.1->Mpnr01,Mpnr02 Mpnr01,Mpnr03 Mpnr01 Mpnr02	CT-GC	NonCanonicalPattern	1->1	FrameShift	-1	None
FUS_118703_1542525(--)	8	6	13	++	PAE	726078	MPN	118704	PA0668.4	PA0668.4	1	+	Mpnr01,Mpnr02 Mpnr01,Mpnr03 Mpnr01 Mpnr02	Mpnr01,Mpnr02,Mpnr03	1,1,1	+++	CTTAAAGACCTTCATCGTTCACGCGGCATTcgccgccatcgttacgccattcgtgcaggt	PA0668.4->Mpnr01,Mpnr02 Mpnr01,Mpnr03 Mpnr01 Mpnr02	CT-GC	NonCanonicalPattern	1->1	FrameShift	-1	None
FUS_118703_1542585(--)	4	3	1	++	PAE	726138	MPN	118704	PA0668.4	PA0668.4	1	+	Mpnr01,Mpnr02 Mpnr01,Mpnr03 Mpnr01 Mpnr02	Mpnr01,Mpnr02,Mpnr03	1,1,1	+++	CTTAAAGACCTTCATCGTTCACGCGGCATTccgcggatacactgcatcttcacagcgatt	PA0668.4->Mpnr01,Mpnr02 Mpnr01,Mpnr03 Mpnr01 Mpnr02	CT-GC	NonCanonicalPattern	1->1	FrameShift	-1	None
FUS_118703_1542608(--)	13	7	43	++	PAE	726161	MPN	118704	PA0668.4	PA0668.4	1	+	Mpnr01,Mpnr02 Mpnr01,Mpnr03 Mpnr01 Mpnr02	Mpnr01,Mpnr02,Mpnr03	1,1,1	+++	CTTAAAGACCTTCATCGTTCACGCGGCATTgttcacggggtctttccgtctagccgcgga	PA0668.4->Mpnr01,Mpnr02 Mpnr01,Mpnr03 Mpnr01 Mpnr02	CT-GC	NonCanonicalPattern	0->1	InFrame	-1	None
FUS_118703_1542920(--)	2	2	0	++	PAE	726473	MPN	118704	PA0668.4	PA0668.4	1	+	Mpnr01,Mpnr02 Mpnr01,Mpnr03 Mpnr01 Mpnr02	Mpnr01,Mpnr02,Mpnr03	1,1,1	+++	CTTAAAGACCTTCATCGTTCACGCGGCATTacctactttcgtacctgctcgacgtgtctg	PA0668.4->Mpnr01,Mpnr02 Mpnr01,Mpnr03 Mpnr01 Mpnr02	CT-GC	NonCanonicalPattern	0->1	InFrame	-1	None
FUS_118703_1542975(--)	2	1	1	++	PAE	726528	MPN	118704	PA0668.4	PA0668.4	1	+	Mpnr01,Mpnr02 Mpnr01,Mpnr03 Mpnr01 Mpnr02	Mpnr01,Mpnr02,Mpnr03	1,1,1	+++	CTTAAAGACCTTCATCGTTCACGCGGCATTtaccttttatccgttgagcgatggcccttc	PA0668.4->Mpnr01,Mpnr02 Mpnr01,Mpnr03 Mpnr01 Mpnr02	CT-GC	NonCanonicalPattern	1->1	FrameShift	-1	None
FUS_118703_2772012(--)	2	1	10	++	PAE	1955565	MPN	118704	PA1802	PA1802	1	+	Mpnr01,Mpnr02 Mpnr01,Mpnr03 Mpnr01 Mpnr02	Mpnr01,Mpnr02,Mpnr03	1,1,1	+++	CTTAAAGACCTTCATCGTTCACGCGGCATTcgccgccgcagatgaacaggatgttgcgcg	PA1802->Mpnr01,Mpnr02 Mpnr01,Mpnr03 Mpnr01 Mpnr02	CT-GC	NonCanonicalPattern	0->1	InFrame	-1	None
FUS_118703_5602186(-+)	2	1	5	-+	PAE	4785739	MPN	118704	PA4277.2	PA4277.2	1	-	Mpnr01,Mpnr02 Mpnr01,Mpnr03 Mpnr01 Mpnr02	Mpnr01,Mpnr02,Mpnr03	1,1,1	+++	CTTAAAGACCTTCATCGTTCACGCGGCATTgttctaccactgaactatacccgcggagcc	PA4277.2->Mpnr01,Mpnr02 Mpnr01,Mpnr03 Mpnr01 Mpnr02	CT-GC	NonCanonicalPattern	1->1	FrameShift	-1	None
FUS_118708_482613(+-)	2	2	0	+-	MPN	118709	MPN	482614	Mpnr01,Mpnr02 Mpnr01,Mpnr03 Mpnr01 Mpnr02	Mpnr01,Mpnr02,Mpnr03	1,1,1	+++	MPNt21	MPNt21	1	-	CAATGAGCGAAAGCTTGATGGAGCAATGCCactttgactctatcatgcgatggttcgatc	Mpnr01,Mpnr02 Mpnr01,Mpnr03 Mpnr01 Mpnr02->MPNt21	GC-AG	CanonicalPattern[Minor]	0->2	FrameShift	363905	None
FUS_118708_1538750(--)	3	1	2	++	PAE	722303	MPN	118709	PA0668.1	PA0668.1	1	+	Mpnr01,Mpnr02 Mpnr01,Mpnr03 Mpnr01 Mpnr02	Mpnr01,Mpnr02,Mpnr03	1,1,1	+++	ACAATCTTAAAGACCTTCATCGTTCACGCGgtccgaagatcccccactttctccctcagg	PA0668.1->Mpnr01,Mpnr02 Mpnr01,Mpnr03 Mpnr01 Mpnr02	CT-GC	NonCanonicalPattern	0->0	FrameShift	-1	None
FUS_118711_4645667(-+)	5	8	10	-+	PAE	3829220	MPN	118712	PA3420	PA3420	1	-	Mpnr01,Mpnr02 Mpnr01,Mpnr03 Mpnr01 Mpnr02	Mpnr01,Mpnr02,Mpnr03	1,1,1	+++	TTTACAATCTTAAAGACCTTCATCGTTCACgcggcattcgccgcgcagcagcggctggtg	PA3420->Mpnr01,Mpnr02 Mpnr01,Mpnr03 Mpnr01 Mpnr02	CT-GC	NonCanonicalPattern	2->0	InFrame	-1	None
FUS_118725_1542498(++)	2	1	1	++	MPN	118726	PAE	726051	Mpnr01,Mpnr02 Mpnr01,Mpnr03 Mpnr01 Mpnr02	Mpnr01,Mpnr02,Mpnr03	1,1,1	+++	PA0668.4	PA0668.4	1	+	ATGGAGCAATGCCGCGTGAACGATGAAGGTctgcacgaatggcgtaacgatggcggcgct	Mpnr01,Mpnr02 Mpnr01,Mpnr03 Mpnr01 Mpnr02->PA0668.4	CT-AC	NonCanonicalPattern	2->1	FrameShift	-1	None
FUS_118732_1542609(++)	2	2	0	++	MPN	118733	PAE	726162	Mpnr01,Mpnr02 Mpnr01,Mpnr03 Mpnr01 Mpnr02	Mpnr01,Mpnr02,Mpnr03	1,1,1	+++	PA0668.4	PA0668.4	1	+	AATGCCGCGTGAACGATGAAGGTCTTTAAGctttactgtagctttgcactggactttgag	Mpnr01,Mpnr02 Mpnr01,Mpnr03 Mpnr01 Mpnr02->PA0668.4	AT-AC	CanonicalPattern[Minor]	0->1	InFrame	-1	None
FUS_118740_1540153(++)	2	2	0	++	MPN	118741	PAE	723706	Mpnr01,Mpnr02 Mpnr01,Mpnr03 Mpnr01 Mpnr02	Mpnr01,Mpnr02,Mpnr03	1,1,1	+++	PA0668.2	PA0668.2	1	+	GTGAACGATGAAGGTCTTTAAGATTGTAAActcagttggttagagcgcacccctgataag	Mpnr01,Mpnr02 Mpnr01,Mpnr03 Mpnr01 Mpnr02->PA0668.2	GT-AG	CanonicalPattern[Major]	2->1	FrameShift	-1	None
FUS_118740_1540662(++)	4	2	3	++	MPN	118741	PAE	724215	Mpnr01,Mpnr02 Mpnr01,Mpnr03 Mpnr01 Mpnr02	Mpnr01,Mpnr02,Mpnr03	1,1,1	+++	PA0668.4	PA0668.4	1	+	GTGAACGATGAAGGTCTTTAAGATTGTAAActctgaatgggggaacccacctaggataac	Mpnr01,Mpnr02 Mpnr01,Mpnr03 Mpnr01 Mpnr02->PA0668.4	GT-AT	NonCanonicalPattern	2->1	FrameShift	-1	None
FUS_118770_1541645(--)	2	2	0	++	PAE	725198	MPN	118771	PA0668.4	PA0668.4	1	+	Mpnr01,Mpnr02 Mpnr01,Mpnr03 Mpnr01 Mpnr02	Mpnr01,Mpnr02,Mpnr03	1,1,1	+++	ATGGTACAGTCAAACTCTAGCCATTACCTGtagtgagctattacgctttctttaaagggt	PA0668.4->Mpnr01,Mpnr02 Mpnr01,Mpnr03 Mpnr01 Mpnr02	GT-AG	CanonicalPattern[Major]	0->2	FrameShift	-1	None
FUS_118770_1541677(--)	2	1	1	++	PAE	725230	MPN	118771	PA0668.4	PA0668.4	1	+	Mpnr01,Mpnr02 Mpnr01,Mpnr03 Mpnr01 Mpnr02	Mpnr01,Mpnr02,Mpnr03	1,1,1	+++	ATGGTACAGTCAAACTCTAGCCATTACCTGcccgttacatcttccgcgcaggccgactcg	PA0668.4->Mpnr01,Mpnr02 Mpnr01,Mpnr03 Mpnr01 Mpnr02	GC-AG	CanonicalPattern[Minor]	2->2	FrameShift	-1	None
FUS_118771_1539376(--)	3	2	4	++	PAE	722929	MPN	118772	PA0668.1	PA0668.1	1	+	Mpnr01,Mpnr02 Mpnr01,Mpnr03 Mpnr01 Mpnr02	Mpnr01,Mpnr02,Mpnr03	1,1,1	+++	AATGGTACAGTCAAACTCTAGCCATTACCTgatcccaacggctagtcgacatcgtttacg	PA0668.1->Mpnr01,Mpnr02 Mpnr01,Mpnr03 Mpnr01 Mpnr02	CT-GC	NonCanonicalPattern	2->0	InFrame	-1	None
FUS_118771_1540786(--)	9	40	10	++	PAE	724339	MPN	118772	PA0668.4	PA0668.4	1	+	Mpnr01,Mpnr02 Mpnr01,Mpnr03 Mpnr01 Mpnr02	Mpnr01,Mpnr02,Mpnr03	1,1,1	+++	AATGGTACAGTCAAACTCTAGCCATTACCTggaatctcggttgatttcttttcctcaggg	PA0668.4->Mpnr01,Mpnr02 Mpnr01,Mpnr03 Mpnr01 Mpnr02	CT-GC	NonCanonicalPattern	2->0	InFrame	-1	None
FUS_118771_1718198(-+)	3	2	1	-+	PAE	901751	MPN	118772	PA0826.2,PA0826.1 PA0826.2	PA0826.2,PA0826.1	2,1	--	Mpnr01,Mpnr02 Mpnr01,Mpnr03 Mpnr01 Mpnr02	Mpnr01,Mpnr02,Mpnr03	1,1,1	+++	AATGGTACAGTCAAACTCTAGCCATTACCTcagctagagcgtagttgtcgtcgttggcaa	PA0826.2,PA0826.1 PA0826.2->Mpnr01,Mpnr02 Mpnr01,Mpnr03 Mpnr01 Mpnr02	CT-GC	NonCanonicalPattern	01->0	FrameShift	-1	None
FUS_118772_1539439(++)	2	1	1	++	MPN	118773	PAE	722992	Mpnr01,Mpnr02 Mpnr01,Mpnr03 Mpnr01 Mpnr02	Mpnr01,Mpnr02,Mpnr03	1,1,1	+++	PA0668.1	PA0668.1	1	+	TCTTTTATTTGGGAAGAATGACTTTAGCAGgttaaaactcaaatgaattgacgggggccc	Mpnr01,Mpnr02 Mpnr01,Mpnr03 Mpnr01 Mpnr02->PA0668.1	GT-AG	CanonicalPattern[Major]	1->2	InFrame	-1	None
FUS_118772_1539849(++)	2	3	1	++	MPN	118773	PAE	723402	Mpnr01,Mpnr02 Mpnr01,Mpnr03 Mpnr01 Mpnr02	Mpnr01,Mpnr02,Mpnr03	1,1,1	+++	PA0668.1	PA0668.1	1	+	TCTTTTATTTGGGAAGAATGACTTTAGCAGtctgcaactcgactgcgtgaagtcggaatc	Mpnr01,Mpnr02 Mpnr01,Mpnr03 Mpnr01 Mpnr02->PA0668.1	GT-AG	CanonicalPattern[Major]	1->1	FrameShift	-1	None
FUS_118772_1540557(++)	2	1	1	++	MPN	118773	PAE	724110	Mpnr01,Mpnr02 Mpnr01,Mpnr03 Mpnr01 Mpnr02	Mpnr01,Mpnr02,Mpnr03	1,1,1	+++	PA0668.4	PA0668.4	1	+	TCTTTTATTTGGGAAGAATGACTTTAGCAGtgaagaagcgcatacggtggatgccttggc	Mpnr01,Mpnr02 Mpnr01,Mpnr03 Mpnr01 Mpnr02->PA0668.4	GT-AG	CanonicalPattern[Major]	1->1	FrameShift	-1	None
FUS_118772_1541047(++)	2	2	0	++	MPN	118773	PAE	724600	Mpnr01,Mpnr02 Mpnr01,Mpnr03 Mpnr01 Mpnr02	Mpnr01,Mpnr02,Mpnr03	1,1,1	+++	PA0668.4	PA0668.4	1	+	TCTTTTATTTGGGAAGAATGACTTTAGCAGaacctgaaaccgtatgcgtacaagcagtgg	Mpnr01,Mpnr02 Mpnr01,Mpnr03 Mpnr01 Mpnr02->PA0668.4	GT-AG	CanonicalPattern[Major]	1->2	InFrame	-1	None
FUS_118772_1542159(++)	3	2	1	++	MPN	118773	PAE	725712	Mpnr01,Mpnr02 Mpnr01,Mpnr03 Mpnr01 Mpnr02	Mpnr01,Mpnr02,Mpnr03	1,1,1	+++	PA0668.4	PA0668.4	1	+	TCTTTTATTTGGGAAGAATGACTTTAGCAGgtggtcgggtagagaataccaaggcgcttg	Mpnr01,Mpnr02 Mpnr01,Mpnr03 Mpnr01 Mpnr02->PA0668.4	GT-AG	CanonicalPattern[Major]	1->1	FrameShift	-1	None
FUS_118772_1542575(++)	6	3	3	++	MPN	118773	PAE	726128	Mpnr01,Mpnr02 Mpnr01,Mpnr03 Mpnr01 Mpnr02	Mpnr01,Mpnr02,Mpnr03	1,1,1	+++	PA0668.4	PA0668.4	1	+	TCTTTTATTTGGGAAGAATGACTTTAGCAGtgtatccgcggctagacggaaagaccccgt	Mpnr01,Mpnr02 Mpnr01,Mpnr03 Mpnr01 Mpnr02->PA0668.4	GT-AG	CanonicalPattern[Major]	1->0	FrameShift	-1	None
FUS_118772_1542919(++)	2	2	0	++	MPN	118773	PAE	726472	Mpnr01,Mpnr02 Mpnr01,Mpnr03 Mpnr01 Mpnr02	Mpnr01,Mpnr02,Mpnr03	1,1,1	+++	PA0668.4	PA0668.4	1	+	TCTTTTATTTGGGAAGAATGACTTTAGCAGgtcttagtgatccggtggttctgtatggaa	Mpnr01,Mpnr02 Mpnr01,Mpnr03 Mpnr01 Mpnr02->PA0668.4	GT-AG	CanonicalPattern[Major]	1->2	InFrame	-1	None
FUS_118773_1539367(--)	6	1	46	++	PAE	722920	MPN	118774	PA0668.1	PA0668.1	1	+	Mpnr01,Mpnr02 Mpnr01,Mpnr03 Mpnr01 Mpnr02	Mpnr01,Mpnr02,Mpnr03	1,1,1	+++	AAAATGGTACAGTCAAACTCTAGCCATTACggctagtcgacatcgtttacggcgtggact	PA0668.1->Mpnr01,Mpnr02 Mpnr01,Mpnr03 Mpnr01 Mpnr02	GT-AG	CanonicalPattern[Major]	2->2	FrameShift	-1	None
FUS_118773_1541063(--)	3	2	1	++	PAE	724616	MPN	118774	PA0668.4	PA0668.4	1	+	Mpnr01,Mpnr02 Mpnr01,Mpnr03 Mpnr01 Mpnr02	Mpnr01,Mpnr02,Mpnr03	1,1,1	+++	AAAATGGTACAGTCAAACTCTAGCCATTACgcatacggtttcaggttctatttcactccc	PA0668.4->Mpnr01,Mpnr02 Mpnr01,Mpnr03 Mpnr01 Mpnr02	GT-AG	CanonicalPattern[Major]	0->2	FrameShift	-1	None
FUS_118773_1541072(--)	3	2	2	++	PAE	724625	MPN	118774	PA0668.4	PA0668.4	1	+	Mpnr01,Mpnr02 Mpnr01,Mpnr03 Mpnr01 Mpnr02	Mpnr01,Mpnr02,Mpnr03	1,1,1	+++	AAAATGGTACAGTCAAACTCTAGCCATTACtgcttgtacgcatacggtttcaggttctat	PA0668.4->Mpnr01,Mpnr02 Mpnr01,Mpnr03 Mpnr01 Mpnr02	GT-AG	CanonicalPattern[Major]	0->2	FrameShift	-1	None
FUS_118779_1539504(++)	9	10	4	++	MPN	118780	PAE	723057	Mpnr01,Mpnr02 Mpnr01,Mpnr03 Mpnr01 Mpnr02	Mpnr01,Mpnr02,Mpnr03	1,1,1	+++	PA0668.1	PA0668.1	1	+	TTTGGGAAGAATGACTTTAGCAGGTAATGGaacgcgaagaaccttacctggccttgacat	Mpnr01,Mpnr02 Mpnr01,Mpnr03 Mpnr01 Mpnr02->PA0668.1	CT-GC	NonCanonicalPattern	2->1	FrameShift	-1	None
FUS_118779_1539507(++)	4	3	1	++	MPN	118780	PAE	723060	Mpnr01,Mpnr02 Mpnr01,Mpnr03 Mpnr01 Mpnr02	Mpnr01,Mpnr02,Mpnr03	1,1,1	+++	PA0668.1	PA0668.1	1	+	TTTGGGAAGAATGACTTTAGCAGGTAATGGgcgaagaaccttacctggccttgacatgct	Mpnr01,Mpnr02 Mpnr01,Mpnr03 Mpnr01 Mpnr02->PA0668.1	CT-AC	NonCanonicalPattern	2->1	FrameShift	-1	None
FUS_118779_1539509(++)	11	8	7	++	MPN	118780	PAE	723062	Mpnr01,Mpnr02 Mpnr01,Mpnr03 Mpnr01 Mpnr02	Mpnr01,Mpnr02,Mpnr03	1,1,1	+++	PA0668.1	PA0668.1	1	+	TTTGGGAAGAATGACTTTAGCAGGTAATGGgaagaaccttacctggccttgacatgctga	Mpnr01,Mpnr02 Mpnr01,Mpnr03 Mpnr01 Mpnr02->PA0668.1	CT-GC	NonCanonicalPattern	2->0	InFrame	-1	None
FUS_118784_1542788(--)	2	1	1	++	PAE	726341	MPN	118785	PA0668.4	PA0668.4	1	+	Mpnr01,Mpnr02 Mpnr01,Mpnr03 Mpnr01 Mpnr02	Mpnr01,Mpnr02,Mpnr03	1,1,1	+++	GTCACTTATTCAAAATGGTACAGTCAAACTcccagtcaaactgcccaccatacactgtcc	PA0668.4->Mpnr01,Mpnr02 Mpnr01,Mpnr03 Mpnr01 Mpnr02	GC-AG	CanonicalPattern[Minor]	0->1	InFrame	-1	None
FUS_118784_1824232(-+)	2	2	0	-+	PAE	1007785	MPN	118785	PA0922.1	PA0922.1	1	-	Mpnr01,Mpnr02 Mpnr01,Mpnr03 Mpnr01 Mpnr02	Mpnr01,Mpnr02,Mpnr03	1,1,1	+++	GTCACTTATTCAAAATGGTACAGTCAAACTcagactgctccatcccgcgtctgtgtgggc	PA0922.1->Mpnr01,Mpnr02 Mpnr01,Mpnr03 Mpnr01 Mpnr02	GT-AG	CanonicalPattern[Major]	0->1	InFrame	-1	None
FUS_118792_1539631(++)	2	2	0	++	MPN	118793	PAE	723184	Mpnr01,Mpnr02 Mpnr01,Mpnr03 Mpnr01 Mpnr02	Mpnr01,Mpnr02,Mpnr03	1,1,1	+++	PA0668.1	PA0668.1	1	+	ACTTTAGCAGGTAATGGCTAGAGTTTGACTtcccgtaacgagcgcaacccttgtccttag	Mpnr01,Mpnr02 Mpnr01,Mpnr03 Mpnr01 Mpnr02->PA0668.1	GT-AG	CanonicalPattern[Major]	0->2	FrameShift	-1	None
FUS_118792_1538750(--)	4	1	5	++	PAE	722303	MPN	118793	PA0668.1	PA0668.1	1	+	Mpnr01,Mpnr02 Mpnr01,Mpnr03 Mpnr01 Mpnr02	Mpnr01,Mpnr02,Mpnr03	1,1,1	+++	AGTTAGTCGTCACTTATTCAAAATGGTACAgtccgaagatcccccactttctccctcagg	PA0668.1->Mpnr01,Mpnr02 Mpnr01,Mpnr03 Mpnr01 Mpnr02	CT-AC	NonCanonicalPattern	0->0	FrameShift	-1	None
FUS_118797_1539507(++)	3	3	0	++	MPN	118798	PAE	723060	Mpnr01,Mpnr02 Mpnr01,Mpnr03 Mpnr01 Mpnr02	Mpnr01,Mpnr02,Mpnr03	1,1,1	+++	PA0668.1	PA0668.1	1	+	AGCAGGTAATGGCTAGAGTTTGACTGTACCgcgaagaaccttacctggccttgacatgct	Mpnr01,Mpnr02 Mpnr01,Mpnr03 Mpnr01 Mpnr02->PA0668.1	AT-AC	CanonicalPattern[Minor]	2->1	FrameShift	-1	None
FUS_118797_1541441(++)	2	2	0	++	MPN	118798	PAE	724994	Mpnr01,Mpnr02 Mpnr01,Mpnr03 Mpnr01 Mpnr02	Mpnr01,Mpnr02,Mpnr03	1,1,1	+++	PA0668.4	PA0668.4	1	+	AGCAGGTAATGGCTAGAGTTTGACTGTACCcgatgcaaactccgaatacccagaagtgcc	Mpnr01,Mpnr02 Mpnr01,Mpnr03 Mpnr01 Mpnr02->PA0668.4	AT-AC	CanonicalPattern[Minor]	2->0	InFrame	-1	None
FUS_118797_358788(--)	2	2	0	++	MPN	358789	MPN	118798	MPNt10	MPNt10	1	+	Mpnr01,Mpnr02 Mpnr01,Mpnr03 Mpnr01 Mpnr02	Mpnr01,Mpnr02,Mpnr03	1,1,1	+++	CACATAGTTAGTCGTCACTTATTCAAAATGcctgacgagctaaccgactgctctatcccg	MPNt10->Mpnr01,Mpnr02 Mpnr01,Mpnr03 Mpnr01 Mpnr02	CT-AC	NonCanonicalPattern	1->2	InFrame	239991	None
FUS_118797_482328(-+)	2	1	1	-+	MPN	482329	MPN	118798	MPNt18	MPNt18	1	-	Mpnr01,Mpnr02 Mpnr01,Mpnr03 Mpnr01 Mpnr02	Mpnr01,Mpnr02,Mpnr03	1,1,1	+++	CACATAGTTAGTCGTCACTTATTCAAAATGactgatgttctaccactaaactatactcgc	MPNt18->Mpnr01,Mpnr02 Mpnr01,Mpnr03 Mpnr01 Mpnr02	CT-AC	NonCanonicalPattern	2->2	FrameShift	363531	None
FUS_118797_1539604(--)	6	8	7	++	PAE	723157	MPN	118798	PA0668.1	PA0668.1	1	+	Mpnr01,Mpnr02 Mpnr01,Mpnr03 Mpnr01 Mpnr02	Mpnr01,Mpnr02,Mpnr03	1,1,1	+++	CACATAGTTAGTCGTCACTTATTCAAAATGctgacgacagccatgcagcacctgtgtctg	PA0668.1->Mpnr01,Mpnr02 Mpnr01,Mpnr03 Mpnr01 Mpnr02	CT-AC	NonCanonicalPattern	2->2	FrameShift	-1	None
FUS_118797_1539841(--)	2	2	0	++	PAE	723394	MPN	118798	PA0668.1	PA0668.1	1	+	Mpnr01,Mpnr02 Mpnr01,Mpnr03 Mpnr01 Mpnr02	Mpnr01,Mpnr02,Mpnr03	1,1,1	+++	CACATAGTTAGTCGTCACTTATTCAAAATGccggactacgatcggttttatgggattagc	PA0668.1->Mpnr01,Mpnr02 Mpnr01,Mpnr03 Mpnr01 Mpnr02	AT-AC	CanonicalPattern[Minor]	2->2	FrameShift	-1	None
FUS_118797_1539849(--)	10	12	3	++	PAE	723402	MPN	118798	PA0668.1	PA0668.1	1	+	Mpnr01,Mpnr02 Mpnr01,Mpnr03 Mpnr01 Mpnr02	Mpnr01,Mpnr02,Mpnr03	1,1,1	+++	CACATAGTTAGTCGTCACTTATTCAAAATGactgcgatccggactacgatcggttttatg	PA0668.1->Mpnr01,Mpnr02 Mpnr01,Mpnr03 Mpnr01 Mpnr02	CT-AC	NonCanonicalPattern	1->2	InFrame	-1	None
FUS_118797_1543045(--)	3	1	2	++	PAE	726598	MPN	118798	PA0668.4	PA0668.4	1	+	Mpnr01,Mpnr02 Mpnr01,Mpnr03 Mpnr01 Mpnr02	Mpnr01,Mpnr02,Mpnr03	1,1,1	+++	CACATAGTTAGTCGTCACTTATTCAAAATGccgacatcgaggtgccaaacaccgccgtcg	PA0668.4->Mpnr01,Mpnr02 Mpnr01,Mpnr03 Mpnr01 Mpnr02	CT-AC	NonCanonicalPattern	2->2	FrameShift	-1	None
FUS_118797_1824186(-+)	2	1	1	-+	PAE	1007739	MPN	118798	PA0922.1	PA0922.1	1	-	Mpnr01,Mpnr02 Mpnr01,Mpnr03 Mpnr01 Mpnr02	Mpnr01,Mpnr02,Mpnr03	1,1,1	+++	CACATAGTTAGTCGTCACTTATTCAAAATGctggatttgaaccaacgaccttcgggttat	PA0922.1->Mpnr01,Mpnr02 Mpnr01,Mpnr03 Mpnr01 Mpnr02	CT-AC	NonCanonicalPattern	1->2	InFrame	-1	None
FUS_118797_5602251(-+)	2	4	2	-+	PAE	4785804	MPN	118798	PA4277.3	PA4277.3	1	-	Mpnr01,Mpnr02 Mpnr01,Mpnr03 Mpnr01 Mpnr02	Mpnr01,Mpnr02,Mpnr03	1,1,1	+++	CACATAGTTAGTCGTCACTTATTCAAAATGgattcgaaccttcgaagtctatgacgtcag	PA4277.3->Mpnr01,Mpnr02 Mpnr01,Mpnr03 Mpnr01 Mpnr02	CT-AC	NonCanonicalPattern	2->2	FrameShift	-1	None
FUS_118800_1539609(--)	3	53	1	++	PAE	723162	MPN	118801	PA0668.1	PA0668.1	1	+	Mpnr01,Mpnr02 Mpnr01,Mpnr03 Mpnr01 Mpnr02	Mpnr01,Mpnr02,Mpnr03	1,1,1	+++	TGGCACATAGTTAGTCGTCACTTATTCAAAacgagctgacgacagccatgcagcacctgt	PA0668.1->Mpnr01,Mpnr02 Mpnr01,Mpnr03 Mpnr01 Mpnr02	GT-AT	NonCanonicalPattern	1->2	InFrame	-1	None
FUS_118800_1539847(--)	3	2	1	++	PAE	723400	MPN	118801	PA0668.1	PA0668.1	1	+	Mpnr01,Mpnr02 Mpnr01,Mpnr03 Mpnr01 Mpnr02	Mpnr01,Mpnr02,Mpnr03	1,1,1	+++	TGGCACATAGTTAGTCGTCACTTATTCAAAtgcgatccggactacgatcggttttatggg	PA0668.1->Mpnr01,Mpnr02 Mpnr01,Mpnr03 Mpnr01 Mpnr02	GT-AT	NonCanonicalPattern	2->2	FrameShift	-1	None
FUS_118804_178786(+-)	3	3	0	+-	MPN	118805	MPN	178787	Mpnr01,Mpnr02 Mpnr01,Mpnr03 Mpnr01 Mpnr02	Mpnr01,Mpnr02,Mpnr03	1,1,1	+++	MPN138	MPN138	1	-	AATGGCTAGAGTTTGACTGTACCATTTTGAaaaagtgtggaattctctggcaatttcaat	Mpnr01,Mpnr02 Mpnr01,Mpnr03 Mpnr01 Mpnr02->MPN138	AT-AC	CanonicalPattern[Minor]	0->1	InFrame	59982	None
FUS_118807_1539599(--)	2	1	1	++	PAE	723152	MPN	118808	PA0668.1	PA0668.1	1	+	Mpnr01,Mpnr02 Mpnr01,Mpnr03 Mpnr01 Mpnr02	Mpnr01,Mpnr02,Mpnr03	1,1,1	+++	CGACTGCTGGCACATAGTTAGTCGTCACTTgacagccatgcagcacctgtgtctgagttc	PA0668.1->Mpnr01,Mpnr02 Mpnr01,Mpnr03 Mpnr01 Mpnr02	GT-AT	NonCanonicalPattern	0->0	FrameShift	-1	None
FUS_118807_1539607(--)	7	20	5	++	PAE	723160	MPN	118808	PA0668.1	PA0668.1	1	+	Mpnr01,Mpnr02 Mpnr01,Mpnr03 Mpnr01 Mpnr02	Mpnr01,Mpnr02,Mpnr03	1,1,1	+++	CGACTGCTGGCACATAGTTAGTCGTCACTTgagctgacgacagccatgcagcacctgtgt	PA0668.1->Mpnr01,Mpnr02 Mpnr01,Mpnr03 Mpnr01 Mpnr02	GT-AT	NonCanonicalPattern	2->0	InFrame	-1	None
FUS_118807_1539609(--)	3	6	1	++	PAE	723162	MPN	118808	PA0668.1	PA0668.1	1	+	Mpnr01,Mpnr02 Mpnr01,Mpnr03 Mpnr01 Mpnr02	Mpnr01,Mpnr02,Mpnr03	1,1,1	+++	CGACTGCTGGCACATAGTTAGTCGTCACTTacgagctgacgacagccatgcagcacctgt	PA0668.1->Mpnr01,Mpnr02 Mpnr01,Mpnr03 Mpnr01 Mpnr02	GT-AT	NonCanonicalPattern	1->0	FrameShift	-1	None
FUS_118807_1539847(--)	17	19	9	++	PAE	723400	MPN	118808	PA0668.1	PA0668.1	1	+	Mpnr01,Mpnr02 Mpnr01,Mpnr03 Mpnr01 Mpnr02	Mpnr01,Mpnr02,Mpnr03	1,1,1	+++	CGACTGCTGGCACATAGTTAGTCGTCACTTtgcgatccggactacgatcggttttatggg	PA0668.1->Mpnr01,Mpnr02 Mpnr01,Mpnr03 Mpnr01 Mpnr02	GT-AT	NonCanonicalPattern	2->0	InFrame	-1	None
FUS_118810_1539847(--)	5	5	3	++	PAE	723400	MPN	118811	PA0668.1	PA0668.1	1	+	Mpnr01,Mpnr02 Mpnr01,Mpnr03 Mpnr01 Mpnr02	Mpnr01,Mpnr02,Mpnr03	1,1,1	+++	CCGCGACTGCTGGCACATAGTTAGTCGTCAtgcgatccggactacgatcggttttatggg	PA0668.1->Mpnr01,Mpnr02 Mpnr01,Mpnr03 Mpnr01 Mpnr02	GT-AG	CanonicalPattern[Major]	2->0	InFrame	-1	None
FUS_118814_1540786(--)	2	1	1	++	PAE	724339	MPN	118815	PA0668.4	PA0668.4	1	+	Mpnr01,Mpnr02 Mpnr01,Mpnr03 Mpnr01 Mpnr02	Mpnr01,Mpnr02,Mpnr03	1,1,1	+++	ATTACCGCGACTGCTGGCACATAGTTAGTCggaatctcggttgatttcttttcctcaggg	PA0668.4->Mpnr01,Mpnr02 Mpnr01,Mpnr03 Mpnr01 Mpnr02	CT-AC	NonCanonicalPattern	2->1	FrameShift	-1	None
FUS_118814_1542994(--)	2	1	1	++	PAE	726547	MPN	118815	PA0668.4	PA0668.4	1	+	Mpnr01,Mpnr02 Mpnr01,Mpnr03 Mpnr01 Mpnr02	Mpnr01,Mpnr02,Mpnr03	1,1,1	+++	ATTACCGCGACTGCTGGCACATAGTTAGTCcagcctgttatccccggagtaccttttatc	PA0668.4->Mpnr01,Mpnr02 Mpnr01,Mpnr03 Mpnr01 Mpnr02	AT-AC	CanonicalPattern[Minor]	2->1	FrameShift	-1	None
FUS_118815_1543095(++)	3	1	3	++	MPN	118816	PAE	726648	Mpnr01,Mpnr02 Mpnr01,Mpnr03 Mpnr01 Mpnr02	Mpnr01,Mpnr02,Mpnr03	1,1,1	+++	PA0668.4	PA0668.4	1	+	TTTGACTGTACCATTTTGAATAAGTGACGAcatttaaagtggtacgcgagctgggtttag	Mpnr01,Mpnr02 Mpnr01,Mpnr03 Mpnr01 Mpnr02->PA0668.4	CT-GC	NonCanonicalPattern	2->1	FrameShift	-1	None
FUS_118817_1538589(--)	2	2	0	++	PAE	722142	MPN	118818	PA0668.1	PA0668.1	1	+	Mpnr01,Mpnr02 Mpnr01,Mpnr03 Mpnr01 Mpnr02	Mpnr01,Mpnr02,Mpnr03	1,1,1	+++	TGTATTACCGCGACTGCTGGCACATAGTTAgcctgccgccagcgttcaatctgagccatg	PA0668.1->Mpnr01,Mpnr02 Mpnr01,Mpnr03 Mpnr01 Mpnr02	CT-AC	NonCanonicalPattern	1->1	FrameShift	-1	None
FUS_118817_1539849(--)	2	1	1	++	PAE	723402	MPN	118818	PA0668.1	PA0668.1	1	+	Mpnr01,Mpnr02 Mpnr01,Mpnr03 Mpnr01 Mpnr02	Mpnr01,Mpnr02,Mpnr03	1,1,1	+++	TGTATTACCGCGACTGCTGGCACATAGTTAactgcgatccggactacgatcggttttatg	PA0668.1->Mpnr01,Mpnr02 Mpnr01,Mpnr03 Mpnr01 Mpnr02	CT-AC	NonCanonicalPattern	1->1	FrameShift	-1	None
FUS_118819_1539925(++)	2	2	0	++	MPN	118820	PAE	723478	Mpnr01,Mpnr02 Mpnr01,Mpnr03 Mpnr01 Mpnr02	Mpnr01,Mpnr02,Mpnr03	1,1,1	+++	PA0668.1	PA0668.1	1	+	ACTGTACCATTTTGAATAAGTGACGACTAActtgtacacaccgcccgtcacaccatggga	Mpnr01,Mpnr02 Mpnr01,Mpnr03 Mpnr01 Mpnr02->PA0668.1	CT-GC	NonCanonicalPattern	0->2	FrameShift	-1	None
FUS_118819_1539936(++)	2	1	1	++	MPN	118820	PAE	723489	Mpnr01,Mpnr02 Mpnr01,Mpnr03 Mpnr01 Mpnr02	Mpnr01,Mpnr02,Mpnr03	1,1,1	+++	PA0668.1	PA0668.1	1	+	ACTGTACCATTTTGAATAAGTGACGACTAAcgcccgtcacaccatgggagtgggttgctc	Mpnr01,Mpnr02 Mpnr01,Mpnr03 Mpnr01 Mpnr02->PA0668.1	CT-AC	NonCanonicalPattern	0->1	InFrame	-1	None
FUS_118819_1543095(++)	5	1	4	++	MPN	118820	PAE	726648	Mpnr01,Mpnr02 Mpnr01,Mpnr03 Mpnr01 Mpnr02	Mpnr01,Mpnr02,Mpnr03	1,1,1	+++	PA0668.4	PA0668.4	1	+	ACTGTACCATTTTGAATAAGTGACGACTAAcatttaaagtggtacgcgagctgggtttag	Mpnr01,Mpnr02 Mpnr01,Mpnr03 Mpnr01 Mpnr02->PA0668.4	CT-GC	NonCanonicalPattern	0->1	InFrame	-1	None
FUS_118821_358910(++)	2	1	1	++	MPN	118822	MPN	358911	Mpnr01,Mpnr02 Mpnr01,Mpnr03 Mpnr01 Mpnr02	Mpnr01,Mpnr02,Mpnr03	1,1,1	+++	MPNt12	MPNt12	1	+	TGTACCATTTTGAATAAGTGACGACTAACTggtcttgtagctcagtcggtagagcaacgg	Mpnr01,Mpnr02 Mpnr01,Mpnr03 Mpnr01 Mpnr02->MPNt12	AT-AC	CanonicalPattern[Minor]	2->0	InFrame	240089	Single
FUS_118821_1539574(++)	2	2	0	++	MPN	118822	PAE	723127	Mpnr01,Mpnr02 Mpnr01,Mpnr03 Mpnr01 Mpnr02	Mpnr01,Mpnr02,Mpnr03	1,1,1	+++	PA0668.1	PA0668.1	1	+	TGTACCATTTTGAATAAGTGACGACTAACTtcagacacaggtgctgcatggctgtcgtca	Mpnr01,Mpnr02 Mpnr01,Mpnr03 Mpnr01 Mpnr02->PA0668.1	AT-AC	CanonicalPattern[Minor]	2->2	FrameShift	-1	None
FUS_118821_1539936(++)	2	2	0	++	MPN	118822	PAE	723489	Mpnr01,Mpnr02 Mpnr01,Mpnr03 Mpnr01 Mpnr02	Mpnr01,Mpnr02,Mpnr03	1,1,1	+++	PA0668.1	PA0668.1	1	+	TGTACCATTTTGAATAAGTGACGACTAACTcgcccgtcacaccatgggagtgggttgctc	Mpnr01,Mpnr02 Mpnr01,Mpnr03 Mpnr01 Mpnr02->PA0668.1	AT-AC	CanonicalPattern[Minor]	2->1	FrameShift	-1	None
FUS_118821_1540862(--)	4	2	4	++	PAE	724415	MPN	118822	PA0668.4	PA0668.4	1	+	Mpnr01,Mpnr02 Mpnr01,Mpnr03 Mpnr01 Mpnr02	Mpnr01,Mpnr02,Mpnr03	1,1,1	+++	CCTATGTATTACCGCGACTGCTGGCACATAggccgcactttccagagcgttccgctaaaa	PA0668.4->Mpnr01,Mpnr02 Mpnr01,Mpnr03 Mpnr01 Mpnr02	AT-AC	CanonicalPattern[Minor]	0->2	FrameShift	-1	None
FUS_118825_1541977(++)	3	2	1	++	MPN	118826	PAE	725530	Mpnr01,Mpnr02 Mpnr01,Mpnr03 Mpnr01 Mpnr02	Mpnr01,Mpnr02,Mpnr03	1,1,1	+++	PA0668.4	PA0668.4	1	+	CCATTTTGAATAAGTGACGACTAACTATGTgccagcttggcgttggttgtccaagtttaa	Mpnr01,Mpnr02 Mpnr01,Mpnr03 Mpnr01 Mpnr02->PA0668.4	GC-AG	CanonicalPattern[Minor]	0->2	FrameShift	-1	None
FUS_118825_1542569(++)	2	2	0	++	MPN	118826	PAE	726122	Mpnr01,Mpnr02 Mpnr01,Mpnr03 Mpnr01 Mpnr02	Mpnr01,Mpnr02,Mpnr03	1,1,1	+++	PA0668.4	PA0668.4	1	+	CCATTTTGAATAAGTGACGACTAACTATGTatgcagtgtatccgcggctagacggaaaga	Mpnr01,Mpnr02 Mpnr01,Mpnr03 Mpnr01 Mpnr02->PA0668.4	GC-AG	CanonicalPattern[Minor]	0->0	FrameShift	-1	None
FUS_118828_1539849(--)	7	7	2	++	PAE	723402	MPN	118829	PA0668.1	PA0668.1	1	+	Mpnr01,Mpnr02 Mpnr01,Mpnr03 Mpnr01 Mpnr02	Mpnr01,Mpnr02,Mpnr03	1,1,1	+++	CTTGCGACCTATGTATTACCGCGACTGCTGactgcgatccggactacgatcggttttatg	PA0668.1->Mpnr01,Mpnr02 Mpnr01,Mpnr03 Mpnr01 Mpnr02	CT-GC	NonCanonicalPattern	1->0	FrameShift	-1	None
FUS_118828_1542585(--)	2	1	1	++	PAE	726138	MPN	118829	PA0668.4	PA0668.4	1	+	Mpnr01,Mpnr02 Mpnr01,Mpnr03 Mpnr01 Mpnr02	Mpnr01,Mpnr02,Mpnr03	1,1,1	+++	CTTGCGACCTATGTATTACCGCGACTGCTGccgcggatacactgcatcttcacagcgatt	PA0668.4->Mpnr01,Mpnr02 Mpnr01,Mpnr03 Mpnr01 Mpnr02	CT-GC	NonCanonicalPattern	1->0	FrameShift	-1	None
FUS_118829_358769(++)	2	6	0	++	MPN	118830	MPN	358770	Mpnr01,Mpnr02 Mpnr01,Mpnr03 Mpnr01 Mpnr02	Mpnr01,Mpnr02,Mpnr03	1,1,1	+++	MPNt10	MPNt10	1	+	TTTGAATAAGTGACGACTAACTATGTGCCAcagtcggttagctcgtcaggctcataatct	Mpnr01,Mpnr02 Mpnr01,Mpnr03 Mpnr01 Mpnr02->MPNt10	GC-AG	CanonicalPattern[Minor]	1->0	FrameShift	239940	None
FUS_118829_1539584(++)	3	4	0	++	MPN	118830	PAE	723137	Mpnr01,Mpnr02 Mpnr01,Mpnr03 Mpnr01 Mpnr02	Mpnr01,Mpnr02,Mpnr03	1,1,1	+++	PA0668.1	PA0668.1	1	+	TTTGAATAAGTGACGACTAACTATGTGCCAgtgctgcatggctgtcgtcagctcgtgtcg	Mpnr01,Mpnr02 Mpnr01,Mpnr03 Mpnr01 Mpnr02->PA0668.1	GC-AG	CanonicalPattern[Minor]	1->0	FrameShift	-1	None
FUS_118829_1541639(++)	3	3	0	++	MPN	118830	PAE	725192	Mpnr01,Mpnr02 Mpnr01,Mpnr03 Mpnr01 Mpnr02	Mpnr01,Mpnr02,Mpnr03	1,1,1	+++	PA0668.4	PA0668.4	1	+	TTTGAATAAGTGACGACTAACTATGTGCCActcactagtcgagtcggcctgcgcggaaga	Mpnr01,Mpnr02 Mpnr01,Mpnr03 Mpnr01 Mpnr02->PA0668.4	GC-AG	CanonicalPattern[Minor]	1->0	FrameShift	-1	None
FUS_118831_1539847(--)	2	2	0	++	PAE	723400	MPN	118832	PA0668.1	PA0668.1	1	+	Mpnr01,Mpnr02 Mpnr01,Mpnr03 Mpnr01 Mpnr02	Mpnr01,Mpnr02,Mpnr03	1,1,1	+++	ACGCTTGCGACCTATGTATTACCGCGACTGtgcgatccggactacgatcggttttatggg	PA0668.1->Mpnr01,Mpnr02 Mpnr01,Mpnr03 Mpnr01 Mpnr02	GT-AG	CanonicalPattern[Major]	2->0	InFrame	-1	None
FUS_118831_1542990(--)	2	1	1	++	PAE	726543	MPN	118832	PA0668.4	PA0668.4	1	+	Mpnr01,Mpnr02 Mpnr01,Mpnr03 Mpnr01 Mpnr02	Mpnr01,Mpnr02,Mpnr03	1,1,1	+++	ACGCTTGCGACCTATGTATTACCGCGACTGctgttatccccggagtaccttttatccgtt	PA0668.4->Mpnr01,Mpnr02 Mpnr01,Mpnr03 Mpnr01 Mpnr02	GC-AG	CanonicalPattern[Minor]	1->0	FrameShift	-1	None
FUS_118832_358757(++)	2	1	1	++	MPN	118833	MPN	358758	Mpnr01,Mpnr02 Mpnr01,Mpnr03 Mpnr01 Mpnr02	Mpnr01,Mpnr02,Mpnr03	1,1,1	+++	MPNt10	MPNt10	1	+	GAATAAGTGACGACTAACTATGTGCCAGCAcgcgggatagagcagtcggttagctcgtca	Mpnr01,Mpnr02 Mpnr01,Mpnr03 Mpnr01 Mpnr02->MPNt10	GT-AT	NonCanonicalPattern	1->0	FrameShift	239925	Single
FUS_118832_1538570(++)	3	5	1	++	MPN	118833	PAE	722123	Mpnr01,Mpnr02 Mpnr01,Mpnr03 Mpnr01 Mpnr02	Mpnr01,Mpnr02,Mpnr03	1,1,1	+++	PA0668.1	PA0668.1	1	+	GAATAAGTGACGACTAACTATGTGCCAGCAattgaacgctggcggcaggcctaacacatg	Mpnr01,Mpnr02 Mpnr01,Mpnr03 Mpnr01 Mpnr02->PA0668.1	GT-AG	CanonicalPattern[Major]	1->0	FrameShift	-1	None
FUS_118832_1539584(++)	2	2	0	++	MPN	118833	PAE	723137	Mpnr01,Mpnr02 Mpnr01,Mpnr03 Mpnr01 Mpnr02	Mpnr01,Mpnr02,Mpnr03	1,1,1	+++	PA0668.1	PA0668.1	1	+	GAATAAGTGACGACTAACTATGTGCCAGCAgtgctgcatggctgtcgtcagctcgtgtcg	Mpnr01,Mpnr02 Mpnr01,Mpnr03 Mpnr01 Mpnr02->PA0668.1	GT-AG	CanonicalPattern[Major]	1->0	FrameShift	-1	None
FUS_118832_1541631(++)	2	1	1	++	MPN	118833	PAE	725184	Mpnr01,Mpnr02 Mpnr01,Mpnr03 Mpnr01 Mpnr02	Mpnr01,Mpnr02,Mpnr03	1,1,1	+++	PA0668.4	PA0668.4	1	+	GAATAAGTGACGACTAACTATGTGCCAGCAcgtaatagctcactagtcgagtcggcctgc	Mpnr01,Mpnr02 Mpnr01,Mpnr03 Mpnr01 Mpnr02->PA0668.4	GT-AG	CanonicalPattern[Major]	1->1	FrameShift	-1	None
FUS_118832_1541639(++)	2	4	0	++	MPN	118833	PAE	725192	Mpnr01,Mpnr02 Mpnr01,Mpnr03 Mpnr01 Mpnr02	Mpnr01,Mpnr02,Mpnr03	1,1,1	+++	PA0668.4	PA0668.4	1	+	GAATAAGTGACGACTAACTATGTGCCAGCActcactagtcgagtcggcctgcgcggaaga	Mpnr01,Mpnr02 Mpnr01,Mpnr03 Mpnr01 Mpnr02->PA0668.4	GT-AG	CanonicalPattern[Major]	1->0	FrameShift	-1	None
FUS_118832_1542919(++)	2	2	0	++	MPN	118833	PAE	726472	Mpnr01,Mpnr02 Mpnr01,Mpnr03 Mpnr01 Mpnr02	Mpnr01,Mpnr02,Mpnr03	1,1,1	+++	PA0668.4	PA0668.4	1	+	GAATAAGTGACGACTAACTATGTGCCAGCAgtcttagtgatccggtggttctgtatggaa	Mpnr01,Mpnr02 Mpnr01,Mpnr03 Mpnr01 Mpnr02->PA0668.4	GT-AG	CanonicalPattern[Major]	1->2	InFrame	-1	None
FUS_118832_1543007(++)	2	2	0	++	MPN	118833	PAE	726560	Mpnr01,Mpnr02 Mpnr01,Mpnr03 Mpnr01 Mpnr02	Mpnr01,Mpnr02,Mpnr03	1,1,1	+++	PA0668.4	PA0668.4	1	+	GAATAAGTGACGACTAACTATGTGCCAGCAagttcatatcgacggcggtgtttggcacct	Mpnr01,Mpnr02 Mpnr01,Mpnr03 Mpnr01 Mpnr02->PA0668.4	GT-AG	CanonicalPattern[Major]	1->0	FrameShift	-1	None
FUS_118832_1539849(--)	6	2	4	++	PAE	723402	MPN	118833	PA0668.1	PA0668.1	1	+	Mpnr01,Mpnr02 Mpnr01,Mpnr03 Mpnr01 Mpnr02	Mpnr01,Mpnr02,Mpnr03	1,1,1	+++	AACGCTTGCGACCTATGTATTACCGCGACTactgcgatccggactacgatcggttttatg	PA0668.1->Mpnr01,Mpnr02 Mpnr01,Mpnr03 Mpnr01 Mpnr02	CT-GC	NonCanonicalPattern	1->1	FrameShift	-1	None
FUS_118832_1539855(--)	2	1	1	++	PAE	723408	MPN	118833	PA0668.1	PA0668.1	1	+	Mpnr01,Mpnr02 Mpnr01,Mpnr03 Mpnr01 Mpnr02	Mpnr01,Mpnr02,Mpnr03	1,1,1	+++	AACGCTTGCGACCTATGTATTACCGCGACTttgcagactgcgatccggactacgatcggt	PA0668.1->Mpnr01,Mpnr02 Mpnr01,Mpnr03 Mpnr01 Mpnr02	CT-GC	NonCanonicalPattern	1->1	FrameShift	-1	None
FUS_118832_1542608(--)	6	8	6	++	PAE	726161	MPN	118833	PA0668.4	PA0668.4	1	+	Mpnr01,Mpnr02 Mpnr01,Mpnr03 Mpnr01 Mpnr02	Mpnr01,Mpnr02,Mpnr03	1,1,1	+++	AACGCTTGCGACCTATGTATTACCGCGACTgttcacggggtctttccgtctagccgcgga	PA0668.4->Mpnr01,Mpnr02 Mpnr01,Mpnr03 Mpnr01 Mpnr02	CT-GC	NonCanonicalPattern	0->1	InFrame	-1	None
FUS_118834_1539847(--)	2	2	0	++	PAE	723400	MPN	118835	PA0668.1	PA0668.1	1	+	Mpnr01,Mpnr02 Mpnr01,Mpnr03 Mpnr01 Mpnr02	Mpnr01,Mpnr02,Mpnr03	1,1,1	+++	ATAACGCTTGCGACCTATGTATTACCGCGAtgcgatccggactacgatcggttttatggg	PA0668.1->Mpnr01,Mpnr02 Mpnr01,Mpnr03 Mpnr01 Mpnr02	GT-AG	CanonicalPattern[Major]	2->0	InFrame	-1	None
FUS_118834_1541013(--)	2	1	1	++	PAE	724566	MPN	118835	PA0668.4	PA0668.4	1	+	Mpnr01,Mpnr02 Mpnr01,Mpnr03 Mpnr01 Mpnr02	Mpnr01,Mpnr02,Mpnr03	1,1,1	+++	ATAACGCTTGCGACCTATGTATTACCGCGActttccctcacggtactggttcactatcgg	PA0668.4->Mpnr01,Mpnr02 Mpnr01,Mpnr03 Mpnr01 Mpnr02	GC-AG	CanonicalPattern[Minor]	1->0	FrameShift	-1	None
FUS_118834_1542972(--)	2	2	0	++	PAE	726525	MPN	118835	PA0668.4	PA0668.4	1	+	Mpnr01,Mpnr02 Mpnr01,Mpnr03 Mpnr01 Mpnr02	Mpnr01,Mpnr02,Mpnr03	1,1,1	+++	ATAACGCTTGCGACCTATGTATTACCGCGActtttatccgttgagcgatggcccttccat	PA0668.4->Mpnr01,Mpnr02 Mpnr01,Mpnr03 Mpnr01 Mpnr02	GT-AG	CanonicalPattern[Major]	1->0	FrameShift	-1	None
FUS_118835_1538570(++)	2	2	0	++	MPN	118836	PAE	722123	Mpnr01,Mpnr02 Mpnr01,Mpnr03 Mpnr01 Mpnr02	Mpnr01,Mpnr02,Mpnr03	1,1,1	+++	PA0668.1	PA0668.1	1	+	TAAGTGACGACTAACTATGTGCCAGCAGTCattgaacgctggcggcaggcctaacacatg	Mpnr01,Mpnr02 Mpnr01,Mpnr03 Mpnr01 Mpnr02->PA0668.1	GC-AG	CanonicalPattern[Minor]	1->0	FrameShift	-1	None
FUS_118835_1539578(++)	4	2	2	++	MPN	118836	PAE	723131	Mpnr01,Mpnr02 Mpnr01,Mpnr03 Mpnr01 Mpnr02	Mpnr01,Mpnr02,Mpnr03	1,1,1	+++	PA0668.1	PA0668.1	1	+	TAAGTGACGACTAACTATGTGCCAGCAGTCacacaggtgctgcatggctgtcgtcagctc	Mpnr01,Mpnr02 Mpnr01,Mpnr03 Mpnr01 Mpnr02->PA0668.1	GC-AG	CanonicalPattern[Minor]	1->0	FrameShift	-1	None
FUS_118838_1539584(++)	4	8	1	++	MPN	118839	PAE	723137	Mpnr01,Mpnr02 Mpnr01,Mpnr03 Mpnr01 Mpnr02	Mpnr01,Mpnr02,Mpnr03	1,1,1	+++	PA0668.1	PA0668.1	1	+	GTGACGACTAACTATGTGCCAGCAGTCGCGgtgctgcatggctgtcgtcagctcgtgtcg	Mpnr01,Mpnr02 Mpnr01,Mpnr03 Mpnr01 Mpnr02->PA0668.1	GT-AG	CanonicalPattern[Major]	1->0	FrameShift	-1	None
FUS_118841_469242(+-)	2	2	0	+-	MPN	118842	MPN	469243	Mpnr01,Mpnr02 Mpnr01,Mpnr03 Mpnr01 Mpnr02	Mpnr01,Mpnr02,Mpnr03	1,1,1	+++	MPNs02 NEW_GF5,NEW_GF5	MPNs02,NEW_GF5	2,1	--	ACGACTAACTATGTGCCAGCAGTCGCGGTAaagaaatgctgtggttgcaaaaccgaaaca	Mpnr01,Mpnr02 Mpnr01,Mpnr03 Mpnr01 Mpnr02->MPNs02 NEW_GF5,NEW_GF5	AT-AC	CanonicalPattern[Minor]	1->2	InFrame	350401	None
FUS_118841_1539473(++)	2	2	0	++	MPN	118842	PAE	723026	Mpnr01,Mpnr02 Mpnr01,Mpnr03 Mpnr01 Mpnr02	Mpnr01,Mpnr02,Mpnr03	1,1,1	+++	PA0668.1	PA0668.1	1	+	ACGACTAACTATGTGCCAGCAGTCGCGGTAaagcggtggagcatgtggtttaattcgaag	Mpnr01,Mpnr02 Mpnr01,Mpnr03 Mpnr01 Mpnr02->PA0668.1	AT-AC	CanonicalPattern[Minor]	1->0	FrameShift	-1	None
FUS_118841_1539580(++)	3	12	0	++	MPN	118842	PAE	723133	Mpnr01,Mpnr02 Mpnr01,Mpnr03 Mpnr01 Mpnr02	Mpnr01,Mpnr02,Mpnr03	1,1,1	+++	PA0668.1	PA0668.1	1	+	ACGACTAACTATGTGCCAGCAGTCGCGGTAacaggtgctgcatggctgtcgtcagctcgt	Mpnr01,Mpnr02 Mpnr01,Mpnr03 Mpnr01 Mpnr02->PA0668.1	AT-AC	CanonicalPattern[Minor]	1->2	InFrame	-1	None
FUS_118841_1539582(++)	5	12	1	++	MPN	118842	PAE	723135	Mpnr01,Mpnr02 Mpnr01,Mpnr03 Mpnr01 Mpnr02	Mpnr01,Mpnr02,Mpnr03	1,1,1	+++	PA0668.1	PA0668.1	1	+	ACGACTAACTATGTGCCAGCAGTCGCGGTAaggtgctgcatggctgtcgtcagctcgtgt	Mpnr01,Mpnr02 Mpnr01,Mpnr03 Mpnr01 Mpnr02->PA0668.1	AT-AC	CanonicalPattern[Minor]	1->1	FrameShift	-1	None
FUS_118845_156382(+-)	2	4	0	+-	MPN	118846	MPN	156383	Mpnr01,Mpnr02 Mpnr01,Mpnr03 Mpnr01 Mpnr02	Mpnr01,Mpnr02,Mpnr03	1,1,1	+++	MPNt04	MPNt04	1	-	CTAACTATGTGCCAGCAGTCGCGGTAATACagttcgactctgttattcggcaccaattat	Mpnr01,Mpnr02 Mpnr01,Mpnr03 Mpnr01 Mpnr02->MPNt04	AT-AC	CanonicalPattern[Minor]	2->1	FrameShift	37537	None
FUS_118845_483203(+-)	2	1	1	+-	MPN	118846	MPN	483204	Mpnr01,Mpnr02 Mpnr01,Mpnr03 Mpnr01 Mpnr02	Mpnr01,Mpnr02,Mpnr03	1,1,1	+++	MPN401	MPN401	1	-	CTAACTATGTGCCAGCAGTCGCGGTAATACaattagaagcggagctggaacacctcattc	Mpnr01,Mpnr02 Mpnr01,Mpnr03 Mpnr01 Mpnr02->MPN401	AT-AC	CanonicalPattern[Minor]	2->1	FrameShift	364358	None
FUS_118845_648934(++)	2	2	0	++	MPN	118846	MPN	648935	Mpnr01,Mpnr02 Mpnr01,Mpnr03 Mpnr01 Mpnr02	Mpnr01,Mpnr02,Mpnr03	1,1,1	+++	ncMPN406,MPNt36	ncMPN406,MPNt36	2,1	++	CTAACTATGTGCCAGCAGTCGCGGTAATACgcggtggactcaaaacccactaggaaactg	Mpnr01,Mpnr02 Mpnr01,Mpnr03 Mpnr01 Mpnr02->ncMPN406,MPNt36	AT-AC	CanonicalPattern[Minor]	2->2	FrameShift	530089	None
FUS_118845_1539516(++)	2	2	1	++	MPN	118846	PAE	723069	Mpnr01,Mpnr02 Mpnr01,Mpnr03 Mpnr01 Mpnr02	Mpnr01,Mpnr02,Mpnr03	1,1,1	+++	PA0668.1	PA0668.1	1	+	CTAACTATGTGCCAGCAGTCGCGGTAATACcttacctggccttgacatgctgagaacttt	Mpnr01,Mpnr02 Mpnr01,Mpnr03 Mpnr01 Mpnr02->PA0668.1	AT-AC	CanonicalPattern[Minor]	2->1	FrameShift	-1	None
FUS_118845_1539521(++)	2	2	1	++	MPN	118846	PAE	723074	Mpnr01,Mpnr02 Mpnr01,Mpnr03 Mpnr01 Mpnr02	Mpnr01,Mpnr02,Mpnr03	1,1,1	+++	PA0668.1	PA0668.1	1	+	CTAACTATGTGCCAGCAGTCGCGGTAATACctggccttgacatgctgagaactttccaga	Mpnr01,Mpnr02 Mpnr01,Mpnr03 Mpnr01 Mpnr02->PA0668.1	AT-AC	CanonicalPattern[Minor]	2->0	InFrame	-1	None
FUS_118845_1539574(++)	2	2	0	++	MPN	118846	PAE	723127	Mpnr01,Mpnr02 Mpnr01,Mpnr03 Mpnr01 Mpnr02	Mpnr01,Mpnr02,Mpnr03	1,1,1	+++	PA0668.1	PA0668.1	1	+	CTAACTATGTGCCAGCAGTCGCGGTAATACtcagacacaggtgctgcatggctgtcgtca	Mpnr01,Mpnr02 Mpnr01,Mpnr03 Mpnr01 Mpnr02->PA0668.1	AT-AC	CanonicalPattern[Minor]	2->2	FrameShift	-1	None
FUS_118845_1539580(++)	7	54	1	++	MPN	118846	PAE	723133	Mpnr01,Mpnr02 Mpnr01,Mpnr03 Mpnr01 Mpnr02	Mpnr01,Mpnr02,Mpnr03	1,1,1	+++	PA0668.1	PA0668.1	1	+	CTAACTATGTGCCAGCAGTCGCGGTAATACacaggtgctgcatggctgtcgtcagctcgt	Mpnr01,Mpnr02 Mpnr01,Mpnr03 Mpnr01 Mpnr02->PA0668.1	AT-AC	CanonicalPattern[Minor]	2->2	FrameShift	-1	None
FUS_118845_1539582(++)	15	89	9	++	MPN	118846	PAE	723135	Mpnr01,Mpnr02 Mpnr01,Mpnr03 Mpnr01 Mpnr02	Mpnr01,Mpnr02,Mpnr03	1,1,1	+++	PA0668.1	PA0668.1	1	+	CTAACTATGTGCCAGCAGTCGCGGTAATACaggtgctgcatggctgtcgtcagctcgtgt	Mpnr01,Mpnr02 Mpnr01,Mpnr03 Mpnr01 Mpnr02->PA0668.1	AT-AC	CanonicalPattern[Minor]	2->1	FrameShift	-1	None
FUS_118845_1539705(++)	2	1	1	++	MPN	118846	PAE	723258	Mpnr01,Mpnr02 Mpnr01,Mpnr03 Mpnr01 Mpnr02	Mpnr01,Mpnr02,Mpnr03	1,1,1	+++	PA0668.1	PA0668.1	1	+	CTAACTATGTGCCAGCAGTCGCGGTAATACaaaccggaggaaggtggggatgacgtcaag	Mpnr01,Mpnr02 Mpnr01,Mpnr03 Mpnr01 Mpnr02->PA0668.1	AT-AC	CanonicalPattern[Minor]	2->1	FrameShift	-1	None
FUS_118845_1539774(++)	2	1	1	++	MPN	118846	PAE	723327	Mpnr01,Mpnr02 Mpnr01,Mpnr03 Mpnr01 Mpnr02	Mpnr01,Mpnr02,Mpnr03	1,1,1	+++	PA0668.1	PA0668.1	1	+	CTAACTATGTGCCAGCAGTCGCGGTAATACaatggtcggtacaaagggttgccaagccgc	Mpnr01,Mpnr02 Mpnr01,Mpnr03 Mpnr01 Mpnr02->PA0668.1	AT-AC	CanonicalPattern[Minor]	2->1	FrameShift	-1	None
FUS_118845_1539857(++)	5	3	6	++	MPN	118846	PAE	723410	Mpnr01,Mpnr02 Mpnr01,Mpnr03 Mpnr01 Mpnr02	Mpnr01,Mpnr02,Mpnr03	1,1,1	+++	PA0668.1	PA0668.1	1	+	CTAACTATGTGCCAGCAGTCGCGGTAATACtcgactgcgtgaagtcggaatcgctagtaa	Mpnr01,Mpnr02 Mpnr01,Mpnr03 Mpnr01 Mpnr02->PA0668.1	AT-AC	CanonicalPattern[Minor]	2->0	InFrame	-1	None
FUS_118845_1539932(++)	4	3	1	++	MPN	118846	PAE	723485	Mpnr01,Mpnr02 Mpnr01,Mpnr03 Mpnr01 Mpnr02	Mpnr01,Mpnr02,Mpnr03	1,1,1	+++	PA0668.1	PA0668.1	1	+	CTAACTATGTGCCAGCAGTCGCGGTAATACacaccgcccgtcacaccatgggagtgggtt	Mpnr01,Mpnr02 Mpnr01,Mpnr03 Mpnr01 Mpnr02->PA0668.1	AT-AC	CanonicalPattern[Minor]	2->0	InFrame	-1	None
FUS_118845_1541050(++)	3	2	2	++	MPN	118846	PAE	724603	Mpnr01,Mpnr02 Mpnr01,Mpnr03 Mpnr01 Mpnr02	Mpnr01,Mpnr02,Mpnr03	1,1,1	+++	PA0668.4	PA0668.4	1	+	CTAACTATGTGCCAGCAGTCGCGGTAATACctgaaaccgtatgcgtacaagcagtgggag	Mpnr01,Mpnr02 Mpnr01,Mpnr03 Mpnr01 Mpnr02->PA0668.4	AT-AC	CanonicalPattern[Minor]	2->2	FrameShift	-1	None
FUS_118845_1542297(++)	2	1	2	++	MPN	118846	PAE	725850	Mpnr01,Mpnr02 Mpnr01,Mpnr03 Mpnr01 Mpnr02	Mpnr01,Mpnr02,Mpnr03	1,1,1	+++	PA0668.4	PA0668.4	1	+	CTAACTATGTGCCAGCAGTCGCGGTAATACcaggccgctgcgactgtttattaaaaacac	Mpnr01,Mpnr02 Mpnr01,Mpnr03 Mpnr01 Mpnr02->PA0668.4	AT-AC	CanonicalPattern[Minor]	2->1	FrameShift	-1	None
FUS_118846_381741(--)	2	1	1	++	MPN	381742	MPN	118847	MPN321	MPN321	1	+	Mpnr01,Mpnr02 Mpnr01,Mpnr03 Mpnr01 Mpnr02	Mpnr01,Mpnr02,Mpnr03	1,1,1	+++	CAATAAATCCGGATAACGCTTGCGACCTATcaggcgggttaaagttgaggttacgggtga	MPN321->Mpnr01,Mpnr02 Mpnr01,Mpnr03 Mpnr01 Mpnr02	AT-AC	CanonicalPattern[Minor]	0->0	FrameShift	262895	None
FUS_118846_648991(--)	3	2	3	++	MPN	648992	MPN	118847	ncMPN406,MPNt36	ncMPN406,MPNt36	2,1	++	Mpnr01,Mpnr02 Mpnr01,Mpnr03 Mpnr01 Mpnr02	Mpnr01,Mpnr02,Mpnr03	1,1,1	+++	CAATAAATCCGGATAACGCTTGCGACCTATggtcctggagaggagacttgaactcctaca	ncMPN406,MPNt36->Mpnr01,Mpnr02 Mpnr01,Mpnr03 Mpnr01 Mpnr02	AT-AC	CanonicalPattern[Minor]	2->0	InFrame	530145	None
FUS_118846_1538589(--)	5	7	14	++	PAE	722142	MPN	118847	PA0668.1	PA0668.1	1	+	Mpnr01,Mpnr02 Mpnr01,Mpnr03 Mpnr01 Mpnr02	Mpnr01,Mpnr02,Mpnr03	1,1,1	+++	CAATAAATCCGGATAACGCTTGCGACCTATgcctgccgccagcgttcaatctgagccatg	PA0668.1->Mpnr01,Mpnr02 Mpnr01,Mpnr03 Mpnr01 Mpnr02	CT-AC	NonCanonicalPattern	1->0	FrameShift	-1	None
FUS_118846_1538596(--)	15	18	12	++	PAE	722149	MPN	118847	PA0668.1	PA0668.1	1	+	Mpnr01,Mpnr02 Mpnr01,Mpnr03 Mpnr01 Mpnr02	Mpnr01,Mpnr02,Mpnr03	1,1,1	+++	CAATAAATCCGGATAACGCTTGCGACCTATgtgttaggcctgccgccagcgttcaatctg	PA0668.1->Mpnr01,Mpnr02 Mpnr01,Mpnr03 Mpnr01 Mpnr02	AT-AC	CanonicalPattern[Minor]	2->0	InFrame	-1	None
FUS_118846_1538655(--)	2	1	1	++	PAE	722208	MPN	118847	PA0668.1	PA0668.1	1	+	Mpnr01,Mpnr02 Mpnr01,Mpnr03 Mpnr01 Mpnr02	Mpnr01,Mpnr02,Mpnr03	1,1,1	+++	CAATAAATCCGGATAACGCTTGCGACCTATtactcacccgtccgccgctgaatccaggag	PA0668.1->Mpnr01,Mpnr02 Mpnr01,Mpnr03 Mpnr01 Mpnr02	AT-AC	CanonicalPattern[Minor]	1->0	FrameShift	-1	None
FUS_118846_1538817(--)	2	1	5	++	PAE	722370	MPN	118847	PA0668.1	PA0668.1	1	+	Mpnr01,Mpnr02 Mpnr01,Mpnr03 Mpnr01 Mpnr02	Mpnr01,Mpnr02,Mpnr03	1,1,1	+++	CAATAAATCCGGATAACGCTTGCGACCTATcgtcgccttggtaggcctttaccccaccaa	PA0668.1->Mpnr01,Mpnr02 Mpnr01,Mpnr03 Mpnr01 Mpnr02	AT-AC	CanonicalPattern[Minor]	1->0	FrameShift	-1	None
FUS_118846_1539282(--)	2	1	1	++	PAE	722835	MPN	118847	PA0668.1	PA0668.1	1	+	Mpnr01,Mpnr02 Mpnr01,Mpnr03 Mpnr01 Mpnr02	Mpnr01,Mpnr02,Mpnr03	1,1,1	+++	CAATAAATCCGGATAACGCTTGCGACCTATcagtccaggtggtcgccttcgccactggtg	PA0668.1->Mpnr01,Mpnr02 Mpnr01,Mpnr03 Mpnr01 Mpnr02	AT-AC	CanonicalPattern[Minor]	1->0	FrameShift	-1	None
FUS_118846_1539520(--)	2	1	1	++	PAE	723073	MPN	118847	PA0668.1	PA0668.1	1	+	Mpnr01,Mpnr02 Mpnr01,Mpnr03 Mpnr01 Mpnr02	Mpnr01,Mpnr02,Mpnr03	1,1,1	+++	CAATAAATCCGGATAACGCTTGCGACCTATgtaaggttcttcgcgttgcttcgaattaaa	PA0668.1->Mpnr01,Mpnr02 Mpnr01,Mpnr03 Mpnr01 Mpnr02	CT-AC	NonCanonicalPattern	2->0	InFrame	-1	None
FUS_118846_1539531(--)	2	1	1	++	PAE	723084	MPN	118847	PA0668.1	PA0668.1	1	+	Mpnr01,Mpnr02 Mpnr01,Mpnr03 Mpnr01 Mpnr02	Mpnr01,Mpnr02,Mpnr03	1,1,1	+++	CAATAAATCCGGATAACGCTTGCGACCTATgtcaaggccaggtaaggttcttcgcgttgc	PA0668.1->Mpnr01,Mpnr02 Mpnr01,Mpnr03 Mpnr01 Mpnr02	AT-AC	CanonicalPattern[Minor]	1->0	FrameShift	-1	None
FUS_118846_1539590(--)	4	4	2	++	PAE	723143	MPN	118847	PA0668.1	PA0668.1	1	+	Mpnr01,Mpnr02 Mpnr01,Mpnr03 Mpnr01 Mpnr02	Mpnr01,Mpnr02,Mpnr03	1,1,1	+++	CAATAAATCCGGATAACGCTTGCGACCTATgcagcacctgtgtctgagttcccgaaggca	PA0668.1->Mpnr01,Mpnr02 Mpnr01,Mpnr03 Mpnr01 Mpnr02	AT-AC	CanonicalPattern[Minor]	0->0	FrameShift	-1	None
FUS_118846_1539649(--)	4	3	2	++	PAE	723202	MPN	118847	PA0668.1	PA0668.1	1	+	Mpnr01,Mpnr02 Mpnr01,Mpnr03 Mpnr01 Mpnr02	Mpnr01,Mpnr02,Mpnr03	1,1,1	+++	CAATAAATCCGGATAACGCTTGCGACCTATggttgcgctcgttacgggacttaacccaac	PA0668.1->Mpnr01,Mpnr02 Mpnr01,Mpnr03 Mpnr01 Mpnr02	CT-AC	NonCanonicalPattern	2->0	InFrame	-1	None
FUS_118846_1539849(--)	6	2	9	++	PAE	723402	MPN	118847	PA0668.1	PA0668.1	1	+	Mpnr01,Mpnr02 Mpnr01,Mpnr03 Mpnr01 Mpnr02	Mpnr01,Mpnr02,Mpnr03	1,1,1	+++	CAATAAATCCGGATAACGCTTGCGACCTATactgcgatccggactacgatcggttttatg	PA0668.1->Mpnr01,Mpnr02 Mpnr01,Mpnr03 Mpnr01 Mpnr02	CT-AC	NonCanonicalPattern	1->0	FrameShift	-1	None
FUS_118846_1539855(--)	2	1	1	++	PAE	723408	MPN	118847	PA0668.1	PA0668.1	1	+	Mpnr01,Mpnr02 Mpnr01,Mpnr03 Mpnr01 Mpnr02	Mpnr01,Mpnr02,Mpnr03	1,1,1	+++	CAATAAATCCGGATAACGCTTGCGACCTATttgcagactgcgatccggactacgatcggt	PA0668.1->Mpnr01,Mpnr02 Mpnr01,Mpnr03 Mpnr01 Mpnr02	CT-AC	NonCanonicalPattern	1->0	FrameShift	-1	None
FUS_118846_1539924(--)	3	2	1	++	PAE	723477	MPN	118847	PA0668.1	PA0668.1	1	+	Mpnr01,Mpnr02 Mpnr01,Mpnr03 Mpnr01 Mpnr02	Mpnr01,Mpnr02,Mpnr03	1,1,1	+++	CAATAAATCCGGATAACGCTTGCGACCTATgcccgggaacgtattcaccgtgacattctg	PA0668.1->Mpnr01,Mpnr02 Mpnr01,Mpnr03 Mpnr01 Mpnr02	CT-AC	NonCanonicalPattern	1->0	FrameShift	-1	None
FUS_118846_1540786(--)	2	1	1	++	PAE	724339	MPN	118847	PA0668.4	PA0668.4	1	+	Mpnr01,Mpnr02 Mpnr01,Mpnr03 Mpnr01 Mpnr02	Mpnr01,Mpnr02,Mpnr03	1,1,1	+++	CAATAAATCCGGATAACGCTTGCGACCTATggaatctcggttgatttcttttcctcaggg	PA0668.4->Mpnr01,Mpnr02 Mpnr01,Mpnr03 Mpnr01 Mpnr02	CT-AC	NonCanonicalPattern	2->0	InFrame	-1	None
FUS_118846_1540862(--)	14	12	51	++	PAE	724415	MPN	118847	PA0668.4	PA0668.4	1	+	Mpnr01,Mpnr02 Mpnr01,Mpnr03 Mpnr01 Mpnr02	Mpnr01,Mpnr02,Mpnr03	1,1,1	+++	CAATAAATCCGGATAACGCTTGCGACCTATggccgcactttccagagcgttccgctaaaa	PA0668.4->Mpnr01,Mpnr02 Mpnr01,Mpnr03 Mpnr01 Mpnr02	AT-AC	CanonicalPattern[Minor]	0->0	FrameShift	-1	None
FUS_118846_1541110(--)	2	1	1	++	PAE	724663	MPN	118847	PA0668.4	PA0668.4	1	+	Mpnr01,Mpnr02 Mpnr01,Mpnr03 Mpnr01 Mpnr02	Mpnr01,Mpnr02,Mpnr03	1,1,1	+++	CAATAAATCCGGATAACGCTTGCGACCTATacaaaaggtacgcagtcacctaacaagtag	PA0668.4->Mpnr01,Mpnr02 Mpnr01,Mpnr03 Mpnr01 Mpnr02	AT-AC	CanonicalPattern[Minor]	2->0	InFrame	-1	None
FUS_118846_1541231(--)	5	3	13	++	PAE	724784	MPN	118847	PA0668.4	PA0668.4	1	+	Mpnr01,Mpnr02 Mpnr01,Mpnr03 Mpnr01 Mpnr02	Mpnr01,Mpnr02,Mpnr03	1,1,1	+++	CAATAAATCCGGATAACGCTTGCGACCTATggatagatcgcccggtttcgggtctatacc	PA0668.4->Mpnr01,Mpnr02 Mpnr01,Mpnr03 Mpnr01 Mpnr02	AT-AC	CanonicalPattern[Minor]	0->0	FrameShift	-1	None
FUS_118846_1542315(--)	7	7	12	++	PAE	725868	MPN	118847	PA0668.4	PA0668.4	1	+	Mpnr01,Mpnr02 Mpnr01,Mpnr03 Mpnr01 Mpnr02	Mpnr01,Mpnr02,Mpnr03	1,1,1	+++	CAATAAATCCGGATAACGCTTGCGACCTATaaacagtcgcagcggcctggtatcttcgac	PA0668.4->Mpnr01,Mpnr02 Mpnr01,Mpnr03 Mpnr01 Mpnr02	AT-AC	CanonicalPattern[Minor]	1->0	FrameShift	-1	None
FUS_118846_1542414(--)	2	1	1	++	PAE	725967	MPN	118847	PA0668.4	PA0668.4	1	+	Mpnr01,Mpnr02 Mpnr01,Mpnr03 Mpnr01 Mpnr02	Mpnr01,Mpnr02,Mpnr03	1,1,1	+++	CAATAAATCCGGATAACGCTTGCGACCTATcttcgcttgcgctaaccccatcaattaacc	PA0668.4->Mpnr01,Mpnr02 Mpnr01,Mpnr03 Mpnr01 Mpnr02	CT-AC	NonCanonicalPattern	1->0	FrameShift	-1	None
FUS_118846_1542416(--)	5	4	3	++	PAE	725969	MPN	118847	PA0668.4	PA0668.4	1	+	Mpnr01,Mpnr02 Mpnr01,Mpnr03 Mpnr01 Mpnr02	Mpnr01,Mpnr02,Mpnr03	1,1,1	+++	CAATAAATCCGGATAACGCTTGCGACCTATagcttcgcttgcgctaaccccatcaattaa	PA0668.4->Mpnr01,Mpnr02 Mpnr01,Mpnr03 Mpnr01 Mpnr02	CT-AC	NonCanonicalPattern	0->0	FrameShift	-1	None
FUS_118846_1542505(--)	2	1	1	++	PAE	726058	MPN	118847	PA0668.4	PA0668.4	1	+	Mpnr01,Mpnr02 Mpnr01,Mpnr03 Mpnr01 Mpnr02	Mpnr01,Mpnr02,Mpnr03	1,1,1	+++	CAATAAATCCGGATAACGCTTGCGACCTATtcgtgcaggtcggaacttacccgacaagga	PA0668.4->Mpnr01,Mpnr02 Mpnr01,Mpnr03 Mpnr01 Mpnr02	AT-AC	CanonicalPattern[Minor]	2->0	InFrame	-1	None
FUS_118846_1543647(--)	2	2	0	++	PAE	727200	MPN	118847	PA0668.5	PA0668.5	1	+	Mpnr01,Mpnr02 Mpnr01,Mpnr03 Mpnr01 Mpnr02	Mpnr01,Mpnr02,Mpnr03	1,1,1	+++	CAATAAATCCGGATAACGCTTGCGACCTATgcgtcgtttcacttctgagttcgggaaggg	PA0668.5->Mpnr01,Mpnr02 Mpnr01,Mpnr03 Mpnr01 Mpnr02	AT-AC	CanonicalPattern[Minor]	1->0	FrameShift	-1	None
FUS_118846_1876877(--)	4	1	7	++	PAE	1060430	MPN	118847	PA0976.1	PA0976.1	1	+	Mpnr01,Mpnr02 Mpnr01,Mpnr03 Mpnr01 Mpnr02	Mpnr01,Mpnr02,Mpnr03	1,1,1	+++	CAATAAATCCGGATAACGCTTGCGACCTATggtgggtcgtgtaggattcgaacctacgac	PA0976.1->Mpnr01,Mpnr02 Mpnr01,Mpnr03 Mpnr01 Mpnr02	AT-AC	CanonicalPattern[Minor]	2->0	InFrame	-1	None
FUS_118846_1913402(--)	2	1	1	++	PAE	1096955	MPN	118847	PA1013.1	PA1013.1	1	+	Mpnr01,Mpnr02 Mpnr01,Mpnr03 Mpnr01 Mpnr02	Mpnr01,Mpnr02,Mpnr03	1,1,1	+++	CAATAAATCCGGATAACGCTTGCGACCTATggcggagagatagggatttgaaccctagga	PA1013.1->Mpnr01,Mpnr02 Mpnr01,Mpnr03 Mpnr01 Mpnr02	AT-AC	CanonicalPattern[Minor]	1->0	FrameShift	-1	None
FUS_118846_4211713(--)	5	3	4	++	PAE	3395266	MPN	118847	PA3031.1	PA3031.1	1	+	Mpnr01,Mpnr02 Mpnr01,Mpnr03 Mpnr01 Mpnr02	Mpnr01,Mpnr02,Mpnr03	1,1,1	+++	CAATAAATCCGGATAACGCTTGCGACCTATggtcggagcgactggattcgaaccagcgac	PA3031.1->Mpnr01,Mpnr02 Mpnr01,Mpnr03 Mpnr01 Mpnr02	AT-AC	CanonicalPattern[Minor]	1->0	FrameShift	-1	Single
FUS_118848_1542527(--)	2	2	0	++	PAE	726080	MPN	118849	PA0668.4	PA0668.4	1	+	Mpnr01,Mpnr02 Mpnr01,Mpnr03 Mpnr01 Mpnr02	Mpnr01,Mpnr02,Mpnr03	1,1,1	+++	CCCAATAAATCCGGATAACGCTTGCGACCTagcgccgccatcgttacgccattcgtgcag	PA0668.4->Mpnr01,Mpnr02 Mpnr01,Mpnr03 Mpnr01 Mpnr02	GT-AT	NonCanonicalPattern	0->2	FrameShift	-1	None
FUS_118849_1541047(++)	2	3	0	++	MPN	118850	PAE	724600	Mpnr01,Mpnr02 Mpnr01,Mpnr03 Mpnr01 Mpnr02	Mpnr01,Mpnr02,Mpnr03	1,1,1	+++	PA0668.4	PA0668.4	1	+	CTATGTGCCAGCAGTCGCGGTAATACATAGaacctgaaaccgtatgcgtacaagcagtgg	Mpnr01,Mpnr02 Mpnr01,Mpnr03 Mpnr01 Mpnr02->PA0668.4	GT-AG	CanonicalPattern[Major]	0->2	FrameShift	-1	None
FUS_118849_1541639(++)	2	3	0	++	MPN	118850	PAE	725192	Mpnr01,Mpnr02 Mpnr01,Mpnr03 Mpnr01 Mpnr02	Mpnr01,Mpnr02,Mpnr03	1,1,1	+++	PA0668.4	PA0668.4	1	+	CTATGTGCCAGCAGTCGCGGTAATACATAGctcactagtcgagtcggcctgcgcggaaga	Mpnr01,Mpnr02 Mpnr01,Mpnr03 Mpnr01 Mpnr02->PA0668.4	GT-AG	CanonicalPattern[Major]	0->0	FrameShift	-1	None
FUS_118849_1541782(++)	3	6	0	++	MPN	118850	PAE	725335	Mpnr01,Mpnr02 Mpnr01,Mpnr03 Mpnr01 Mpnr02	Mpnr01,Mpnr02,Mpnr03	1,1,1	+++	PA0668.4	PA0668.4	1	+	CTATGTGCCAGCAGTCGCGGTAATACATAGaagtgcgaatgctgacatgagtaacgacaa	Mpnr01,Mpnr02 Mpnr01,Mpnr03 Mpnr01 Mpnr02->PA0668.4	GT-AG	CanonicalPattern[Major]	0->2	FrameShift	-1	None
FUS_118849_1543104(++)	3	1	2	++	MPN	118850	PAE	726657	Mpnr01,Mpnr02 Mpnr01,Mpnr03 Mpnr01 Mpnr02	Mpnr01,Mpnr02,Mpnr03	1,1,1	+++	PA0668.4	PA0668.4	1	+	CTATGTGCCAGCAGTCGCGGTAATACATAGtggtacgcgagctgggtttagaacgtcgtg	Mpnr01,Mpnr02 Mpnr01,Mpnr03 Mpnr01 Mpnr02->PA0668.4	GT-AG	CanonicalPattern[Major]	0->1	InFrame	-1	None
FUS_118850_1538598(--)	2	2	0	++	PAE	722151	MPN	118851	PA0668.1	PA0668.1	1	+	Mpnr01,Mpnr02 Mpnr01,Mpnr03 Mpnr01 Mpnr02	Mpnr01,Mpnr02,Mpnr03	1,1,1	+++	CGCCCAATAAATCCGGATAACGCTTGCGACatgtgttaggcctgccgccagcgttcaatc	PA0668.1->Mpnr01,Mpnr02 Mpnr01,Mpnr03 Mpnr01 Mpnr02	GC-AG	CanonicalPattern[Minor]	1->1	FrameShift	-1	None
FUS_118850_1539847(--)	5	4	2	++	PAE	723400	MPN	118851	PA0668.1	PA0668.1	1	+	Mpnr01,Mpnr02 Mpnr01,Mpnr03 Mpnr01 Mpnr02	Mpnr01,Mpnr02,Mpnr03	1,1,1	+++	CGCCCAATAAATCCGGATAACGCTTGCGACtgcgatccggactacgatcggttttatggg	PA0668.1->Mpnr01,Mpnr02 Mpnr01,Mpnr03 Mpnr01 Mpnr02	GT-AG	CanonicalPattern[Major]	2->1	FrameShift	-1	None
FUS_118852_1539578(++)	2	2	0	++	MPN	118853	PAE	723131	Mpnr01,Mpnr02 Mpnr01,Mpnr03 Mpnr01 Mpnr02	Mpnr01,Mpnr02,Mpnr03	1,1,1	+++	PA0668.1	PA0668.1	1	+	TGTGCCAGCAGTCGCGGTAATACATAGGTCacacaggtgctgcatggctgtcgtcagctc	Mpnr01,Mpnr02 Mpnr01,Mpnr03 Mpnr01 Mpnr02->PA0668.1	GC-AG	CanonicalPattern[Minor]	0->0	FrameShift	-1	None
FUS_118852_1542206(++)	3	18	0	++	MPN	118853	PAE	725759	Mpnr01,Mpnr02 Mpnr01,Mpnr03 Mpnr01 Mpnr02	Mpnr01,Mpnr02,Mpnr03	1,1,1	+++	PA0668.4	PA0668.4	1	+	TGTGCCAGCAGTCGCGGTAATACATAGGTCgaactaggcaaaatggcaccgtaacttcgg	Mpnr01,Mpnr02 Mpnr01,Mpnr03 Mpnr01 Mpnr02->PA0668.4	GC-AG	CanonicalPattern[Minor]	0->0	FrameShift	-1	None
FUS_118855_1539849(--)	4	6	3	++	PAE	723402	MPN	118856	PA0668.1	PA0668.1	1	+	Mpnr01,Mpnr02 Mpnr01,Mpnr03 Mpnr01 Mpnr02	Mpnr01,Mpnr02,Mpnr03	1,1,1	+++	CTTTACGCCCAATAAATCCGGATAACGCTTactgcgatccggactacgatcggttttatg	PA0668.1->Mpnr01,Mpnr02 Mpnr01,Mpnr03 Mpnr01 Mpnr02	CT-GC	NonCanonicalPattern	1->0	FrameShift	-1	None
FUS_118855_1539855(--)	8	4	4	++	PAE	723408	MPN	118856	PA0668.1	PA0668.1	1	+	Mpnr01,Mpnr02 Mpnr01,Mpnr03 Mpnr01 Mpnr02	Mpnr01,Mpnr02,Mpnr03	1,1,1	+++	CTTTACGCCCAATAAATCCGGATAACGCTTttgcagactgcgatccggactacgatcggt	PA0668.1->Mpnr01,Mpnr02 Mpnr01,Mpnr03 Mpnr01 Mpnr02	CT-GC	NonCanonicalPattern	1->0	FrameShift	-1	None
FUS_118855_1540786(--)	4	7	1	++	PAE	724339	MPN	118856	PA0668.4	PA0668.4	1	+	Mpnr01,Mpnr02 Mpnr01,Mpnr03 Mpnr01 Mpnr02	Mpnr01,Mpnr02,Mpnr03	1,1,1	+++	CTTTACGCCCAATAAATCCGGATAACGCTTggaatctcggttgatttcttttcctcaggg	PA0668.4->Mpnr01,Mpnr02 Mpnr01,Mpnr03 Mpnr01 Mpnr02	CT-GC	NonCanonicalPattern	2->0	InFrame	-1	None
FUS_118855_1542639(--)	2	3	0	++	PAE	726192	MPN	118856	PA0668.4	PA0668.4	1	+	Mpnr01,Mpnr02 Mpnr01,Mpnr03 Mpnr01 Mpnr02	Mpnr01,Mpnr02,Mpnr03	1,1,1	+++	CTTTACGCCCAATAAATCCGGATAACGCTTgctcaaagtccagtgcaaagctacagtaaa	PA0668.4->Mpnr01,Mpnr02 Mpnr01,Mpnr03 Mpnr01 Mpnr02	CT-GC	NonCanonicalPattern	1->0	FrameShift	-1	None
FUS_118858_1539844(--)	4	2	4	++	PAE	723397	MPN	118859	PA0668.1	PA0668.1	1	+	Mpnr01,Mpnr02 Mpnr01,Mpnr03 Mpnr01 Mpnr02	Mpnr01,Mpnr02,Mpnr03	1,1,1	+++	TTGCTTTACGCCCAATAAATCCGGATAACGgatccggactacgatcggttttatgggatt	PA0668.1->Mpnr01,Mpnr02 Mpnr01,Mpnr03 Mpnr01 Mpnr02	GC-AG	CanonicalPattern[Minor]	2->0	InFrame	-1	None
FUS_118858_1539847(--)	2	3	0	++	PAE	723400	MPN	118859	PA0668.1	PA0668.1	1	+	Mpnr01,Mpnr02 Mpnr01,Mpnr03 Mpnr01 Mpnr02	Mpnr01,Mpnr02,Mpnr03	1,1,1	+++	TTGCTTTACGCCCAATAAATCCGGATAACGtgcgatccggactacgatcggttttatggg	PA0668.1->Mpnr01,Mpnr02 Mpnr01,Mpnr03 Mpnr01 Mpnr02	GT-AG	CanonicalPattern[Major]	2->0	InFrame	-1	None
FUS_118858_1542385(--)	2	2	0	++	PAE	725938	MPN	118859	PA0668.4	PA0668.4	1	+	Mpnr01,Mpnr02 Mpnr01,Mpnr03 Mpnr01 Mpnr02	Mpnr01,Mpnr02,Mpnr03	1,1,1	+++	TTGCTTTACGCCCAATAAATCCGGATAACGcttccggcaccgggcaggcgtcacacccta	PA0668.4->Mpnr01,Mpnr02 Mpnr01,Mpnr03 Mpnr01 Mpnr02	GT-AG	CanonicalPattern[Major]	2->0	InFrame	-1	None
FUS_118871_1539767(++)	2	2	0	++	MPN	118872	PAE	723320	Mpnr01,Mpnr02 Mpnr01,Mpnr03 Mpnr01 Mpnr02	Mpnr01,Mpnr02,Mpnr03	1,1,1	+++	PA0668.1	PA0668.1	1	+	ATACATAGGTCGCAAGCGTTATCCGGATTTgtgctacaatggtcggtacaaagggttgcc	Mpnr01,Mpnr02 Mpnr01,Mpnr03 Mpnr01 Mpnr02->PA0668.1	AT-AC	CanonicalPattern[Minor]	1->0	FrameShift	-1	None
FUS_118871_1539774(++)	5	17	0	++	MPN	118872	PAE	723327	Mpnr01,Mpnr02 Mpnr01,Mpnr03 Mpnr01 Mpnr02	Mpnr01,Mpnr02,Mpnr03	1,1,1	+++	PA0668.1	PA0668.1	1	+	ATACATAGGTCGCAAGCGTTATCCGGATTTaatggtcggtacaaagggttgccaagccgc	Mpnr01,Mpnr02 Mpnr01,Mpnr03 Mpnr01 Mpnr02->PA0668.1	AT-AC	CanonicalPattern[Minor]	1->1	FrameShift	-1	None
FUS_118871_1539828(++)	4	2	4	++	MPN	118872	PAE	723381	Mpnr01,Mpnr02 Mpnr01,Mpnr03 Mpnr01 Mpnr02	Mpnr01,Mpnr02,Mpnr03	1,1,1	+++	PA0668.1	PA0668.1	1	+	ATACATAGGTCGCAAGCGTTATCCGGATTTcgatcgtagtccggatcgcagtctgcaact	Mpnr01,Mpnr02 Mpnr01,Mpnr03 Mpnr01 Mpnr02->PA0668.1	AT-AC	CanonicalPattern[Minor]	1->1	FrameShift	-1	None
FUS_118876_1539790(++)	2	2	0	++	MPN	118877	PAE	723343	Mpnr01,Mpnr02 Mpnr01,Mpnr03 Mpnr01 Mpnr02	Mpnr01,Mpnr02,Mpnr03	1,1,1	+++	PA0668.1	PA0668.1	1	+	TAGGTCGCAAGCGTTATCCGGATTTATTGGggttgccaagccgcgaggtggagctaatcc	Mpnr01,Mpnr02 Mpnr01,Mpnr03 Mpnr01 Mpnr02->PA0668.1	GC-AG	CanonicalPattern[Minor]	0->2	FrameShift	-1	None
FUS_118878_1539813(++)	2	1	1	++	MPN	118879	PAE	723366	Mpnr01,Mpnr02 Mpnr01,Mpnr03 Mpnr01 Mpnr02	Mpnr01,Mpnr02,Mpnr03	1,1,1	+++	PA0668.1	PA0668.1	1	+	GGTCGCAAGCGTTATCCGGATTTATTGGGCctaatcccataaaaccgatcgtagtccgga	Mpnr01,Mpnr02 Mpnr01,Mpnr03 Mpnr01 Mpnr02->PA0668.1	GT-AG	CanonicalPattern[Major]	2->1	FrameShift	-1	None
FUS_118878_1539832(++)	3	1	2	++	MPN	118879	PAE	723385	Mpnr01,Mpnr02 Mpnr01,Mpnr03 Mpnr01 Mpnr02	Mpnr01,Mpnr02,Mpnr03	1,1,1	+++	PA0668.1	PA0668.1	1	+	GGTCGCAAGCGTTATCCGGATTTATTGGGCcgtagtccggatcgcagtctgcaactcgac	Mpnr01,Mpnr02 Mpnr01,Mpnr03 Mpnr01 Mpnr02->PA0668.1	GT-AT	NonCanonicalPattern	2->2	FrameShift	-1	None
FUS_118878_1542176(++)	2	1	1	++	MPN	118879	PAE	725729	Mpnr01,Mpnr02 Mpnr01,Mpnr03 Mpnr01 Mpnr02	Mpnr01,Mpnr02,Mpnr03	1,1,1	+++	PA0668.4	PA0668.4	1	+	GGTCGCAAGCGTTATCCGGATTTATTGGGCaccaaggcgcttgagagaactcgggtgaag	Mpnr01,Mpnr02 Mpnr01,Mpnr03 Mpnr01 Mpnr02->PA0668.4	GT-AT	NonCanonicalPattern	2->0	InFrame	-1	None
FUS_118878_2386985(++)	2	1	1	++	MPN	118879	PAE	1570538	Mpnr01,Mpnr02 Mpnr01,Mpnr03 Mpnr01 Mpnr02	Mpnr01,Mpnr02,Mpnr03	1,1,1	+++	PA1441	PA1441	1	+	GGTCGCAAGCGTTATCCGGATTTATTGGGCgtaaagcccaaggccgctgcgccgaagagc	Mpnr01,Mpnr02 Mpnr01,Mpnr03 Mpnr01 Mpnr02->PA1441	GT-AT	NonCanonicalPattern	2->0	InFrame	-1	None
FUS_118887_1538764(++)	2	1	1	++	MPN	118888	PAE	722317	Mpnr01,Mpnr02 Mpnr01,Mpnr03 Mpnr01 Mpnr02	Mpnr01,Mpnr02,Mpnr03	1,1,1	+++	PA0668.1	PA0668.1	1	+	CGTTATCCGGATTTATTGGGCGTAAAGCAAatgagcctaggtcggattagctagttggtg	Mpnr01,Mpnr02 Mpnr01,Mpnr03 Mpnr01 Mpnr02->PA0668.1	GC-AG	CanonicalPattern[Minor]	2->2	FrameShift	-1	None
FUS_118887_5511951(+-)	2	3	0	+-	MPN	118888	PAE	4695504	Mpnr01,Mpnr02 Mpnr01,Mpnr03 Mpnr01 Mpnr02	Mpnr01,Mpnr02,Mpnr03	1,1,1	+++	PA4197	PA4197	1	-	CGTTATCCGGATTTATTGGGCGTAAAGCAAgcgcaggcggtggaactcaaccaggccttc	Mpnr01,Mpnr02 Mpnr01,Mpnr03 Mpnr01 Mpnr02->PA4197	GC-AG	CanonicalPattern[Minor]	2->0	InFrame	-1	None
FUS_118889_1541757(++)	2	1	1	++	MPN	118890	PAE	725310	Mpnr01,Mpnr02 Mpnr01,Mpnr03 Mpnr01 Mpnr02	Mpnr01,Mpnr02,Mpnr03	1,1,1	+++	PA0668.4	PA0668.4	1	+	TTATCCGGATTTATTGGGCGTAAAGCAAGCttgagaagcttgctggaggtatcagaagtg	Mpnr01,Mpnr02 Mpnr01,Mpnr03 Mpnr01 Mpnr02->PA0668.4	GC-AG	CanonicalPattern[Minor]	1->1	FrameShift	-1	None
FUS_118889_482284(-+)	2	2	0	-+	MPN	482285	MPN	118890	MPNt18	MPNt18	1	-	Mpnr01,Mpnr02 Mpnr01,Mpnr03 Mpnr01 Mpnr02	Mpnr01,Mpnr02,Mpnr03	1,1,1	+++	TTTAACACCAGACTTTTCAATCCGCCTGCGtggagcgagtaatcggaatcgaaccgacac	MPNt18->Mpnr01,Mpnr02 Mpnr01,Mpnr03 Mpnr01 Mpnr02	GT-AG	CanonicalPattern[Major]	2->1	FrameShift	363395	Single
FUS_118893_453334(+-)	2	1	1	+-	MPN	118894	MPN	453335	Mpnr01,Mpnr02 Mpnr01,Mpnr03 Mpnr01 Mpnr02	Mpnr01,Mpnr02,Mpnr03	1,1,1	+++	MPNt17	MPNt17	1	-	CCGGATTTATTGGGCGTAAAGCAAGCGCAGcgcccatagctcaattggatagagtgtctg	Mpnr01,Mpnr02 Mpnr01,Mpnr03 Mpnr01 Mpnr02->MPNt17	GC-AG	CanonicalPattern[Minor]	2->2	FrameShift	334441	None
FUS_118893_1541581(++)	3	1	3	++	MPN	118894	PAE	725134	Mpnr01,Mpnr02 Mpnr01,Mpnr03 Mpnr01 Mpnr02	Mpnr01,Mpnr02,Mpnr03	1,1,1	+++	PA0668.4	PA0668.4	1	+	CCGGATTTATTGGGCGTAAAGCAAGCGCAGgcttagacagctaggaggttggcttagaag	Mpnr01,Mpnr02 Mpnr01,Mpnr03 Mpnr01 Mpnr02->PA0668.4	GC-AG	CanonicalPattern[Minor]	2->2	FrameShift	-1	None
FUS_118893_1542171(++)	4	1	22	++	MPN	118894	PAE	725724	Mpnr01,Mpnr02 Mpnr01,Mpnr03 Mpnr01 Mpnr02	Mpnr01,Mpnr02,Mpnr03	1,1,1	+++	PA0668.4	PA0668.4	1	+	CCGGATTTATTGGGCGTAAAGCAAGCGCAGagaataccaaggcgcttgagagaactcggg	Mpnr01,Mpnr02 Mpnr01,Mpnr03 Mpnr01 Mpnr02->PA0668.4	GC-AG	CanonicalPattern[Minor]	2->1	FrameShift	-1	None
FUS_118893_1542173(++)	4	1	27	++	MPN	118894	PAE	725726	Mpnr01,Mpnr02 Mpnr01,Mpnr03 Mpnr01 Mpnr02	Mpnr01,Mpnr02,Mpnr03	1,1,1	+++	PA0668.4	PA0668.4	1	+	CCGGATTTATTGGGCGTAAAGCAAGCGCAGaataccaaggcgcttgagagaactcgggtg	Mpnr01,Mpnr02 Mpnr01,Mpnr03 Mpnr01 Mpnr02->PA0668.4	GC-AG	CanonicalPattern[Minor]	2->0	InFrame	-1	None
FUS_118893_5600705(+-)	2	1	1	+-	MPN	118894	PAE	4784258	Mpnr01,Mpnr02 Mpnr01,Mpnr03 Mpnr01 Mpnr02	Mpnr01,Mpnr02,Mpnr03	1,1,1	+++	PA4276.1	PA4276.1	1	-	CCGGATTTATTGGGCGTAAAGCAAGCGCAGgccagtagctcaattggcagagcggcggtc	Mpnr01,Mpnr02 Mpnr01,Mpnr03 Mpnr01 Mpnr02->PA4276.1	GC-AG	CanonicalPattern[Minor]	2->1	FrameShift	-1	None
FUS_118894_1542637(--)	2	1	1	++	PAE	726190	MPN	118895	PA0668.4	PA0668.4	1	+	Mpnr01,Mpnr02 Mpnr01,Mpnr03 Mpnr01 Mpnr02	Mpnr01,Mpnr02,Mpnr03	1,1,1	+++	TGCCTTTTAACACCAGACTTTTCAATCCGCtcaaagtccagtgcaaagctacagtaaagg	PA0668.4->Mpnr01,Mpnr02 Mpnr01,Mpnr03 Mpnr01 Mpnr02	GC-AG	CanonicalPattern[Minor]	2->0	InFrame	-1	None
FUS_118900_482284(-+)	2	1	1	-+	MPN	482285	MPN	118901	MPNt18	MPNt18	1	-	Mpnr01,Mpnr02 Mpnr01,Mpnr03 Mpnr01 Mpnr02	Mpnr01,Mpnr02,Mpnr03	1,1,1	+++	AGCAGCTGCCTTTTAACACCAGACTTTTCAtggagcgagtaatcggaatcgaaccgacac	MPNt18->Mpnr01,Mpnr02 Mpnr01,Mpnr03 Mpnr01 Mpnr02	GT-AT	NonCanonicalPattern	2->0	InFrame	363384	Single
FUS_118905_1541637(++)	2	2	0	++	MPN	118906	PAE	725190	Mpnr01,Mpnr02 Mpnr01,Mpnr03 Mpnr01 Mpnr02	Mpnr01,Mpnr02,Mpnr03	1,1,1	+++	PA0668.4	PA0668.4	1	+	GGCGTAAAGCAAGCGCAGGCGGATTGAAAAagctcactagtcgagtcggcctgcgcggaa	Mpnr01,Mpnr02 Mpnr01,Mpnr03 Mpnr01 Mpnr02->PA0668.4	GT-AT	NonCanonicalPattern	2->1	FrameShift	-1	None
FUS_118910_453334(+-)	6	6	2	+-	MPN	118911	MPN	453335	Mpnr01,Mpnr02 Mpnr01,Mpnr03 Mpnr01 Mpnr02	Mpnr01,Mpnr02,Mpnr03	1,1,1	+++	MPNt17	MPNt17	1	-	AAAGCAAGCGCAGGCGGATTGAAAAGTCTGcgcccatagctcaattggatagagtgtctg	Mpnr01,Mpnr02 Mpnr01,Mpnr03 Mpnr01 Mpnr02->MPNt17	GT-AG	CanonicalPattern[Major]	1->2	InFrame	334424	None
FUS_118912_1541637(++)	4	6	1	++	MPN	118913	PAE	725190	Mpnr01,Mpnr02 Mpnr01,Mpnr03 Mpnr01 Mpnr02	Mpnr01,Mpnr02,Mpnr03	1,1,1	+++	PA0668.4	PA0668.4	1	+	AGCAAGCGCAGGCGGATTGAAAAGTCTGGTagctcactagtcgagtcggcctgcgcggaa	Mpnr01,Mpnr02 Mpnr01,Mpnr03 Mpnr01 Mpnr02->PA0668.4	GT-AT	NonCanonicalPattern	0->1	InFrame	-1	None
FUS_118919_1541252(++)	3	3	0	++	MPN	118920	PAE	724805	Mpnr02 Mpnr01,Mpnr03 Mpnr01 Mpnr02	Mpnr02,Mpnr03	2,2	++	PA0668.4	PA0668.4	1	+	CAGGCGGATTGAAAAGTCTGGTGTTAAAAGgtaacactgactggaggaccgaacccactc	Mpnr02 Mpnr01,Mpnr03 Mpnr01 Mpnr02->PA0668.4	GC-AG	CanonicalPattern[Minor]	1->0	FrameShift	-1	None
FUS_118919_1542620(++)	3	4	2	++	MPN	118920	PAE	726173	Mpnr02 Mpnr01,Mpnr03 Mpnr01 Mpnr02	Mpnr02,Mpnr03	2,2	++	PA0668.4	PA0668.4	1	+	CAGGCGGATTGAAAAGTCTGGTGTTAAAAGctttgcactggactttgagcctgcttgtgt	Mpnr02 Mpnr01,Mpnr03 Mpnr01 Mpnr02->PA0668.4	GC-AG	CanonicalPattern[Minor]	1->0	FrameShift	-1	None
FUS_118920_1541069(--)	12	2	17	++	PAE	724622	MPN	118921	PA0668.4	PA0668.4	1	+	Mpnr02 Mpnr01,Mpnr03 Mpnr01 Mpnr02	Mpnr02,Mpnr03	2,2	++	TTCCAATGCATACAACTGTTAAGCAGCTGCttgtacgcatacggtttcaggttctatttc	PA0668.4->Mpnr02 Mpnr01,Mpnr03 Mpnr01 Mpnr02	GC-AG	CanonicalPattern[Minor]	0->2	FrameShift	-1	None
FUS_118922_586877(+-)	2	3	0	+-	MPN	118923	MPN	586878	Mpnr02 Mpnr01,Mpnr03 Mpnr01 Mpnr02	Mpnr02,Mpnr03	2,2	++	ncMPN398	ncMPN398	1	-	GCGGATTGAAAAGTCTGGTGTTAAAAGGCAattactttaacaccgttccagtcttgcttt	Mpnr02 Mpnr01,Mpnr03 Mpnr01 Mpnr02->ncMPN398	GC-AG	CanonicalPattern[Minor]	1->1	FrameShift	467955	None
FUS_118922_1541252(++)	3	4	0	++	MPN	118923	PAE	724805	Mpnr02 Mpnr01,Mpnr03 Mpnr01 Mpnr02	Mpnr02,Mpnr03	2,2	++	PA0668.4	PA0668.4	1	+	GCGGATTGAAAAGTCTGGTGTTAAAAGGCAgtaacactgactggaggaccgaacccactc	Mpnr02 Mpnr01,Mpnr03 Mpnr01 Mpnr02->PA0668.4	GC-AG	CanonicalPattern[Minor]	1->0	FrameShift	-1	None
FUS_118922_1542620(++)	4	6	0	++	MPN	118923	PAE	726173	Mpnr02 Mpnr01,Mpnr03 Mpnr01 Mpnr02	Mpnr02,Mpnr03	2,2	++	PA0668.4	PA0668.4	1	+	GCGGATTGAAAAGTCTGGTGTTAAAAGGCActttgcactggactttgagcctgcttgtgt	Mpnr02 Mpnr01,Mpnr03 Mpnr01 Mpnr02->PA0668.4	GC-AG	CanonicalPattern[Minor]	1->0	FrameShift	-1	None
FUS_118923_1539682(++)	2	4	0	++	MPN	118924	PAE	723235	Mpnr02 Mpnr01,Mpnr03 Mpnr01 Mpnr02	Mpnr02,Mpnr03	2,2	++	PA0668.1	PA0668.1	1	+	CGGATTGAAAAGTCTGGTGTTAAAAGGCAGactctaaggagactgccggtgacaaaccgg	Mpnr02 Mpnr01,Mpnr03 Mpnr01 Mpnr02->PA0668.1	CT-GC	NonCanonicalPattern	2->2	FrameShift	-1	None
FUS_118923_1542609(++)	4	4	0	++	MPN	118924	PAE	726162	Mpnr02 Mpnr01,Mpnr03 Mpnr01 Mpnr02	Mpnr02,Mpnr03	2,2	++	PA0668.4	PA0668.4	1	+	CGGATTGAAAAGTCTGGTGTTAAAAGGCAGctttactgtagctttgcactggactttgag	Mpnr02 Mpnr01,Mpnr03 Mpnr01 Mpnr02->PA0668.4	CT-AC	NonCanonicalPattern	2->1	FrameShift	-1	None
FUS_118924_482284(-+)	2	1	1	-+	MPN	482285	MPN	118925	MPNt18	MPNt18	1	-	Mpnr02 Mpnr01,Mpnr03 Mpnr01 Mpnr02	Mpnr02,Mpnr03	2,2	++	TAGTTTCCAATGCATACAACTGTTAAGCAGtggagcgagtaatcggaatcgaaccgacac	MPNt18->Mpnr02 Mpnr01,Mpnr03 Mpnr01 Mpnr02	GT-AG	CanonicalPattern[Major]	2->0	InFrame	363360	Single
FUS_118924_1541069(--)	13	3	22	++	PAE	724622	MPN	118925	PA0668.4	PA0668.4	1	+	Mpnr02 Mpnr01,Mpnr03 Mpnr01 Mpnr02	Mpnr02,Mpnr03	2,2	++	TAGTTTCCAATGCATACAACTGTTAAGCAGttgtacgcatacggtttcaggttctatttc	PA0668.4->Mpnr02 Mpnr01,Mpnr03 Mpnr01 Mpnr02	GC-AG	CanonicalPattern[Minor]	0->0	FrameShift	-1	None
FUS_118925_1876813(++)	2	5	0	++	MPN	118926	PAE	1060366	Mpnr02 Mpnr01,Mpnr03 Mpnr01 Mpnr02	Mpnr02,Mpnr03	2,2	++	PA0976.1	PA0976.1	1	+	GATTGAAAAGTCTGGTGTTAAAAGGCAGCTctcagtcggtagagcagttggcttttaacc	Mpnr02 Mpnr01,Mpnr03 Mpnr01 Mpnr02->PA0976.1	GC-AG	CanonicalPattern[Minor]	1->1	FrameShift	-1	None
FUS_118926_1541604(++)	7	7	0	++	MPN	118927	PAE	725157	Mpnr02 Mpnr01,Mpnr03 Mpnr01 Mpnr02	Mpnr02,Mpnr03	2,2	++	PA0668.4	PA0668.4	1	+	ATTGAAAAGTCTGGTGTTAAAAGGCAGCTGttagaagcagccaccctttaaagaaagcgt	Mpnr02 Mpnr01,Mpnr03 Mpnr01 Mpnr02->PA0668.4	CT-GC	NonCanonicalPattern	2->1	FrameShift	-1	None
FUS_118928_1541080(--)	3	1	2	++	PAE	724633	MPN	118929	PA0668.4	PA0668.4	1	+	Mpnr02 Mpnr01,Mpnr03 Mpnr01 Mpnr02	Mpnr02,Mpnr03	2,2	++	TTAATAGTTTCCAATGCATACAACTGTTAAgctcccactgcttgtacgcatacggtttca	PA0668.4->Mpnr02 Mpnr01,Mpnr03 Mpnr01 Mpnr02	CT-GC	NonCanonicalPattern	2->1	FrameShift	-1	None
FUS_118933_1538570(++)	3	4	0	++	MPN	118934	PAE	722123	Mpnr02 Mpnr01,Mpnr03 Mpnr01 Mpnr02	Mpnr02,Mpnr03	2,2	++	PA0668.1	PA0668.1	1	+	AGTCTGGTGTTAAAAGGCAGCTGCTTAACAattgaacgctggcggcaggcctaacacatg	Mpnr02 Mpnr01,Mpnr03 Mpnr01 Mpnr02->PA0668.1	GT-AG	CanonicalPattern[Major]	0->0	FrameShift	-1	None
FUS_118933_1541608(++)	8	17	0	++	MPN	118934	PAE	725161	Mpnr02 Mpnr01,Mpnr03 Mpnr01 Mpnr02	Mpnr02,Mpnr03	2,2	++	PA0668.4	PA0668.4	1	+	AGTCTGGTGTTAAAAGGCAGCTGCTTAACAaagcagccaccctttaaagaaagcgtaata	Mpnr02 Mpnr01,Mpnr03 Mpnr01 Mpnr02->PA0668.4	GT-AG	CanonicalPattern[Major]	0->2	FrameShift	-1	None
FUS_118933_1542300(++)	2	2	0	++	MPN	118934	PAE	725853	Mpnr02 Mpnr01,Mpnr03 Mpnr01 Mpnr02	Mpnr02,Mpnr03	2,2	++	PA0668.4	PA0668.4	1	+	AGTCTGGTGTTAAAAGGCAGCTGCTTAACAgccgctgcgactgtttattaaaaacacagc	Mpnr02 Mpnr01,Mpnr03 Mpnr01 Mpnr02->PA0668.4	GT-AG	CanonicalPattern[Major]	0->1	InFrame	-1	None
FUS_118933_1542620(++)	2	3	0	++	MPN	118934	PAE	726173	Mpnr02 Mpnr01,Mpnr03 Mpnr01 Mpnr02	Mpnr02,Mpnr03	2,2	++	PA0668.4	PA0668.4	1	+	AGTCTGGTGTTAAAAGGCAGCTGCTTAACActttgcactggactttgagcctgcttgtgt	Mpnr02 Mpnr01,Mpnr03 Mpnr01 Mpnr02->PA0668.4	GT-AG	CanonicalPattern[Major]	0->0	FrameShift	-1	None
FUS_118933_1876818(++)	2	28	0	++	MPN	118934	PAE	1060371	Mpnr02 Mpnr01,Mpnr03 Mpnr01 Mpnr02	Mpnr02,Mpnr03	2,2	++	PA0976.1	PA0976.1	1	+	AGTCTGGTGTTAAAAGGCAGCTGCTTAACAtcggtagagcagttggcttttaaccaattg	Mpnr02 Mpnr01,Mpnr03 Mpnr01 Mpnr02->PA0976.1	GT-AG	CanonicalPattern[Major]	0->0	FrameShift	-1	None
FUS_118933_1876825(++)	3	8	0	++	MPN	118934	PAE	1060378	Mpnr02 Mpnr01,Mpnr03 Mpnr01 Mpnr02	Mpnr02,Mpnr03	2,2	++	PA0976.1	PA0976.1	1	+	AGTCTGGTGTTAAAAGGCAGCTGCTTAACAagcagttggcttttaaccaattggtcgtag	Mpnr02 Mpnr01,Mpnr03 Mpnr01 Mpnr02->PA0976.1	GT-AG	CanonicalPattern[Major]	0->1	InFrame	-1	None
FUS_118933_1876827(++)	2	4	0	++	MPN	118934	PAE	1060380	Mpnr02 Mpnr01,Mpnr03 Mpnr01 Mpnr02	Mpnr02,Mpnr03	2,2	++	PA0976.1	PA0976.1	1	+	AGTCTGGTGTTAAAAGGCAGCTGCTTAACAcagttggcttttaaccaattggtcgtaggt	Mpnr02 Mpnr01,Mpnr03 Mpnr01 Mpnr02->PA0976.1	GT-AG	CanonicalPattern[Major]	0->0	FrameShift	-1	None
FUS_118933_3949971(+-)	2	2	0	+-	MPN	118934	PAE	3133524	Mpnr02 Mpnr01,Mpnr03 Mpnr01 Mpnr02	Mpnr02,Mpnr03	2,2	++	PA2775.1	PA2775.1	1	-	AGTCTGGTGTTAAAAGGCAGCTGCTTAACAgcacgtagctcagttggttagagcaccacc	Mpnr02 Mpnr01,Mpnr03 Mpnr01 Mpnr02->PA2775.1	GT-AG	CanonicalPattern[Major]	0->1	InFrame	-1	None
FUS_118933_1541449(--)	3	2	4	++	PAE	725002	MPN	118934	PA0668.4	PA0668.4	1	+	Mpnr02 Mpnr01,Mpnr03 Mpnr01 Mpnr02	Mpnr02,Mpnr03	2,2	++	CTAGATTAATAGTTTCCAATGCATACAACTtttgcatcggtttggtaagtcgggatgacc	PA0668.4->Mpnr02 Mpnr01,Mpnr03 Mpnr01 Mpnr02	CT-AC	NonCanonicalPattern	2->0	InFrame	-1	None
FUS_118938_469206(+-)	2	5	0	+-	MPN	118939	MPN	469207	Mpnr02 Mpnr01,Mpnr03 Mpnr01 Mpnr02	Mpnr02,Mpnr03	2,2	++	MPNs02 NEW_GF5,NEW_GF5	MPNs02,NEW_GF5	2,1	--	GGTGTTAAAAGGCAGCTGCTTAACAGTTGTtgcagtaaatgcaactgtggcggttgcaaa	Mpnr02 Mpnr01,Mpnr03 Mpnr01 Mpnr02->MPNs02 NEW_GF5,NEW_GF5	AT-AC	CanonicalPattern[Minor]	2->2	FrameShift	350268	None
FUS_118940_1541252(++)	2	1	1	++	MPN	118941	PAE	724805	Mpnr02 Mpnr01,Mpnr03 Mpnr01 Mpnr02	Mpnr02,Mpnr03	2,2	++	PA0668.4	PA0668.4	1	+	TGTTAAAAGGCAGCTGCTTAACAGTTGTATgtaacactgactggaggaccgaacccactc	Mpnr02 Mpnr01,Mpnr03 Mpnr01 Mpnr02->PA0668.4	GC-AG	CanonicalPattern[Minor]	1->0	FrameShift	-1	None
FUS_118940_1542620(++)	2	2	0	++	MPN	118941	PAE	726173	Mpnr02 Mpnr01,Mpnr03 Mpnr01 Mpnr02	Mpnr02,Mpnr03	2,2	++	PA0668.4	PA0668.4	1	+	TGTTAAAAGGCAGCTGCTTAACAGTTGTATctttgcactggactttgagcctgcttgtgt	Mpnr02 Mpnr01,Mpnr03 Mpnr01 Mpnr02->PA0668.4	GC-AG	CanonicalPattern[Minor]	1->0	FrameShift	-1	None
FUS_118941_482284(-+)	5	6	0	-+	MPN	482285	MPN	118942	MPNt18	MPNt18	1	-	Mpnr02 Mpnr01,Mpnr03 Mpnr01 Mpnr02	Mpnr02,Mpnr03	2,2	++	ACCACACTCTAGATTAATAGTTTCCAATGCtggagcgagtaatcggaatcgaaccgacac	MPNt18->Mpnr02 Mpnr01,Mpnr03 Mpnr01 Mpnr02	GT-AT	NonCanonicalPattern	2->2	FrameShift	363343	Single
FUS_118943_452613(-+)	2	1	1	-+	MPN	452614	MPN	118944	MPN376 MPN376a	MPN376	1	-	Mpnr02 Mpnr01,Mpnr03 Mpnr01 Mpnr02	Mpnr02,Mpnr03	2,2	++	CTACCACACTCTAGATTAATAGTTTCCAATcgccagagttggtatacacctttacatctg	MPN376 MPN376a->Mpnr02 Mpnr01,Mpnr03 Mpnr01 Mpnr02	CT-GC	NonCanonicalPattern	0->1	InFrame	333670	None
FUS_118945_1539599(--)	4	1	3	++	PAE	723152	MPN	118946	PA0668.1	PA0668.1	1	+	Mpnr02 Mpnr01,Mpnr03 Mpnr01 Mpnr02	Mpnr02,Mpnr03	2,2	++	CCCTACCACACTCTAGATTAATAGTTTCCAgacagccatgcagcacctgtgtctgagttc	PA0668.1->Mpnr02 Mpnr01,Mpnr03 Mpnr01 Mpnr02	GT-AT	NonCanonicalPattern	0->0	FrameShift	-1	None
FUS_118945_1541406(--)	5	2	6	++	PAE	724959	MPN	118946	PA0668.4	PA0668.4	1	+	Mpnr02 Mpnr01,Mpnr03 Mpnr01 Mpnr02	Mpnr02,Mpnr03	2,2	++	CCCTACCACACTCTAGATTAATAGTTTCCAagtgctctaccccccagagtgatacatgag	PA0668.4->Mpnr02 Mpnr01,Mpnr03 Mpnr01 Mpnr02	GT-AT	NonCanonicalPattern	1->0	FrameShift	-1	None
FUS_118950_1542609(++)	4	2	2	++	MPN	118951	PAE	726162	Mpnr02 Mpnr01,Mpnr03 Mpnr01 Mpnr02	Mpnr02,Mpnr03	2,2	++	PA0668.4	PA0668.4	1	+	CAGCTGCTTAACAGTTGTATGCATTGGAAActttactgtagctttgcactggactttgag	Mpnr02 Mpnr01,Mpnr03 Mpnr01 Mpnr02->PA0668.4	CT-AC	NonCanonicalPattern	2->1	FrameShift	-1	None
FUS_118952_482649(-+)	4	5	1	-+	MPN	482650	MPN	118953	MPNt22	MPNt22	1	-	Mpnr02 Mpnr01,Mpnr03 Mpnr01 Mpnr02	Mpnr02,Mpnr03	2,2	++	CAAAACTCCCTACCACACTCTAGATTAATAggtggacagggagagattcgaactcccgaa	MPNt22->Mpnr02 Mpnr01,Mpnr03 Mpnr01 Mpnr02	AT-AC	CanonicalPattern[Minor]	1->1	FrameShift	363697	None
FUS_118952_487466(--)	2	2	0	++	MPN	487467	MPN	118953	MPNt23	MPNt23	2	+	Mpnr02 Mpnr01,Mpnr03 Mpnr01 Mpnr02	Mpnr02,Mpnr03	2,2	++	CAAAACTCCCTACCACACTCTAGATTAATAggcaggggtagcaggactcgaacccacaac	MPNt23->Mpnr02 Mpnr01,Mpnr03 Mpnr01 Mpnr02	AT-AC	CanonicalPattern[Minor]	1->1	FrameShift	368514	None
FUS_118952_1539948(--)	3	2	1	++	PAE	723501	MPN	118953	PA0668.1	PA0668.1	1	+	Mpnr02 Mpnr01,Mpnr03 Mpnr01 Mpnr02	Mpnr02,Mpnr03	2,2	++	CAAAACTCCCTACCACACTCTAGATTAATAggtgtgacgggcggtgtgtacaaggcccgg	PA0668.1->Mpnr02 Mpnr01,Mpnr03 Mpnr01 Mpnr02	AT-AC	CanonicalPattern[Minor]	1->1	FrameShift	-1	None
FUS_118952_1542719(--)	2	1	1	++	PAE	726272	MPN	118953	PA0668.4	PA0668.4	1	+	Mpnr02 Mpnr01,Mpnr03 Mpnr01 Mpnr02	Mpnr02,Mpnr03	2,2	++	CAAAACTCCCTACCACACTCTAGATTAATAgccagggtggtatttcaaggatggctccac	PA0668.4->Mpnr02 Mpnr01,Mpnr03 Mpnr01 Mpnr02	AT-AC	CanonicalPattern[Minor]	0->1	InFrame	-1	None
FUS_118952_1718201(-+)	2	3	1	-+	PAE	901754	MPN	118953	PA0826.2,PA0826.1 PA0826.2	PA0826.2,PA0826.1	2,1	--	Mpnr02 Mpnr01,Mpnr03 Mpnr01 Mpnr02	Mpnr02,Mpnr03	2,2	++	CAAAACTCCCTACCACACTCTAGATTAATActagagcgtagttgtcgtcgttggccaact	PA0826.2,PA0826.1 PA0826.2->Mpnr02 Mpnr01,Mpnr03 Mpnr01 Mpnr02	CT-AC	NonCanonicalPattern	01->1	InFrame	-1	None
FUS_118955_462864(-+)	2	1	1	-+	MPN	462865	MPN	118956	MPN385	MPN385	1	-	Mpnr02 Mpnr01,Mpnr03 Mpnr01 Mpnr02	Mpnr02,Mpnr03	2,2	++	TTCCAAAACTCCCTACCACACTCTAGATTAtggaataaagaagtgcaccagggtttggaa	MPN385->Mpnr02 Mpnr01,Mpnr03 Mpnr01 Mpnr02	GT-AT	NonCanonicalPattern	2->1	FrameShift	343909	None
FUS_118955_482284(-+)	3	1	2	-+	MPN	482285	MPN	118956	MPNt18	MPNt18	1	-	Mpnr02 Mpnr01,Mpnr03 Mpnr01 Mpnr02	Mpnr02,Mpnr03	2,2	++	TTCCAAAACTCCCTACCACACTCTAGATTAtggagcgagtaatcggaatcgaaccgacac	MPNt18->Mpnr02 Mpnr01,Mpnr03 Mpnr01 Mpnr02	GT-AT	NonCanonicalPattern	2->1	FrameShift	363329	Single
FUS_118955_482568(-+)	3	1	4	-+	MPN	482569	MPN	118956	MPNt21	MPNt21	1	-	Mpnr02 Mpnr01,Mpnr03 Mpnr01 Mpnr02	Mpnr02,Mpnr03	2,2	++	TTCCAAAACTCCCTACCACACTCTAGATTAtggctgggatggatgggatcgaaccatcgc	MPNt21->Mpnr02 Mpnr01,Mpnr03 Mpnr01 Mpnr02	GT-AT	NonCanonicalPattern	2->1	FrameShift	363613	Single
FUS_118955_1543635(--)	8	9	8	++	PAE	727188	MPN	118956	PA0668.5	PA0668.5	1	+	Mpnr02 Mpnr01,Mpnr03 Mpnr01 Mpnr02	Mpnr02,Mpnr03	2,2	++	TTCCAAAACTCCCTACCACACTCTAGATTAttctgagttcgggaagggatcaggtggttc	PA0668.5->Mpnr02 Mpnr01,Mpnr03 Mpnr01 Mpnr02	GT-AT	NonCanonicalPattern	1->1	FrameShift	-1	None
FUS_118959_482284(-+)	9	3	15	-+	MPN	482285	MPN	118960	MPNt18	MPNt18	1	-	Mpnr02 Mpnr01,Mpnr03 Mpnr01 Mpnr02	Mpnr02,Mpnr03	2,2	++	GAAATTCCAAAACTCCCTACCACACTCTAGtggagcgagtaatcggaatcgaaccgacac	MPNt18->Mpnr02 Mpnr01,Mpnr03 Mpnr01 Mpnr02	GT-AT	NonCanonicalPattern	2->2	FrameShift	363325	Single
FUS_118959_482568(-+)	2	1	2	-+	MPN	482569	MPN	118960	MPNt21	MPNt21	1	-	Mpnr02 Mpnr01,Mpnr03 Mpnr01 Mpnr02	Mpnr02,Mpnr03	2,2	++	GAAATTCCAAAACTCCCTACCACACTCTAGtggctgggatggatgggatcgaaccatcgc	MPNt21->Mpnr02 Mpnr01,Mpnr03 Mpnr01 Mpnr02	GT-AT	NonCanonicalPattern	2->2	FrameShift	363609	Single
FUS_118963_482284(-+)	6	2	4	-+	MPN	482285	MPN	118964	MPNt18	MPNt18	1	-	Mpnr02 Mpnr01,Mpnr03 Mpnr01 Mpnr02	Mpnr02,Mpnr03	2,2	++	ACATGAAATTCCAAAACTCCCTACCACACTtggagcgagtaatcggaatcgaaccgacac	MPNt18->Mpnr02 Mpnr01,Mpnr03 Mpnr01 Mpnr02	GT-AG	CanonicalPattern[Major]	2->0	InFrame	363321	Single
FUS_118965_453334(+-)	2	2	0	+-	MPN	118966	MPN	453335	Mpnr02 Mpnr01,Mpnr03 Mpnr01 Mpnr02	Mpnr02,Mpnr03	2,2	++	MPNt17	MPNt17	1	-	TGTATGCATTGGAAACTATTAATCTAGAGTcgcccatagctcaattggatagagtgtctg	Mpnr02 Mpnr01,Mpnr03 Mpnr01 Mpnr02->MPNt17	GT-AG	CanonicalPattern[Major]	2->2	FrameShift	334369	None
FUS_118965_1541467(--)	2	1	1	++	PAE	725020	MPN	118966	PA0668.4	PA0668.4	1	+	Mpnr02 Mpnr01,Mpnr03 Mpnr01 Mpnr02	Mpnr02,Mpnr03	2,2	++	CCACATGAAATTCCAAAACTCCCTACCACAacttctgggtattcggagtttgcatcggtt	PA0668.4->Mpnr02 Mpnr01,Mpnr03 Mpnr01 Mpnr02	GC-AG	CanonicalPattern[Minor]	2->2	FrameShift	-1	None
FUS_118973_482284(-+)	6	6	5	-+	MPN	482285	MPN	118974	MPNt18	MPNt18	1	-	Mpnr02 Mpnr01,Mpnr03 Mpnr01 Mpnr02	Mpnr02,Mpnr03	2,2	++	TCACCGCTCCACATGAAATTCCAAAACTCCtggagcgagtaatcggaatcgaaccgacac	MPNt18->Mpnr02 Mpnr01,Mpnr03 Mpnr01 Mpnr02	GT-AG	CanonicalPattern[Major]	2->1	FrameShift	363311	Single
FUS_118986_482284(-+)	5	2	5	-+	MPN	482285	MPN	118987	MPNt18	MPNt18	1	-	Mpnr02 Mpnr01,Mpnr03 Mpnr01 Mpnr02	Mpnr02,Mpnr03	2,2	++	ATATCTACGCATTTCACCGCTCCACATGAAtggagcgagtaatcggaatcgaaccgacac	MPNt18->Mpnr02 Mpnr01,Mpnr03 Mpnr01 Mpnr02	GT-AT	NonCanonicalPattern	2->2	FrameShift	363298	Single
FUS_118986_1543232(--)	4	1	4	++	PAE	726785	MPN	118987	PA0668.4	PA0668.4	1	+	Mpnr02 Mpnr01,Mpnr03 Mpnr01 Mpnr02	Mpnr02,Mpnr03	2,2	++	ATATCTACGCATTTCACCGCTCCACATGAAaaccggaacaccagaggttcgtccactccg	PA0668.4->Mpnr02 Mpnr01,Mpnr03 Mpnr01 Mpnr02	GT-AT	NonCanonicalPattern	0->2	FrameShift	-1	None
FUS_118988_1538865(++)	2	1	2	++	MPN	118989	PAE	722418	Mpnr02 Mpnr01,Mpnr03 Mpnr01 Mpnr02	Mpnr02,Mpnr03	2,2	++	PA0668.1	PA0668.1	1	+	CTAGAGTGTGGTAGGGAGTTTTGGAATTTCacggtccagactcctacgggaggcagcagt	Mpnr02 Mpnr01,Mpnr03 Mpnr01 Mpnr02->PA0668.1	AT-AC	CanonicalPattern[Minor]	1->1	FrameShift	-1	None
FUS_118997_1543229(--)	2	2	0	++	PAE	726782	MPN	118998	PA0668.4	PA0668.4	1	+	Mpnr02 Mpnr01,Mpnr03 Mpnr01 Mpnr02	Mpnr02,Mpnr03	2,2	++	TGTTCCTTCATATATCTACGCATTTCACCGcggaacaccagaggttcgtccactccggtc	PA0668.4->Mpnr02 Mpnr01,Mpnr03 Mpnr01 Mpnr02	GT-AG	CanonicalPattern[Major]	0->1	InFrame	-1	None
FUS_118997_1543241(--)	5	3	3	++	PAE	726794	MPN	118998	PA0668.4	PA0668.4	1	+	Mpnr02 Mpnr01,Mpnr03 Mpnr01 Mpnr02	Mpnr02,Mpnr03	2,2	++	TGTTCCTTCATATATCTACGCATTTCACCGtggcgtgacaaccggaacaccagaggttcg	PA0668.4->Mpnr02 Mpnr01,Mpnr03 Mpnr01 Mpnr02	GT-AG	CanonicalPattern[Major]	0->1	InFrame	-1	None
FUS_119007_1540557(++)	4	1	3	++	MPN	119008	PAE	724110	Mpnr02 Mpnr01,Mpnr03 Mpnr01 Mpnr02	Mpnr02,Mpnr03	2,2	++	PA0668.4	PA0668.4	1	+	TTTGGAATTTCATGTGGAGCGGTGAAATGCtgaagaagcgcatacggtggatgccttggc	Mpnr02 Mpnr01,Mpnr03 Mpnr01 Mpnr02->PA0668.4	GT-AG	CanonicalPattern[Major]	2->1	FrameShift	-1	None
FUS_119012_1543229(--)	18	6	18	++	PAE	726782	MPN	119013	PA0668.4	PA0668.4	1	+	Mpnr02 Mpnr01,Mpnr03 Mpnr01 Mpnr02	Mpnr02,Mpnr03	2,2	++	CGCCTTCGCCACTGGTGTTCCTTCATATATcggaacaccagaggttcgtccactccggtc	PA0668.4->Mpnr02 Mpnr01,Mpnr03 Mpnr01 Mpnr02	GT-AG	CanonicalPattern[Major]	0->1	InFrame	-1	None
FUS_119012_1543232(--)	3	2	1	++	PAE	726785	MPN	119013	PA0668.4	PA0668.4	1	+	Mpnr02 Mpnr01,Mpnr03 Mpnr01 Mpnr02	Mpnr02,Mpnr03	2,2	++	CGCCTTCGCCACTGGTGTTCCTTCATATATaaccggaacaccagaggttcgtccactccg	PA0668.4->Mpnr02 Mpnr01,Mpnr03 Mpnr01 Mpnr02	GT-AG	CanonicalPattern[Major]	0->1	InFrame	-1	None
FUS_119012_1543241(--)	3	2	1	++	PAE	726794	MPN	119013	PA0668.4	PA0668.4	1	+	Mpnr02 Mpnr01,Mpnr03 Mpnr01 Mpnr02	Mpnr02,Mpnr03	2,2	++	CGCCTTCGCCACTGGTGTTCCTTCATATATtggcgtgacaaccggaacaccagaggttcg	PA0668.4->Mpnr02 Mpnr01,Mpnr03 Mpnr01 Mpnr02	GT-AG	CanonicalPattern[Major]	0->1	InFrame	-1	None
FUS_119014_1543229(--)	11	4	20	++	PAE	726782	MPN	119015	PA0668.4	PA0668.4	1	+	Mpnr02 Mpnr01,Mpnr03 Mpnr01 Mpnr02	Mpnr02,Mpnr03	2,2	++	TTCGCCTTCGCCACTGGTGTTCCTTCATATcggaacaccagaggttcgtccactccggtc	PA0668.4->Mpnr02 Mpnr01,Mpnr03 Mpnr01 Mpnr02	GT-AT	NonCanonicalPattern	0->0	FrameShift	-1	None
FUS_119014_1543232(--)	7	1	11	++	PAE	726785	MPN	119015	PA0668.4	PA0668.4	1	+	Mpnr02 Mpnr01,Mpnr03 Mpnr01 Mpnr02	Mpnr02,Mpnr03	2,2	++	TTCGCCTTCGCCACTGGTGTTCCTTCATATaaccggaacaccagaggttcgtccactccg	PA0668.4->Mpnr02 Mpnr01,Mpnr03 Mpnr01 Mpnr02	GT-AT	NonCanonicalPattern	0->0	FrameShift	-1	None
FUS_119014_1543241(--)	7	7	5	++	PAE	726794	MPN	119015	PA0668.4	PA0668.4	1	+	Mpnr02 Mpnr01,Mpnr03 Mpnr01 Mpnr02	Mpnr02,Mpnr03	2,2	++	TTCGCCTTCGCCACTGGTGTTCCTTCATATtggcgtgacaaccggaacaccagaggttcg	PA0668.4->Mpnr02 Mpnr01,Mpnr03 Mpnr01 Mpnr02	GT-AT	NonCanonicalPattern	0->0	FrameShift	-1	None
FUS_119016_1543229(--)	12	3	18	++	PAE	726782	MPN	119017	PA0668.4	PA0668.4	1	+	Mpnr02 Mpnr01,Mpnr03 Mpnr01 Mpnr02	Mpnr02,Mpnr03	2,2	++	TTTTCGCCTTCGCCACTGGTGTTCCTTCATcggaacaccagaggttcgtccactccggtc	PA0668.4->Mpnr02 Mpnr01,Mpnr03 Mpnr01 Mpnr02	GT-AT	NonCanonicalPattern	0->2	FrameShift	-1	None
FUS_119016_1543232(--)	7	3	10	++	PAE	726785	MPN	119017	PA0668.4	PA0668.4	1	+	Mpnr02 Mpnr01,Mpnr03 Mpnr01 Mpnr02	Mpnr02,Mpnr03	2,2	++	TTTTCGCCTTCGCCACTGGTGTTCCTTCATaaccggaacaccagaggttcgtccactccg	PA0668.4->Mpnr02 Mpnr01,Mpnr03 Mpnr01 Mpnr02	GT-AT	NonCanonicalPattern	0->2	FrameShift	-1	None
FUS_119016_1543241(--)	8	5	6	++	PAE	726794	MPN	119017	PA0668.4	PA0668.4	1	+	Mpnr02 Mpnr01,Mpnr03 Mpnr01 Mpnr02	Mpnr02,Mpnr03	2,2	++	TTTTCGCCTTCGCCACTGGTGTTCCTTCATtggcgtgacaaccggaacaccagaggttcg	PA0668.4->Mpnr02 Mpnr01,Mpnr03 Mpnr01 Mpnr02	GT-AT	NonCanonicalPattern	0->2	FrameShift	-1	None
FUS_119018_1543229(--)	19	17	18	++	PAE	726782	MPN	119019	PA0668.4	PA0668.4	1	+	Mpnr02 Mpnr01,Mpnr03 Mpnr01 Mpnr02	Mpnr02,Mpnr03	2,2	++	AGTTTTCGCCTTCGCCACTGGTGTTCCTTCcggaacaccagaggttcgtccactccggtc	PA0668.4->Mpnr02 Mpnr01,Mpnr03 Mpnr01 Mpnr02	GT-AT	NonCanonicalPattern	0->1	InFrame	-1	None
FUS_119018_1543241(--)	11	9	8	++	PAE	726794	MPN	119019	PA0668.4	PA0668.4	1	+	Mpnr02 Mpnr01,Mpnr03 Mpnr01 Mpnr02	Mpnr02,Mpnr03	2,2	++	AGTTTTCGCCTTCGCCACTGGTGTTCCTTCtggcgtgacaaccggaacaccagaggttcg	PA0668.4->Mpnr02 Mpnr01,Mpnr03 Mpnr01 Mpnr02	GT-AT	NonCanonicalPattern	0->1	InFrame	-1	None
FUS_119018_1543254(--)	3	2	1	++	PAE	726807	MPN	119019	PA0668.4	PA0668.4	1	+	Mpnr02 Mpnr01,Mpnr03 Mpnr01 Mpnr02	Mpnr02,Mpnr03	2,2	++	AGTTTTCGCCTTCGCCACTGGTGTTCCTTCccggcaatgccactggcgtgacaaccggaa	PA0668.4->Mpnr02 Mpnr01,Mpnr03 Mpnr01 Mpnr02	GT-AT	NonCanonicalPattern	1->1	FrameShift	-1	None
FUS_119026_1542639(--)	3	1	3	++	PAE	726192	MPN	119027	PA0668.4	PA0668.4	1	+	Mpnr02 Mpnr01,Mpnr03 Mpnr01 Mpnr02	Mpnr02,Mpnr03	2,2	++	ATGGCCTAAGTTTTCGCCTTCGCCACTGGTgctcaaagtccagtgcaaagctacagtaaa	PA0668.4->Mpnr02 Mpnr01,Mpnr03 Mpnr01 Mpnr02	CT-AC	NonCanonicalPattern	1->0	FrameShift	-1	None
FUS_119028_1539572(--)	2	1	1	++	PAE	723125	MPN	119029	PA0668.1	PA0668.1	1	+	Mpnr02 Mpnr01,Mpnr03 Mpnr01 Mpnr02	Mpnr02,Mpnr03	2,2	++	TAATGGCCTAAGTTTTCGCCTTCGCCACTGttcccgaaggcaccaatccatctctggaaa	PA0668.1->Mpnr02 Mpnr01,Mpnr03 Mpnr01 Mpnr02	CT-AC	NonCanonicalPattern	0->2	FrameShift	-1	None
FUS_119028_1540322(--)	2	3	0	++	PAE	723875	MPN	119029	PA0668.3	PA0668.3	1	+	Mpnr02 Mpnr01,Mpnr03 Mpnr01 Mpnr02	Mpnr02,Mpnr03	2,2	++	TAATGGCCTAAGTTTTCGCCTTCGCCACTGggtggagccaaggaggatcgaactcctgac	PA0668.3->Mpnr02 Mpnr01,Mpnr03 Mpnr01 Mpnr02	AT-AC	CanonicalPattern[Minor]	2->2	FrameShift	-1	None
FUS_119028_1540786(--)	4	4	1	++	PAE	724339	MPN	119029	PA0668.4	PA0668.4	1	+	Mpnr02 Mpnr01,Mpnr03 Mpnr01 Mpnr02	Mpnr02,Mpnr03	2,2	++	TAATGGCCTAAGTTTTCGCCTTCGCCACTGggaatctcggttgatttcttttcctcaggg	PA0668.4->Mpnr02 Mpnr01,Mpnr03 Mpnr01 Mpnr02	CT-AC	NonCanonicalPattern	2->2	FrameShift	-1	None
FUS_119028_4331292(-+)	3	1	4	-+	PAE	3514845	MPN	119029	PA3133.2	PA3133.2	1	-	Mpnr02 Mpnr01,Mpnr03 Mpnr01 Mpnr02	Mpnr02,Mpnr03	2,2	++	TAATGGCCTAAGTTTTCGCCTTCGCCACTGgtggtggagctagacgggatcgaaccgtcg	PA3133.2->Mpnr02 Mpnr01,Mpnr03 Mpnr01 Mpnr02	AT-AC	CanonicalPattern[Minor]	0->2	FrameShift	-1	Single
FUS_119029_1540562(++)	3	1	3	++	MPN	119030	PAE	724115	Mpnr02 Mpnr01,Mpnr03 Mpnr01 Mpnr02	Mpnr02,Mpnr03	2,2	++	PA0668.4	PA0668.4	1	+	TGAAATGCGTAGATATATGAAGGAACACCAaagcgcatacggtggatgccttggcagtca	Mpnr02 Mpnr01,Mpnr03 Mpnr01 Mpnr02->PA0668.4	GT-AG	CanonicalPattern[Major]	0->0	FrameShift	-1	None
FUS_119029_1543170(++)	5	3	3	++	MPN	119030	PAE	726723	Mpnr02 Mpnr01,Mpnr03 Mpnr01 Mpnr02	Mpnr02,Mpnr03	2,2	++	PA0668.4	PA0668.4	1	+	TGAAATGCGTAGATATATGAAGGAACACCAatttgagaggggctgctcctagtacgagag	Mpnr02 Mpnr01,Mpnr03 Mpnr01 Mpnr02->PA0668.4	GT-AG	CanonicalPattern[Major]	0->1	InFrame	-1	None
FUS_119029_1543177(++)	2	3	0	++	MPN	119030	PAE	726730	Mpnr02 Mpnr01,Mpnr03 Mpnr01 Mpnr02	Mpnr02,Mpnr03	2,2	++	PA0668.4	PA0668.4	1	+	TGAAATGCGTAGATATATGAAGGAACACCAaggggctgctcctagtacgagaggaccgga	Mpnr02 Mpnr01,Mpnr03 Mpnr01 Mpnr02->PA0668.4	GT-AG	CanonicalPattern[Major]	0->2	FrameShift	-1	None
FUS_119038_1540557(++)	2	1	1	++	MPN	119039	PAE	724110	Mpnr02 Mpnr01,Mpnr03 Mpnr01 Mpnr02	Mpnr02,Mpnr03	2,2	++	PA0668.4	PA0668.4	1	+	TAGATATATGAAGGAACACCAGTGGCGAAGtgaagaagcgcatacggtggatgccttggc	Mpnr02 Mpnr01,Mpnr03 Mpnr01 Mpnr02->PA0668.4	GC-AG	CanonicalPattern[Minor]	0->1	InFrame	-1	None
FUS_119038_1540562(++)	2	1	1	++	MPN	119039	PAE	724115	Mpnr02 Mpnr01,Mpnr03 Mpnr01 Mpnr02	Mpnr02,Mpnr03	2,2	++	PA0668.4	PA0668.4	1	+	TAGATATATGAAGGAACACCAGTGGCGAAGaagcgcatacggtggatgccttggcagtca	Mpnr02 Mpnr01,Mpnr03 Mpnr01 Mpnr02->PA0668.4	GC-AG	CanonicalPattern[Minor]	0->0	FrameShift	-1	None
FUS_119039_1540800(--)	5	2	9	++	PAE	724353	MPN	119040	PA0668.4	PA0668.4	1	+	Mpnr02 Mpnr01,Mpnr03 Mpnr01 Mpnr02	Mpnr02,Mpnr03	2,2	++	CTAAGCGTCAGTAATGGCCTAAGTTTTCGCtcgccactactaagggaatctcggttgatt	PA0668.4->Mpnr02 Mpnr01,Mpnr03 Mpnr01 Mpnr02	GC-AG	CanonicalPattern[Minor]	1->1	FrameShift	-1	None
FUS_119045_358242(++)	14	23	12	++	MPN	119046	MPN	358243	Mpnr02 Mpnr01,Mpnr03 Mpnr01 Mpnr02	Mpnr02,Mpnr03	2,2	++	MPNt05	MPNt05	1	+	ATGAAGGAACACCAGTGGCGAAGGCGAAAAggtgccttagccaagtggattcaaggcctg	Mpnr02 Mpnr01,Mpnr03 Mpnr01 Mpnr02->MPNt05	CT-AC	NonCanonicalPattern	1->0	FrameShift	239197	Single
FUS_119045_680447(+-)	2	1	1	+-	MPN	119046	MPN	680448	Mpnr02 Mpnr01,Mpnr03 Mpnr01 Mpnr02	Mpnr02,Mpnr03	2,2	++	MPNt37	MPNt37	1	-	ATGAAGGAACACCAGTGGCGAAGGCGAAAAacgccttctaagtgtgttgtcgtgggttcg	Mpnr02 Mpnr01,Mpnr03 Mpnr01 Mpnr02->MPNt37	CT-AC	NonCanonicalPattern	1->0	FrameShift	561402	None
FUS_119045_1538909(++)	2	1	2	++	MPN	119046	PAE	722462	Mpnr02 Mpnr01,Mpnr03 Mpnr01 Mpnr02	Mpnr02,Mpnr03	2,2	++	PA0668.1	PA0668.1	1	+	ATGAAGGAACACCAGTGGCGAAGGCGAAAAaatgggcgaaagcctgatccagccatgccg	Mpnr02 Mpnr01,Mpnr03 Mpnr01 Mpnr02->PA0668.1	CT-AC	NonCanonicalPattern	1->0	FrameShift	-1	None
FUS_119045_1539048(++)	2	3	0	++	MPN	119046	PAE	722601	Mpnr02 Mpnr01,Mpnr03 Mpnr01 Mpnr02	Mpnr02,Mpnr03	2,2	++	PA0668.1	PA0668.1	1	+	ATGAAGGAACACCAGTGGCGAAGGCGAAAAttcgtgccagcagccgcggtaatacgaagg	Mpnr02 Mpnr01,Mpnr03 Mpnr01 Mpnr02->PA0668.1	CT-AC	NonCanonicalPattern	1->1	FrameShift	-1	None
FUS_119045_1539786(++)	4	1	3	++	MPN	119046	PAE	723339	Mpnr02 Mpnr01,Mpnr03 Mpnr01 Mpnr02	Mpnr02,Mpnr03	2,2	++	PA0668.1	PA0668.1	1	+	ATGAAGGAACACCAGTGGCGAAGGCGAAAAaaagggttgccaagccgcgaggtggagcta	Mpnr02 Mpnr01,Mpnr03 Mpnr01 Mpnr02->PA0668.1	CT-AC	NonCanonicalPattern	1->1	FrameShift	-1	None
FUS_119045_1543064(++)	3	2	1	++	MPN	119046	PAE	726617	Mpnr02 Mpnr01,Mpnr03 Mpnr01 Mpnr02	Mpnr02,Mpnr03	2,2	++	PA0668.4	PA0668.4	1	+	ATGAAGGAACACCAGTGGCGAAGGCGAAAAtgaagccggtcccaagggtatggctgttcg	Mpnr02 Mpnr01,Mpnr03 Mpnr01 Mpnr02->PA0668.4	CT-GC	NonCanonicalPattern	1->0	FrameShift	-1	None
FUS_119045_1543304(++)	2	3	2	++	MPN	119046	PAE	726857	Mpnr02 Mpnr01,Mpnr03 Mpnr01 Mpnr02	Mpnr02,Mpnr03	2,2	++	PA0668.4	PA0668.4	1	+	ATGAAGGAACACCAGTGGCGAAGGCGAAAAttgcctcaagatgagatctcactgggaact	Mpnr02 Mpnr01,Mpnr03 Mpnr01 Mpnr02->PA0668.4	CT-AC	NonCanonicalPattern	1->0	FrameShift	-1	None
FUS_119045_1718255(+-)	2	2	0	+-	MPN	119046	PAE	901808	Mpnr02 Mpnr01,Mpnr03 Mpnr01 Mpnr02	Mpnr02,Mpnr03	2,2	++	PA0826.2	PA0826.2	1	-	ATGAAGGAACACCAGTGGCGAAGGCGAAAAtcgtaaattcgctgctgcaaacttatagtt	Mpnr02 Mpnr01,Mpnr03 Mpnr01 Mpnr02->PA0826.2	CT-AC	NonCanonicalPattern	1->1	FrameShift	-1	None
FUS_119050_453334(+-)	4	1	4	+-	MPN	119051	MPN	453335	Mpnr02 Mpnr01,Mpnr03 Mpnr01 Mpnr02	Mpnr02,Mpnr03	2,2	++	MPNt17	MPNt17	1	-	GGAACACCAGTGGCGAAGGCGAAAACTTAGcgcccatagctcaattggatagagtgtctg	Mpnr02 Mpnr01,Mpnr03 Mpnr01 Mpnr02->MPNt17	GC-AG	CanonicalPattern[Minor]	0->2	FrameShift	334284	None
FUS_119050_1541362(++)	3	3	0	++	MPN	119051	PAE	724915	Mpnr02 Mpnr01,Mpnr03 Mpnr01 Mpnr02	Mpnr02,Mpnr03	2,2	++	PA0668.4	PA0668.4	1	+	GGAACACCAGTGGCGAAGGCGAAAACTTAGctatttaggtagcgcctcatgtatcactct	Mpnr02 Mpnr01,Mpnr03 Mpnr01 Mpnr02->PA0668.4	GC-AG	CanonicalPattern[Minor]	0->2	FrameShift	-1	None
FUS_119050_2763768(++)	2	2	0	++	MPN	119051	PAE	1947321	Mpnr02 Mpnr01,Mpnr03 Mpnr01 Mpnr02	Mpnr02,Mpnr03	2,2	++	PA1796.1	PA1796.1	1	+	GGAACACCAGTGGCGAAGGCGAAAACTTAGcgcccgtagctcagctggatagagcatccg	Mpnr02 Mpnr01,Mpnr03 Mpnr01 Mpnr02->PA1796.1	GC-AG	CanonicalPattern[Minor]	0->1	InFrame	-1	None
FUS_119053_3003100(++)	2	1	1	++	MPN	119054	PAE	2186653	Mpnr02 Mpnr01,Mpnr03 Mpnr01 Mpnr02	Mpnr02,Mpnr03	2,2	++	PA2000	PA2000	1	+	ACACCAGTGGCGAAGGCGAAAACTTAGGCCctggtggccggcgccgagaacatcatcgtc	Mpnr02 Mpnr01,Mpnr03 Mpnr01 Mpnr02->PA2000	AT-AC	CanonicalPattern[Minor]	0->0	FrameShift	-1	None
FUS_119053_1538783(--)	4	1	8	++	PAE	722336	MPN	119054	PA0668.1	PA0668.1	1	+	Mpnr02 Mpnr01,Mpnr03 Mpnr01 Mpnr02	Mpnr02,Mpnr03	2,2	++	CCACACTTTCAAGCCTAAGCGTCAGTAATGctaatccgacctaggctcatctgatagcgt	PA0668.1->Mpnr02 Mpnr01,Mpnr03 Mpnr01 Mpnr02	CT-GC	NonCanonicalPattern	0->0	FrameShift	-1	None
FUS_119053_1542799(--)	2	2	0	++	PAE	726352	MPN	119054	PA0668.4	PA0668.4	1	+	Mpnr02 Mpnr01,Mpnr03 Mpnr01 Mpnr02	Mpnr02,Mpnr03	2,2	++	CCACACTTTCAAGCCTAAGCGTCAGTAATGgaggagaccgccccagtcaaactgcccacc	PA0668.4->Mpnr02 Mpnr01,Mpnr03 Mpnr01 Mpnr02	CT-GC	NonCanonicalPattern	2->0	InFrame	-1	None
FUS_119053_1543302(--)	2	2	1	++	PAE	726855	MPN	119054	PA0668.4	PA0668.4	1	+	Mpnr02 Mpnr01,Mpnr03 Mpnr01 Mpnr02	Mpnr02,Mpnr03	2,2	++	CCACACTTTCAAGCCTAAGCGTCAGTAATGtttcccgcttagatgctttcagcggttatc	PA0668.4->Mpnr02 Mpnr01,Mpnr03 Mpnr01 Mpnr02	CT-GC	NonCanonicalPattern	1->0	FrameShift	-1	None
FUS_119059_4211713(--)	2	1	1	++	PAE	3395266	MPN	119060	PA3031.1	PA3031.1	1	+	Mpnr02 Mpnr01,Mpnr03 Mpnr01 Mpnr02	Mpnr02,Mpnr03	2,2	++	TGCTCCCCACACTTTCAAGCCTAAGCGTCAggtcggagcgactggattcgaaccagcgac	PA3031.1->Mpnr02 Mpnr01,Mpnr03 Mpnr01 Mpnr02	AT-AC	CanonicalPattern[Minor]	1->0	FrameShift	-1	Single
FUS_119062_1543208(++)	2	2	0	++	MPN	119063	PAE	726761	Mpnr02 Mpnr01,Mpnr03 Mpnr01 Mpnr02	Mpnr02,Mpnr03	2,2	++	PA0668.4	PA0668.4	1	+	GCGAAGGCGAAAACTTAGGCCATTACTGACtggacgaacctctggtgttccggttgtcac	Mpnr02 Mpnr01,Mpnr03 Mpnr01 Mpnr02->PA0668.4	GC-AG	CanonicalPattern[Minor]	0->0	FrameShift	-1	None
FUS_119063_1543217(++)	2	1	1	++	MPN	119064	PAE	726770	Mpnr02 Mpnr01,Mpnr03 Mpnr01 Mpnr02	Mpnr02,Mpnr03	2,2	++	PA0668.4	PA0668.4	1	+	CGAAGGCGAAAACTTAGGCCATTACTGACGctctggtgttccggttgtcacgccagtggc	Mpnr02 Mpnr01,Mpnr03 Mpnr01 Mpnr02->PA0668.4	CT-AC	NonCanonicalPattern	1->0	FrameShift	-1	None
FUS_119068_1543208(++)	2	2	0	++	MPN	119069	PAE	726761	Mpnr02 Mpnr01,Mpnr03 Mpnr01 Mpnr02	Mpnr02,Mpnr03	2,2	++	PA0668.4	PA0668.4	1	+	GCGAAAACTTAGGCCATTACTGACGCTTAGtggacgaacctctggtgttccggttgtcac	Mpnr02 Mpnr01,Mpnr03 Mpnr01 Mpnr02->PA0668.4	GC-AG	CanonicalPattern[Minor]	0->0	FrameShift	-1	None
FUS_119069_358242(++)	2	1	1	++	MPN	119070	MPN	358243	Mpnr02 Mpnr01,Mpnr03 Mpnr01 Mpnr02	Mpnr02,Mpnr03	2,2	++	MPNt05	MPNt05	1	+	CGAAAACTTAGGCCATTACTGACGCTTAGGggtgccttagccaagtggattcaaggcctg	Mpnr02 Mpnr01,Mpnr03 Mpnr01 Mpnr02->MPNt05	CT-AC	NonCanonicalPattern	1->0	FrameShift	239173	Single
FUS_119069_1539925(++)	2	2	1	++	MPN	119070	PAE	723478	Mpnr02 Mpnr01,Mpnr03 Mpnr01 Mpnr02	Mpnr02,Mpnr03	2,2	++	PA0668.1	PA0668.1	1	+	CGAAAACTTAGGCCATTACTGACGCTTAGGcttgtacacaccgcccgtcacaccatggga	Mpnr02 Mpnr01,Mpnr03 Mpnr01 Mpnr02->PA0668.1	CT-GC	NonCanonicalPattern	1->2	InFrame	-1	None
FUS_119076_1538764(++)	4	2	2	++	MPN	119077	PAE	722317	Mpnr02 Mpnr01,Mpnr03 Mpnr01 Mpnr02	Mpnr02,Mpnr03	2,2	++	PA0668.1	PA0668.1	1	+	TTAGGCCATTACTGACGCTTAGGCTTGAAAatgagcctaggtcggattagctagttggtg	Mpnr02 Mpnr01,Mpnr03 Mpnr01 Mpnr02->PA0668.1	GT-AG	CanonicalPattern[Major]	2->2	FrameShift	-1	None
FUS_119076_1540550(++)	4	9	13	++	MPN	119077	PAE	724103	Mpnr02 Mpnr01,Mpnr03 Mpnr01 Mpnr02	Mpnr02,Mpnr03	2,2	++	PA0668.4	PA0668.4	1	+	TTAGGCCATTACTGACGCTTAGGCTTGAAAggtcaagtgaagaagcgcatacggtggatg	Mpnr02 Mpnr01,Mpnr03 Mpnr01 Mpnr02->PA0668.4	GT-AT	NonCanonicalPattern	2->0	InFrame	-1	Single
FUS_119076_1540557(++)	2	2	0	++	MPN	119077	PAE	724110	Mpnr02 Mpnr01,Mpnr03 Mpnr01 Mpnr02	Mpnr02,Mpnr03	2,2	++	PA0668.4	PA0668.4	1	+	TTAGGCCATTACTGACGCTTAGGCTTGAAAtgaagaagcgcatacggtggatgccttggc	Mpnr02 Mpnr01,Mpnr03 Mpnr01 Mpnr02->PA0668.4	GT-AG	CanonicalPattern[Major]	2->1	FrameShift	-1	None
FUS_119078_1540550(++)	7	4	19	++	MPN	119079	PAE	724103	Mpnr02 Mpnr01,Mpnr03 Mpnr01 Mpnr02	Mpnr02,Mpnr03	2,2	++	PA0668.4	PA0668.4	1	+	AGGCCATTACTGACGCTTAGGCTTGAAAGTggtcaagtgaagaagcgcatacggtggatg	Mpnr02 Mpnr01,Mpnr03 Mpnr01 Mpnr02->PA0668.4	GT-AT	NonCanonicalPattern	1->0	FrameShift	-1	Single
FUS_119078_1543208(++)	2	2	0	++	MPN	119079	PAE	726761	Mpnr02 Mpnr01,Mpnr03 Mpnr01 Mpnr02	Mpnr02,Mpnr03	2,2	++	PA0668.4	PA0668.4	1	+	AGGCCATTACTGACGCTTAGGCTTGAAAGTtggacgaacctctggtgttccggttgtcac	Mpnr02 Mpnr01,Mpnr03 Mpnr01 Mpnr02->PA0668.4	GT-AG	CanonicalPattern[Major]	1->0	FrameShift	-1	None
FUS_119085_253425(++)	2	2	0	++	MPN	119086	MPN	253426	Mpnr02 Mpnr01,Mpnr03 Mpnr01 Mpnr02	Mpnr02,Mpnr03	2,2	++	ncMPN027	ncMPN027	1	+	TACTGACGCTTAGGCTTGAAAGTGTGGGGAcagctacacttatcaagttactcatatttt	Mpnr02 Mpnr01,Mpnr03 Mpnr01 Mpnr02->ncMPN027	GC-AG	CanonicalPattern[Minor]	2->1	FrameShift	134340	None
FUS_119085_648967(++)	2	2	0	++	MPN	119086	MPN	648968	Mpnr02 Mpnr01,Mpnr03 Mpnr01 Mpnr02	Mpnr02,Mpnr03	2,2	++	ncMPN406,MPNt36	ncMPN406,MPNt36	2,1	++	TACTGACGCTTAGGCTTGAAAGTGTGGGGAgagttcaagtctcctctccaggaccataat	Mpnr02 Mpnr01,Mpnr03 Mpnr01 Mpnr02->ncMPN406,MPNt36	GC-AG	CanonicalPattern[Minor]	2->2	FrameShift	529882	None
FUS_119085_1538588(++)	3	6	2	++	MPN	119086	PAE	722141	Mpnr02 Mpnr01,Mpnr03 Mpnr01 Mpnr02	Mpnr02,Mpnr03	2,2	++	PA0668.1	PA0668.1	1	+	TACTGACGCTTAGGCTTGAAAGTGTGGGGAgcctaacacatgcaagtcgagcggatgaag	Mpnr02 Mpnr01,Mpnr03 Mpnr01 Mpnr02->PA0668.1	GC-AG	CanonicalPattern[Minor]	2->0	InFrame	-1	None
FUS_119085_1540565(++)	2	2	0	++	MPN	119086	PAE	724118	Mpnr02 Mpnr01,Mpnr03 Mpnr01 Mpnr02	Mpnr02,Mpnr03	2,2	++	PA0668.4	PA0668.4	1	+	TACTGACGCTTAGGCTTGAAAGTGTGGGGAcgcatacggtggatgccttggcagtcagag	Mpnr02 Mpnr01,Mpnr03 Mpnr01 Mpnr02->PA0668.4	GC-AG	CanonicalPattern[Minor]	2->0	InFrame	-1	None
FUS_119085_1541639(++)	2	2	0	++	MPN	119086	PAE	725192	Mpnr02 Mpnr01,Mpnr03 Mpnr01 Mpnr02	Mpnr02,Mpnr03	2,2	++	PA0668.4	PA0668.4	1	+	TACTGACGCTTAGGCTTGAAAGTGTGGGGActcactagtcgagtcggcctgcgcggaaga	Mpnr02 Mpnr01,Mpnr03 Mpnr01 Mpnr02->PA0668.4	GC-AG	CanonicalPattern[Minor]	2->0	InFrame	-1	None
FUS_119087_1539728(--)	4	6	0	++	PAE	723281	MPN	119088	PA0668.1	PA0668.1	1	+	Mpnr02 Mpnr01,Mpnr03 Mpnr01 Mpnr02	Mpnr02,Mpnr03	2,2	++	GTGGACTACTAGGGTATCTAATCCTATTTGgtcatccccaccttcctccggtttgtcacc	PA0668.1->Mpnr02 Mpnr01,Mpnr03 Mpnr01 Mpnr02	GT-AG	CanonicalPattern[Major]	0->1	InFrame	-1	None
FUS_119087_1540578(--)	2	3	0	++	PAE	724131	MPN	119088	PA0668.4	PA0668.4	1	+	Mpnr02 Mpnr01,Mpnr03 Mpnr01 Mpnr02	Mpnr02,Mpnr03	2,2	++	GTGGACTACTAGGGTATCTAATCCTATTTGatccaccgtatgcgcttcttcacttgacca	PA0668.4->Mpnr02 Mpnr01,Mpnr03 Mpnr01 Mpnr02	GC-AG	CanonicalPattern[Minor]	1->1	FrameShift	-1	None
FUS_119087_1542777(--)	3	3	1	++	PAE	726330	MPN	119088	PA0668.4	PA0668.4	1	+	Mpnr02 Mpnr01,Mpnr03 Mpnr01 Mpnr02	Mpnr02,Mpnr03	2,2	++	GTGGACTACTAGGGTATCTAATCCTATTTGtgcccaccatacactgtcctcgatccggat	PA0668.4->Mpnr02 Mpnr01,Mpnr03 Mpnr01 Mpnr02	GT-AG	CanonicalPattern[Major]	1->1	FrameShift	-1	None
FUS_119087_1542791(--)	3	1	2	++	PAE	726344	MPN	119088	PA0668.4	PA0668.4	1	+	Mpnr02 Mpnr01,Mpnr03 Mpnr01 Mpnr02	Mpnr02,Mpnr03	2,2	++	GTGGACTACTAGGGTATCTAATCCTATTTGcgccccagtcaaactgcccaccatacactg	PA0668.4->Mpnr02 Mpnr01,Mpnr03 Mpnr01 Mpnr02	GT-AG	CanonicalPattern[Major]	0->1	InFrame	-1	None
FUS_119088_1543216(--)	9	1	12	++	PAE	726769	MPN	119089	PA0668.4	PA0668.4	1	+	Mpnr02 Mpnr01,Mpnr03 Mpnr01 Mpnr02	Mpnr02,Mpnr03	2,2	++	TGTGGACTACTAGGGTATCTAATCCTATTTgttcgtccactccggtcctctcgtactagg	PA0668.4->Mpnr02 Mpnr01,Mpnr03 Mpnr01 Mpnr02	CT-GC	NonCanonicalPattern	2->2	FrameShift	-1	None
FUS_119092_1542806(--)	3	2	1	++	PAE	726359	MPN	119093	PA0668.4	PA0668.4	1	+	Mpnr02 Mpnr01,Mpnr03 Mpnr01 Mpnr02	Mpnr02,Mpnr03	2,2	++	ACGGTGTGGACTACTAGGGTATCTAATCCTtctttaggaggagaccgccccagtcaaact	PA0668.4->Mpnr02 Mpnr01,Mpnr03 Mpnr01 Mpnr02	GT-AT	NonCanonicalPattern	0->0	FrameShift	-1	None
FUS_119092_1542817(--)	3	3	0	++	PAE	726370	MPN	119093	PA0668.4	PA0668.4	1	+	Mpnr02 Mpnr01,Mpnr03 Mpnr01 Mpnr02	Mpnr02,Mpnr03	2,2	++	ACGGTGTGGACTACTAGGGTATCTAATCCTtcctccgttactctttaggaggagaccgcc	PA0668.4->Mpnr02 Mpnr01,Mpnr03 Mpnr01 Mpnr02	GT-AT	NonCanonicalPattern	2->0	InFrame	-1	None
FUS_119094_358242(++)	2	1	1	++	MPN	119095	MPN	358243	Mpnr02 Mpnr01,Mpnr03 Mpnr01 Mpnr02	Mpnr02,Mpnr03	2,2	++	MPNt05	MPNt05	1	+	TTAGGCTTGAAAGTGTGGGGAGCAAATAGGggtgccttagccaagtggattcaaggcctg	Mpnr02 Mpnr01,Mpnr03 Mpnr01 Mpnr02->MPNt05	AT-AC	CanonicalPattern[Minor]	2->0	InFrame	239148	Single
FUS_119094_1541420(--)	3	1	2	++	PAE	724973	MPN	119095	PA0668.4	PA0668.4	1	+	Mpnr02 Mpnr01,Mpnr03 Mpnr01 Mpnr02	Mpnr02,Mpnr03	2,2	++	TTACGGTGTGGACTACTAGGGTATCTAATCcccctagccgaaacagtgctctacccccca	PA0668.4->Mpnr02 Mpnr01,Mpnr03 Mpnr01 Mpnr02	GT-AG	CanonicalPattern[Major]	0->2	FrameShift	-1	None
FUS_119094_1542220(--)	3	4	1	++	PAE	725773	MPN	119095	PA0668.4	PA0668.4	1	+	Mpnr02 Mpnr01,Mpnr03 Mpnr01 Mpnr02	Mpnr02,Mpnr03	2,2	++	TTACGGTGTGGACTACTAGGGTATCTAATCcattttgcctagttccttcacccgagttct	PA0668.4->Mpnr02 Mpnr01,Mpnr03 Mpnr01 Mpnr02	GC-AG	CanonicalPattern[Minor]	2->2	FrameShift	-1	None
FUS_119094_1542361(--)	3	1	2	++	PAE	725914	MPN	119095	PA0668.4	PA0668.4	1	+	Mpnr02 Mpnr01,Mpnr03 Mpnr01 Mpnr02	Mpnr02,Mpnr03	2,2	++	TTACGGTGTGGACTACTAGGGTATCTAATCaccctatacgtccactttcgtgtttgcaga	PA0668.4->Mpnr02 Mpnr01,Mpnr03 Mpnr01 Mpnr02	GT-AG	CanonicalPattern[Major]	2->2	FrameShift	-1	None
FUS_119104_1539814(++)	2	1	1	++	MPN	119105	PAE	723367	Mpnr02 Mpnr01,Mpnr03 Mpnr01 Mpnr02	Mpnr02,Mpnr03	2,2	++	PA0668.1	PA0668.1	1	+	AAGTGTGGGGAGCAAATAGGATTAGATACCtaatcccataaaaccgatcgtagtccggat	Mpnr02 Mpnr01,Mpnr03 Mpnr01 Mpnr02->PA0668.1	CT-GC	NonCanonicalPattern	0->2	FrameShift	-1	None
FUS_119104_1542217(--)	9	3	9	++	PAE	725770	MPN	119105	PA0668.4	PA0668.4	1	+	Mpnr02 Mpnr01,Mpnr03 Mpnr01 Mpnr02	Mpnr02,Mpnr03	2,2	++	TATCTATCGTTTACGGTGTGGACTACTAGGtttgcctagttccttcacccgagttctctc	PA0668.4->Mpnr02 Mpnr01,Mpnr03 Mpnr01 Mpnr02	AT-AC	CanonicalPattern[Minor]	2->0	InFrame	-1	None
FUS_119104_1543216(--)	2	1	1	++	PAE	726769	MPN	119105	PA0668.4	PA0668.4	1	+	Mpnr02 Mpnr01,Mpnr03 Mpnr01 Mpnr02	Mpnr02,Mpnr03	2,2	++	TATCTATCGTTTACGGTGTGGACTACTAGGgttcgtccactccggtcctctcgtactagg	PA0668.4->Mpnr02 Mpnr01,Mpnr03 Mpnr01 Mpnr02	CT-AC	NonCanonicalPattern	2->0	InFrame	-1	None
FUS_119109_1542445(--)	2	1	1	++	PAE	725998	MPN	119110	PA0668.4	PA0668.4	1	+	Mpnr02 Mpnr01,Mpnr03 Mpnr01 Mpnr02	Mpnr02,Mpnr03	2,2	++	GCTAGTATCTATCGTTTACGGTGTGGACTAggccgccgtttaccggggcttcgatcaaga	PA0668.4->Mpnr02 Mpnr01,Mpnr03 Mpnr01 Mpnr02	GT-AG	CanonicalPattern[Major]	2->2	FrameShift	-1	None
FUS_119117_1539892(--)	2	1	1	++	PAE	723445	MPN	119118	PA0668.1	PA0668.1	1	+	Mpnr02 Mpnr01,Mpnr03 Mpnr01 Mpnr02	Mpnr02,Mpnr03	2,2	++	CCCCGACAGCTAGTATCTATCGTTTACGGTtcacgattactagcgattccgacttcacgc	PA0668.1->Mpnr02 Mpnr01,Mpnr03 Mpnr01 Mpnr02	AT-AC	CanonicalPattern[Minor]	2->1	FrameShift	-1	None
FUS_119117_1539898(--)	4	1	4	++	PAE	723451	MPN	119118	PA0668.1	PA0668.1	1	+	Mpnr02 Mpnr01,Mpnr03 Mpnr01 Mpnr02	Mpnr02,Mpnr03	2,2	++	CCCCGACAGCTAGTATCTATCGTTTACGGTtctgattcacgattactagcgattccgact	PA0668.1->Mpnr02 Mpnr01,Mpnr03 Mpnr01 Mpnr02	AT-AC	CanonicalPattern[Minor]	2->1	FrameShift	-1	None
FUS_119126_1542196(++)	3	1	2	++	MPN	119127	PAE	725749	Mpnr02 Mpnr01,Mpnr03 Mpnr01 Mpnr02	Mpnr02,Mpnr03	2,2	++	PA0668.4	PA0668.4	1	+	TAGATACCCTAGTAGTCCACACCGTAAACGtcgggtgaaggaactaggcaaaatggcacc	Mpnr02 Mpnr01,Mpnr03 Mpnr01 Mpnr02->PA0668.4	AT-AC	CanonicalPattern[Minor]	1->2	InFrame	-1	None
FUS_119131_1538919(--)	2	2	0	++	PAE	722472	MPN	119132	PA0668.1	PA0668.1	1	+	Mpnr02 Mpnr01,Mpnr03 Mpnr01 Mpnr02	Mpnr02,Mpnr03	2,2	++	TACCGAGGGGATCGCCCCGACAGCTAGTATtttcgcccattgtccaatattccccactgc	PA0668.1->Mpnr02 Mpnr01,Mpnr03 Mpnr01 Mpnr02	GC-AG	CanonicalPattern[Minor]	1->0	FrameShift	-1	None
FUS_119136_1542193(++)	2	3	0	++	MPN	119137	PAE	725746	Mpnr02 Mpnr01,Mpnr03 Mpnr01 Mpnr02	Mpnr02,Mpnr03	2,2	++	PA0668.4	PA0668.4	1	+	AGTAGTCCACACCGTAAACGATAGATACTAaactcgggtgaaggaactaggcaaaatggc	Mpnr02 Mpnr01,Mpnr03 Mpnr01 Mpnr02->PA0668.4	GC-AG	CanonicalPattern[Minor]	2->2	FrameShift	-1	None
FUS_119137_1542341(++)	3	3	0	++	MPN	119138	PAE	725894	Mpnr02 Mpnr01,Mpnr03 Mpnr01 Mpnr02	Mpnr02,Mpnr03	2,2	++	PA0668.4	PA0668.4	1	+	GTAGTCCACACCGTAAACGATAGATACTAGacgaaagtggacgtatagggtgtgacgcct	Mpnr02 Mpnr01,Mpnr03 Mpnr01 Mpnr02->PA0668.4	CT-AC	NonCanonicalPattern	0->0	FrameShift	-1	None
FUS_119148_1542343(++)	2	1	1	++	MPN	119149	PAE	725896	Mpnr02 Mpnr01,Mpnr03 Mpnr01 Mpnr02	Mpnr02,Mpnr03	2,2	++	PA0668.4	PA0668.4	1	+	CGTAAACGATAGATACTAGCTGTCGGGGCGgaaagtggacgtatagggtgtgacgcctgc	Mpnr02 Mpnr01,Mpnr03 Mpnr01 Mpnr02->PA0668.4	AT-AC	CanonicalPattern[Minor]	2->2	FrameShift	-1	None
FUS_119153_1541522(++)	2	2	0	++	MPN	119154	PAE	725075	Mpnr02 Mpnr01,Mpnr03 Mpnr01 Mpnr02	Mpnr02,Mpnr03	2,2	++	PA0668.4	PA0668.4	1	+	ACGATAGATACTAGCTGTCGGGGCGATCCCaacccagaccgccagctaaggtcccaaagt	Mpnr02 Mpnr01,Mpnr03 Mpnr01 Mpnr02->PA0668.4	CT-AC	NonCanonicalPattern	1->0	FrameShift	-1	None
FUS_119157_482642(+-)	2	2	0	+-	MPN	119158	MPN	482643	Mpnr02 Mpnr01,Mpnr03 Mpnr01 Mpnr02	Mpnr02,Mpnr03	2,2	++	MPNt21	MPNt21	1	-	TAGATACTAGCTGTCGGGGCGATCCCCTCGtgggatgtagccaagcggtaaggcaataga	Mpnr02 Mpnr01,Mpnr03 Mpnr01 Mpnr02->MPNt21	GT-AT	NonCanonicalPattern	2->0	InFrame	363485	Single
FUS_119160_1541587(++)	2	1	1	++	MPN	119161	PAE	725140	Mpnr02 Mpnr01,Mpnr03 Mpnr01 Mpnr02	Mpnr02,Mpnr03	2,2	++	PA0668.4	PA0668.4	1	+	ATACTAGCTGTCGGGGCGATCCCCTCGGTAacagctaggaggttggcttagaagcagcca	Mpnr02 Mpnr01,Mpnr03 Mpnr01 Mpnr02->PA0668.4	GT-AG	CanonicalPattern[Major]	2->2	FrameShift	-1	None
FUS_119172_1538655(--)	6	7	2	++	PAE	722208	MPN	119173	PA0668.1	PA0668.1	1	+	Mpnr02 Mpnr01,Mpnr03 Mpnr01 Mpnr02	Mpnr02,Mpnr03	2,2	++	AATGTACTACCCAGGCGAGATACTTAATGTtactcacccgtccgccgctgaatccaggag	PA0668.1->Mpnr02 Mpnr01,Mpnr03 Mpnr01 Mpnr02	AT-AC	CanonicalPattern[Minor]	1->2	InFrame	-1	None
FUS_119172_1541278(--)	7	2	11	++	PAE	724831	MPN	119173	PA0668.4	PA0668.4	1	+	Mpnr02 Mpnr01,Mpnr03 Mpnr01 Mpnr02	Mpnr02,Mpnr03	2,2	++	AATGTACTACCCAGGCGAGATACTTAATGTtgggttcggtcctccagtcagtgttaccta	PA0668.4->Mpnr02 Mpnr01,Mpnr03 Mpnr01 Mpnr02	CT-AC	NonCanonicalPattern	2->2	FrameShift	-1	None
FUS_119172_1542208(--)	2	5	3	++	PAE	725761	MPN	119173	PA0668.4	PA0668.4	1	+	Mpnr02 Mpnr01,Mpnr03 Mpnr01 Mpnr02	Mpnr02,Mpnr03	2,2	++	AATGTACTACCCAGGCGAGATACTTAATGTttccttcacccgagttctctcaagcgcctt	PA0668.4->Mpnr02 Mpnr01,Mpnr03 Mpnr01 Mpnr02	CT-AC	NonCanonicalPattern	2->2	FrameShift	-1	None
FUS_119172_1542217(--)	5	9	5	++	PAE	725770	MPN	119173	PA0668.4	PA0668.4	1	+	Mpnr02 Mpnr01,Mpnr03 Mpnr01 Mpnr02	Mpnr02,Mpnr03	2,2	++	AATGTACTACCCAGGCGAGATACTTAATGTtttgcctagttccttcacccgagttctctc	PA0668.4->Mpnr02 Mpnr01,Mpnr03 Mpnr01 Mpnr02	AT-AC	CanonicalPattern[Minor]	2->2	FrameShift	-1	None
FUS_119172_1542664(--)	2	1	1	++	PAE	726217	MPN	119173	PA0668.4	PA0668.4	1	+	Mpnr02 Mpnr01,Mpnr03 Mpnr01 Mpnr02	Mpnr02,Mpnr03	2,2	++	AATGTACTACCCAGGCGAGATACTTAATGTcctcccacctatcctacacaagcaggctca	PA0668.4->Mpnr02 Mpnr01,Mpnr03 Mpnr01 Mpnr02	CT-AC	NonCanonicalPattern	2->2	FrameShift	-1	None
FUS_119173_1542341(++)	4	1	16	++	MPN	119174	PAE	725894	Mpnr02 Mpnr01,Mpnr03 Mpnr01 Mpnr02	Mpnr02,Mpnr03	2,2	++	PA0668.4	PA0668.4	1	+	GGGCGATCCCCTCGGTAGTGAAGTTAACACacgaaagtggacgtatagggtgtgacgcct	Mpnr02 Mpnr01,Mpnr03 Mpnr01 Mpnr02->PA0668.4	AT-AC	CanonicalPattern[Minor]	0->0	FrameShift	-1	None
FUS_119173_1542343(++)	4	1	14	++	MPN	119174	PAE	725896	Mpnr02 Mpnr01,Mpnr03 Mpnr01 Mpnr02	Mpnr02,Mpnr03	2,2	++	PA0668.4	PA0668.4	1	+	GGGCGATCCCCTCGGTAGTGAAGTTAACACgaaagtggacgtatagggtgtgacgcctgc	Mpnr02 Mpnr01,Mpnr03 Mpnr01 Mpnr02->PA0668.4	AT-AC	CanonicalPattern[Minor]	0->2	FrameShift	-1	None
FUS_119174_648991(--)	2	2	0	++	MPN	648992	MPN	119175	ncMPN406,MPNt36	ncMPN406,MPNt36	2,1	++	Mpnr02 Mpnr01,Mpnr03 Mpnr01 Mpnr02	Mpnr02,Mpnr03	2,2	++	CGAATGTACTACCCAGGCGAGATACTTAATggtcctggagaggagacttgaactcctaca	ncMPN406,MPNt36->Mpnr02 Mpnr01,Mpnr03 Mpnr01 Mpnr02	AT-AC	CanonicalPattern[Minor]	2->1	FrameShift	529817	None
FUS_119174_1539332(--)	9	2	13	++	PAE	722885	MPN	119175	PA0668.1	PA0668.1	1	+	Mpnr02 Mpnr01,Mpnr03 Mpnr01 Mpnr02	Mpnr02,Mpnr03	2,2	++	CGAATGTACTACCCAGGCGAGATACTTAATggtatctaatcctgtttgctccccacgctt	PA0668.1->Mpnr02 Mpnr01,Mpnr03 Mpnr01 Mpnr02	CT-AC	NonCanonicalPattern	0->1	InFrame	-1	None
FUS_119174_1542208(--)	4	4	2	++	PAE	725761	MPN	119175	PA0668.4	PA0668.4	1	+	Mpnr02 Mpnr01,Mpnr03 Mpnr01 Mpnr02	Mpnr02,Mpnr03	2,2	++	CGAATGTACTACCCAGGCGAGATACTTAATttccttcacccgagttctctcaagcgcctt	PA0668.4->Mpnr02 Mpnr01,Mpnr03 Mpnr01 Mpnr02	CT-AC	NonCanonicalPattern	2->1	FrameShift	-1	None
FUS_119174_1542217(--)	7	11	9	++	PAE	725770	MPN	119175	PA0668.4	PA0668.4	1	+	Mpnr02 Mpnr01,Mpnr03 Mpnr01 Mpnr02	Mpnr02,Mpnr03	2,2	++	CGAATGTACTACCCAGGCGAGATACTTAATtttgcctagttccttcacccgagttctctc	PA0668.4->Mpnr02 Mpnr01,Mpnr03 Mpnr01 Mpnr02	AT-AC	CanonicalPattern[Minor]	2->1	FrameShift	-1	None
FUS_119176_1543023(--)	2	1	1	++	PAE	726576	MPN	119177	PA0668.4	PA0668.4	1	+	Mpnr02 Mpnr01,Mpnr03 Mpnr01 Mpnr02	Mpnr02,Mpnr03	2,2	++	TGCGAATGTACTACCCAGGCGAGATACTTAcgccgtcgatatgaactcttgggcggtatc	PA0668.4->Mpnr02 Mpnr01,Mpnr03 Mpnr01 Mpnr02	GT-AT	NonCanonicalPattern	1->0	FrameShift	-1	None
FUS_119180_1542341(++)	4	1	5	++	MPN	119181	PAE	725894	Mpnr02 Mpnr01,Mpnr03 Mpnr01 Mpnr02	Mpnr02,Mpnr03	2,2	++	PA0668.4	PA0668.4	1	+	CCCCTCGGTAGTGAAGTTAACACATTAAGTacgaaagtggacgtatagggtgtgacgcct	Mpnr02 Mpnr01,Mpnr03 Mpnr01 Mpnr02->PA0668.4	AT-AC	CanonicalPattern[Minor]	1->0	FrameShift	-1	None
FUS_119180_1543025(--)	3	5	0	++	PAE	726578	MPN	119181	PA0668.4	PA0668.4	1	+	Mpnr02 Mpnr01,Mpnr03 Mpnr01 Mpnr02	Mpnr02,Mpnr03	2,2	++	TTCTTGCGAATGTACTACCCAGGCGAGATAaccgccgtcgatatgaactcttgggcggta	PA0668.4->Mpnr02 Mpnr01,Mpnr03 Mpnr01 Mpnr02	GT-AG	CanonicalPattern[Major]	0->1	InFrame	-1	None
FUS_119182_1541632(++)	2	1	1	++	MPN	119183	PAE	725185	Mpnr02 Mpnr01,Mpnr03 Mpnr01 Mpnr02	Mpnr02,Mpnr03	2,2	++	PA0668.4	PA0668.4	1	+	CCTCGGTAGTGAAGTTAACACATTAAGTATgtaatagctcactagtcgagtcggcctgcg	Mpnr02 Mpnr01,Mpnr03 Mpnr01 Mpnr02->PA0668.4	CT-GC	NonCanonicalPattern	0->2	FrameShift	-1	None
FUS_119182_1542341(++)	2	1	1	++	MPN	119183	PAE	725894	Mpnr02 Mpnr01,Mpnr03 Mpnr01 Mpnr02	Mpnr02,Mpnr03	2,2	++	PA0668.4	PA0668.4	1	+	CCTCGGTAGTGAAGTTAACACATTAAGTATacgaaagtggacgtatagggtgtgacgcct	Mpnr02 Mpnr01,Mpnr03 Mpnr01 Mpnr02->PA0668.4	CT-AC	NonCanonicalPattern	0->0	FrameShift	-1	None
FUS_119194_1542171(++)	4	5	1	++	MPN	119195	PAE	725724	Mpnr02 Mpnr01,Mpnr03 Mpnr01 Mpnr02	Mpnr02,Mpnr03	2,2	++	PA0668.4	PA0668.4	1	+	AGTTAACACATTAAGTATCTCGCCTGGGTAagaataccaaggcgcttgagagaactcggg	Mpnr02 Mpnr01,Mpnr03 Mpnr01 Mpnr02->PA0668.4	GT-AG	CanonicalPattern[Major]	0->1	InFrame	-1	None
FUS_119198_1542144(++)	4	1	4	++	MPN	119199	PAE	725697	Mpnr02 Mpnr01,Mpnr03 Mpnr01 Mpnr02	Mpnr02,Mpnr03	2,2	++	PA0668.4	PA0668.4	1	+	AACACATTAAGTATCTCGCCTGGGTAGTACcccaaaccgacacaggtggtcgggtagaga	Mpnr02 Mpnr01,Mpnr03 Mpnr01 Mpnr02->PA0668.4	AT-AC	CanonicalPattern[Minor]	1->1	FrameShift	-1	None
FUS_119199_469260(-+)	3	2	1	-+	MPN	469261	MPN	119200	MPNs02 NEW_GF5,NEW_GF5	MPNs02,NEW_GF5	2,1	--	Mpnr02 Mpnr01,Mpnr03 Mpnr01 Mpnr02	Mpnr02,Mpnr03	2,2	++	CAATTCCGTTTGAGTTTCATTCTTGCGAATgaaataaatggtgttccctagccttctcaa	MPNs02 NEW_GF5,NEW_GF5->Mpnr02 Mpnr01,Mpnr03 Mpnr01 Mpnr02	AT-AC	CanonicalPattern[Minor]	2->2	FrameShift	350061	None
FUS_119199_675824(-+)	2	2	0	-+	MPN	675825	MPN	119200	MPN556	MPN556	2	-	Mpnr02 Mpnr01,Mpnr03 Mpnr01 Mpnr02	Mpnr02,Mpnr03	2,2	++	CAATTCCGTTTGAGTTTCATTCTTGCGAATaccaagaatgaaacaaggtagctgtctcgt	MPN556->Mpnr02 Mpnr01,Mpnr03 Mpnr01 Mpnr02	AT-AC	CanonicalPattern[Minor]	0->2	FrameShift	556625	None
FUS_119199_1542799(--)	2	1	1	++	PAE	726352	MPN	119200	PA0668.4	PA0668.4	1	+	Mpnr02 Mpnr01,Mpnr03 Mpnr01 Mpnr02	Mpnr02,Mpnr03	2,2	++	CAATTCCGTTTGAGTTTCATTCTTGCGAATgaggagaccgccccagtcaaactgcccacc	PA0668.4->Mpnr02 Mpnr01,Mpnr03 Mpnr01 Mpnr02	CT-AC	NonCanonicalPattern	2->2	FrameShift	-1	None
FUS_119202_469244(+-)	2	2	0	+-	MPN	119203	MPN	469245	Mpnr02 Mpnr01,Mpnr03 Mpnr01 Mpnr02	Mpnr02,Mpnr03	2,2	++	MPNs02 NEW_GF5,NEW_GF5	MPNs02,NEW_GF5	2,1	--	CATTAAGTATCTCGCCTGGGTAGTACATTCacaagaaatgctgtggttgcaaaaccgaaa	Mpnr02 Mpnr01,Mpnr03 Mpnr01 Mpnr02->MPNs02 NEW_GF5,NEW_GF5	GC-AG	CanonicalPattern[Minor]	2->0	InFrame	350042	None
FUS_119202_1539476(++)	2	2	0	++	MPN	119203	PAE	723029	Mpnr02 Mpnr01,Mpnr03 Mpnr01 Mpnr02	Mpnr02,Mpnr03	2,2	++	PA0668.1	PA0668.1	1	+	CATTAAGTATCTCGCCTGGGTAGTACATTCcggtggagcatgtggtttaattcgaagcaa	Mpnr02 Mpnr01,Mpnr03 Mpnr01 Mpnr02->PA0668.1	GC-AG	CanonicalPattern[Minor]	2->0	InFrame	-1	None
FUS_119202_1539484(++)	2	2	0	++	MPN	119203	PAE	723037	Mpnr02 Mpnr01,Mpnr03 Mpnr01 Mpnr02	Mpnr02,Mpnr03	2,2	++	PA0668.1	PA0668.1	1	+	CATTAAGTATCTCGCCTGGGTAGTACATTCcatgtggtttaattcgaagcaacgcgaaga	Mpnr02 Mpnr01,Mpnr03 Mpnr01 Mpnr02->PA0668.1	GC-AG	CanonicalPattern[Minor]	2->2	FrameShift	-1	None
FUS_119202_1539503(++)	6	34	0	++	MPN	119203	PAE	723056	Mpnr02 Mpnr01,Mpnr03 Mpnr01 Mpnr02	Mpnr02,Mpnr03	2,2	++	PA0668.1	PA0668.1	1	+	CATTAAGTATCTCGCCTGGGTAGTACATTCcaacgcgaagaaccttacctggccttgaca	Mpnr02 Mpnr01,Mpnr03 Mpnr01 Mpnr02->PA0668.1	GC-AG	CanonicalPattern[Minor]	2->0	InFrame	-1	None
FUS_119202_1542171(++)	3	2	1	++	MPN	119203	PAE	725724	Mpnr02 Mpnr01,Mpnr03 Mpnr01 Mpnr02	Mpnr02,Mpnr03	2,2	++	PA0668.4	PA0668.4	1	+	CATTAAGTATCTCGCCTGGGTAGTACATTCagaataccaaggcgcttgagagaactcggg	Mpnr02 Mpnr01,Mpnr03 Mpnr01 Mpnr02->PA0668.4	GC-AG	CanonicalPattern[Minor]	2->1	FrameShift	-1	None
FUS_119202_1542173(++)	3	1	3	++	MPN	119203	PAE	725726	Mpnr02 Mpnr01,Mpnr03 Mpnr01 Mpnr02	Mpnr02,Mpnr03	2,2	++	PA0668.4	PA0668.4	1	+	CATTAAGTATCTCGCCTGGGTAGTACATTCaataccaaggcgcttgagagaactcgggtg	Mpnr02 Mpnr01,Mpnr03 Mpnr01 Mpnr02->PA0668.4	GC-AG	CanonicalPattern[Minor]	2->0	InFrame	-1	None
FUS_119205_1538750(--)	10	1	69	++	PAE	722303	MPN	119206	PA0668.1	PA0668.1	1	+	Mpnr02 Mpnr01,Mpnr03 Mpnr01 Mpnr02	Mpnr02,Mpnr03	2,2	++	CCCCGTCAATTCCGTTTGAGTTTCATTCTTgtccgaagatcccccactttctccctcagg	PA0668.1->Mpnr02 Mpnr01,Mpnr03 Mpnr01 Mpnr02	CT-GC	NonCanonicalPattern	0->2	FrameShift	-1	None
FUS_119205_1543184(--)	4	1	3	++	PAE	726737	MPN	119206	PA0668.4	PA0668.4	1	+	Mpnr02 Mpnr01,Mpnr03 Mpnr01 Mpnr02	Mpnr02,Mpnr03	2,2	++	CCCCGTCAATTCCGTTTGAGTTTCATTCTTcagcccctctcaaatctcaaacgtccacgg	PA0668.4->Mpnr02 Mpnr01,Mpnr03 Mpnr01 Mpnr02	CT-GC	NonCanonicalPattern	0->2	FrameShift	-1	None
FUS_119208_1542763(--)	2	1	1	++	PAE	726316	MPN	119209	PA0668.4	PA0668.4	1	+	Mpnr02 Mpnr01,Mpnr03 Mpnr01 Mpnr02	Mpnr02,Mpnr03	2,2	++	GGTCCCCGTCAATTCCGTTTGAGTTTCATTtgtcctcgatccggattacggaccagagtt	PA0668.4->Mpnr02 Mpnr01,Mpnr03 Mpnr01 Mpnr02	GT-AG	CanonicalPattern[Major]	2->2	FrameShift	-1	None
FUS_119208_1543190(--)	5	2	3	++	PAE	726743	MPN	119209	PA0668.4	PA0668.4	1	+	Mpnr02 Mpnr01,Mpnr03 Mpnr01 Mpnr02	Mpnr02,Mpnr03	2,2	++	GGTCCCCGTCAATTCCGTTTGAGTTTCATTtaggagcagcccctctcaaatctcaaacgt	PA0668.4->Mpnr02 Mpnr01,Mpnr03 Mpnr01 Mpnr02	GT-AG	CanonicalPattern[Major]	0->2	FrameShift	-1	None
FUS_119211_1543223(--)	3	2	1	++	PAE	726776	MPN	119212	PA0668.4	PA0668.4	1	+	Mpnr02 Mpnr01,Mpnr03 Mpnr01 Mpnr02	Mpnr02,Mpnr03	2,2	++	GCGGGTCCCCGTCAATTCCGTTTGAGTTTCaccagaggttcgtccactccggtcctctcg	PA0668.4->Mpnr02 Mpnr01,Mpnr03 Mpnr01 Mpnr02	GT-AT	NonCanonicalPattern	0->2	FrameShift	-1	None
FUS_119216_1542608(--)	2	2	0	++	PAE	726161	MPN	119217	PA0668.4	PA0668.4	1	+	Mpnr02 Mpnr01,Mpnr03 Mpnr01 Mpnr02	Mpnr02,Mpnr03	2,2	++	CTTGTGCGGGTCCCCGTCAATTCCGTTTGAgttcacggggtctttccgtctagccgcgga	PA0668.4->Mpnr02 Mpnr01,Mpnr03 Mpnr01 Mpnr02	CT-AC	NonCanonicalPattern	0->1	InFrame	-1	None
FUS_119237_572209(--)	2	3	0	++	MPN	572210	MPN	119238	MPNs04	MPNs04	1	+	Mpnr02 Mpnr01,Mpnr03 Mpnr01 Mpnr02	Mpnr02,Mpnr03	2,2	++	ATTAAGCAACATGCTCCACCACTTGTGCGGggtggagatgacgggaatcgaacccgtttc	MPNs04->Mpnr02 Mpnr01,Mpnr03 Mpnr01 Mpnr02	AT-AC	CanonicalPattern[Minor]	2->1	FrameShift	452972	None
FUS_119238_1541474(++)	2	2	0	++	MPN	119239	PAE	725027	Mpnr02 Mpnr01,Mpnr03 Mpnr01 Mpnr02	Mpnr02,Mpnr03	2,2	++	PA0668.4	PA0668.4	1	+	ATGAAACTCAAACGGAATTGACGGGGACCCcatgggagacacacggcgggtgctaacgtc	Mpnr02 Mpnr01,Mpnr03 Mpnr01 Mpnr02->PA0668.4	GC-AG	CanonicalPattern[Minor]	2->0	InFrame	-1	None
FUS_119238_1543288(++)	2	3	0	++	MPN	119239	PAE	726841	Mpnr02 Mpnr01,Mpnr03 Mpnr01 Mpnr02	Mpnr02,Mpnr03	2,2	++	PA0668.4	PA0668.4	1	+	ATGAAACTCAAACGGAATTGACGGGGACCCcatctaagcgggaaacttgcctcaagatga	Mpnr02 Mpnr01,Mpnr03 Mpnr01 Mpnr02->PA0668.4	GC-AG	CanonicalPattern[Minor]	2->2	FrameShift	-1	None
FUS_119238_4340475(++)	3	1	2	++	MPN	119239	PAE	3524028	Mpnr02 Mpnr01,Mpnr03 Mpnr01 Mpnr02	Mpnr02,Mpnr03	2,2	++	PA3139.1	PA3139.1	1	+	ATGAAACTCAAACGGAATTGACGGGGACCCtcggtagagcaaatgactgttaatcattgg	Mpnr02 Mpnr01,Mpnr03 Mpnr01 Mpnr02->PA3139.1	GC-AG	CanonicalPattern[Minor]	2->1	FrameShift	-1	None
FUS_119238_4340482(++)	3	2	2	++	MPN	119239	PAE	3524035	Mpnr02 Mpnr01,Mpnr03 Mpnr01 Mpnr02	Mpnr02,Mpnr03	2,2	++	PA3139.1	PA3139.1	1	+	ATGAAACTCAAACGGAATTGACGGGGACCCagcaaatgactgttaatcattgggtccctg	Mpnr02 Mpnr01,Mpnr03 Mpnr01 Mpnr02->PA3139.1	GC-AG	CanonicalPattern[Minor]	2->2	FrameShift	-1	None
FUS_119238_4340484(++)	7	8	15	++	MPN	119239	PAE	3524037	Mpnr02 Mpnr01,Mpnr03 Mpnr01 Mpnr02	Mpnr02,Mpnr03	2,2	++	PA3139.1	PA3139.1	1	+	ATGAAACTCAAACGGAATTGACGGGGACCCcaaatgactgttaatcattgggtccctggt	Mpnr02 Mpnr01,Mpnr03 Mpnr01 Mpnr02->PA3139.1	GC-AG	CanonicalPattern[Minor]	2->1	FrameShift	-1	None
FUS_119241_1539153(--)	2	2	0	++	PAE	722706	MPN	119242	PA0668.1	PA0668.1	1	+	Mpnr02 Mpnr01,Mpnr03 Mpnr01 Mpnr02	Mpnr02,Mpnr03	2,2	++	TCGAATTAAGCAACATGCTCCACCACTTGTcccggggatttcacatccaacttgctgaac	PA0668.1->Mpnr02 Mpnr01,Mpnr03 Mpnr01 Mpnr02	CT-GC	NonCanonicalPattern	1->2	InFrame	-1	None
FUS_119241_1539572(--)	2	4	0	++	PAE	723125	MPN	119242	PA0668.1	PA0668.1	1	+	Mpnr02 Mpnr01,Mpnr03 Mpnr01 Mpnr02	Mpnr02,Mpnr03	2,2	++	TCGAATTAAGCAACATGCTCCACCACTTGTttcccgaaggcaccaatccatctctggaaa	PA0668.1->Mpnr02 Mpnr01,Mpnr03 Mpnr01 Mpnr02	CT-GC	NonCanonicalPattern	0->2	FrameShift	-1	None
FUS_119241_1542541(--)	6	5	1	++	PAE	726094	MPN	119242	PA0668.4	PA0668.4	1	+	Mpnr02 Mpnr01,Mpnr03 Mpnr01 Mpnr02	Mpnr02,Mpnr03	2,2	++	TCGAATTAAGCAACATGCTCCACCACTTGTtctcgggtggagacagcgccgccatcgtta	PA0668.4->Mpnr02 Mpnr01,Mpnr03 Mpnr01 Mpnr02	CT-GC	NonCanonicalPattern	2->2	FrameShift	-1	None
FUS_119241_1542664(--)	2	2	0	++	PAE	726217	MPN	119242	PA0668.4	PA0668.4	1	+	Mpnr02 Mpnr01,Mpnr03 Mpnr01 Mpnr02	Mpnr02,Mpnr03	2,2	++	TCGAATTAAGCAACATGCTCCACCACTTGTcctcccacctatcctacacaagcaggctca	PA0668.4->Mpnr02 Mpnr01,Mpnr03 Mpnr01 Mpnr02	CT-GC	NonCanonicalPattern	2->2	FrameShift	-1	None
FUS_119241_1543307(--)	2	2	0	++	PAE	726860	MPN	119242	PA0668.4	PA0668.4	1	+	Mpnr02 Mpnr01,Mpnr03 Mpnr01 Mpnr02	Mpnr02,Mpnr03	2,2	++	TCGAATTAAGCAACATGCTCCACCACTTGTgcaagtttcccgcttagatgctttcagcgg	PA0668.4->Mpnr02 Mpnr01,Mpnr03 Mpnr01 Mpnr02	CT-GC	NonCanonicalPattern	0->2	FrameShift	-1	None
FUS_119241_1913389(--)	2	2	0	++	PAE	1096942	MPN	119242	PA1013.1	PA1013.1	1	+	Mpnr02 Mpnr01,Mpnr03 Mpnr01 Mpnr02	Mpnr02,Mpnr03	2,2	++	TCGAATTAAGCAACATGCTCCACCACTTGTggatttgaaccctaggagccattgctgact	PA1013.1->Mpnr02 Mpnr01,Mpnr03 Mpnr01 Mpnr02	CT-GC	NonCanonicalPattern	0->2	FrameShift	-1	None
FUS_119243_648991(--)	5	2	3	++	MPN	648992	MPN	119244	ncMPN406,MPNt36	ncMPN406,MPNt36	2,1	++	Mpnr02 Mpnr01,Mpnr03 Mpnr01 Mpnr02	Mpnr02,Mpnr03	2,2	++	CGTCGAATTAAGCAACATGCTCCACCACTTggtcctggagaggagacttgaactcctaca	ncMPN406,MPNt36->Mpnr02 Mpnr01,Mpnr03 Mpnr01 Mpnr02	AT-AC	CanonicalPattern[Minor]	2->1	FrameShift	529748	None
FUS_119243_1539534(--)	2	1	1	++	PAE	723087	MPN	119244	PA0668.1	PA0668.1	1	+	Mpnr02 Mpnr01,Mpnr03 Mpnr01 Mpnr02	Mpnr02,Mpnr03	2,2	++	CGTCGAATTAAGCAACATGCTCCACCACTTcatgtcaaggccaggtaaggttcttcgcgt	PA0668.1->Mpnr02 Mpnr01,Mpnr03 Mpnr01 Mpnr02	CT-AC	NonCanonicalPattern	1->1	FrameShift	-1	None
FUS_119243_1540219(--)	4	4	11	++	PAE	723772	MPN	119244	PA0668.2	PA0668.2	1	+	Mpnr02 Mpnr01,Mpnr03 Mpnr01 Mpnr02	Mpnr02,Mpnr03	2,2	++	CGTCGAATTAAGCAACATGCTCCACCACTTtggtgggtctgggcagattcgaactgccga	PA0668.2->Mpnr02 Mpnr01,Mpnr03 Mpnr01 Mpnr02	AT-AC	CanonicalPattern[Minor]	1->1	FrameShift	-1	Single
FUS_119243_1542217(--)	2	1	1	++	PAE	725770	MPN	119244	PA0668.4	PA0668.4	1	+	Mpnr02 Mpnr01,Mpnr03 Mpnr01 Mpnr02	Mpnr02,Mpnr03	2,2	++	CGTCGAATTAAGCAACATGCTCCACCACTTtttgcctagttccttcacccgagttctctc	PA0668.4->Mpnr02 Mpnr01,Mpnr03 Mpnr01 Mpnr02	AT-AC	CanonicalPattern[Minor]	2->1	FrameShift	-1	None
FUS_119243_4331585(-+)	13	27	0	-+	PAE	3515138	MPN	119244	PA3133.4	PA3133.4	1	-	Mpnr02 Mpnr01,Mpnr03 Mpnr01 Mpnr02	Mpnr02,Mpnr03	2,2	++	CGTCGAATTAAGCAACATGCTCCACCACTTttggtggagctagacgggatcgaaccgtcg	PA3133.4->Mpnr02 Mpnr01,Mpnr03 Mpnr01 Mpnr02	AT-AC	CanonicalPattern[Minor]	0->1	InFrame	-1	Single
FUS_119243_5602059(-+)	2	1	2	-+	PAE	4785612	MPN	119244	PA4277.1	PA4277.1	1	-	Mpnr02 Mpnr01,Mpnr03 Mpnr01 Mpnr02	Mpnr02,Mpnr03	2,2	++	CGTCGAATTAAGCAACATGCTCCACCACTTttgaaccgctgacctcacccttaccaaggg	PA4277.1->Mpnr02 Mpnr01,Mpnr03 Mpnr01 Mpnr02	AT-AC	CanonicalPattern[Minor]	2->1	FrameShift	-1	None
FUS_119244_427609(+-)	2	2	0	+-	MPN	119245	MPN	427610	Mpnr02 Mpnr01,Mpnr03 Mpnr01 Mpnr02	Mpnr02,Mpnr03	2,2	++	MPNt14	MPNt14	1	-	CTCAAACGGAATTGACGGGGACCCGCACAAgttaagatgcgggttcgattcccgttatct	Mpnr02 Mpnr01,Mpnr03 Mpnr01 Mpnr02->MPNt14	GT-AG	CanonicalPattern[Major]	2->2	FrameShift	308365	None
FUS_119244_487419(++)	4	5	3	++	MPN	119245	MPN	487420	Mpnr02 Mpnr01,Mpnr03 Mpnr01 Mpnr02	Mpnr02,Mpnr03	2,2	++	MPNt23	MPNt23	2	+	CTCAAACGGAATTGACGGGGACCCGCACAActgtcttcaaaatagagtgttgtgggttcg	Mpnr02 Mpnr01,Mpnr03 Mpnr01 Mpnr02->MPNt23	GT-AT	NonCanonicalPattern	2->2	FrameShift	368175	None
FUS_119244_1540557(++)	2	2	0	++	MPN	119245	PAE	724110	Mpnr02 Mpnr01,Mpnr03 Mpnr01 Mpnr02	Mpnr02,Mpnr03	2,2	++	PA0668.4	PA0668.4	1	+	CTCAAACGGAATTGACGGGGACCCGCACAAtgaagaagcgcatacggtggatgccttggc	Mpnr02 Mpnr01,Mpnr03 Mpnr01 Mpnr02->PA0668.4	GT-AG	CanonicalPattern[Major]	2->1	FrameShift	-1	None
FUS_119244_4340484(++)	2	1	1	++	MPN	119245	PAE	3524037	Mpnr02 Mpnr01,Mpnr03 Mpnr01 Mpnr02	Mpnr02,Mpnr03	2,2	++	PA3139.1	PA3139.1	1	+	CTCAAACGGAATTGACGGGGACCCGCACAAcaaatgactgttaatcattgggtccctggt	Mpnr02 Mpnr01,Mpnr03 Mpnr01 Mpnr02->PA3139.1	GT-AG	CanonicalPattern[Major]	2->1	FrameShift	-1	None
FUS_119244_4340489(++)	2	1	1	++	MPN	119245	PAE	3524042	Mpnr02 Mpnr01,Mpnr03 Mpnr01 Mpnr02	Mpnr02,Mpnr03	2,2	++	PA3139.1	PA3139.1	1	+	CTCAAACGGAATTGACGGGGACCCGCACAAgactgttaatcattgggtccctggttcgag	Mpnr02 Mpnr01,Mpnr03 Mpnr01 Mpnr02->PA3139.1	GT-AT	NonCanonicalPattern	2->0	InFrame	-1	None
FUS_119244_4340499(++)	2	3	0	++	MPN	119245	PAE	3524052	Mpnr02 Mpnr01,Mpnr03 Mpnr01 Mpnr02	Mpnr02,Mpnr03	2,2	++	PA3139.1	PA3139.1	1	+	CTCAAACGGAATTGACGGGGACCCGCACAAcattgggtccctggttcgagtccaggtcgc	Mpnr02 Mpnr01,Mpnr03 Mpnr01 Mpnr02->PA3139.1	GT-AT	NonCanonicalPattern	2->1	FrameShift	-1	None
FUS_119244_5600697(+-)	2	2	0	+-	MPN	119245	PAE	4784250	Mpnr02 Mpnr01,Mpnr03 Mpnr01 Mpnr02	Mpnr02,Mpnr03	2,2	++	PA4276.1	PA4276.1	1	-	CTCAAACGGAATTGACGGGGACCCGCACAActcaattggcagagcggcggtctccaaaac	Mpnr02 Mpnr01,Mpnr03 Mpnr01 Mpnr02->PA4276.1	GT-AG	CanonicalPattern[Major]	2->0	InFrame	-1	None
FUS_119246_1541420(--)	2	3	0	++	PAE	724973	MPN	119247	PA0668.4	PA0668.4	1	+	Mpnr02 Mpnr01,Mpnr03 Mpnr01 Mpnr02	Mpnr02,Mpnr03	2,2	++	TACCGTCGAATTAAGCAACATGCTCCACCAcccctagccgaaacagtgctctacccccca	PA0668.4->Mpnr02 Mpnr01,Mpnr03 Mpnr01 Mpnr02	GT-AG	CanonicalPattern[Major]	0->1	InFrame	-1	None
FUS_119246_1542245(--)	3	4	0	++	PAE	725798	MPN	119247	PA0668.4	PA0668.4	1	+	Mpnr02 Mpnr01,Mpnr03 Mpnr01 Mpnr02	Mpnr02,Mpnr03	2,2	++	TACCGTCGAATTAAGCAACATGCTCCACCAgcaccttctcccgaagttacggtgccattt	PA0668.4->Mpnr02 Mpnr01,Mpnr03 Mpnr01 Mpnr02	GC-AG	CanonicalPattern[Minor]	0->1	InFrame	-1	None
FUS_119252_358712(++)	2	15	0	++	MPN	119253	MPN	358713	Mpnr02 Mpnr01,Mpnr03 Mpnr01 Mpnr02	Mpnr02,Mpnr03	2,2	++	MPNt09	MPNt09	1	+	GAATTGACGGGGACCCGCACAAGTGGTGGAcacgcgagggttcgaatccctcagtctccg	Mpnr02 Mpnr01,Mpnr03 Mpnr01 Mpnr02->MPNt09	GC-AG	CanonicalPattern[Minor]	1->1	FrameShift	239460	None
FUS_119254_1539041(--)	3	4	1	++	PAE	722594	MPN	119255	PA0668.1	PA0668.1	1	+	Mpnr02 Mpnr01,Mpnr03 Mpnr01 Mpnr02	Mpnr02,Mpnr03	2,2	++	TTTTCGTGTACCGTCGAATTAAGCAACATGcggtgcttattctgttggtaacgtcaaaac	PA0668.1->Mpnr02 Mpnr01,Mpnr03 Mpnr01 Mpnr02	GC-AG	CanonicalPattern[Minor]	0->0	FrameShift	-1	None
FUS_119254_1539768(--)	4	4	0	++	PAE	723321	MPN	119255	PA0668.1	PA0668.1	1	+	Mpnr02 Mpnr01,Mpnr03 Mpnr01 Mpnr02	Mpnr02,Mpnr03	2,2	++	TTTTCGTGTACCGTCGAATTAAGCAACATGacgtgtgtagccctggccgtaagggccatg	PA0668.1->Mpnr02 Mpnr01,Mpnr03 Mpnr01 Mpnr02	GC-AG	CanonicalPattern[Minor]	1->0	FrameShift	-1	None
FUS_119254_1541072(--)	2	1	1	++	PAE	724625	MPN	119255	PA0668.4	PA0668.4	1	+	Mpnr02 Mpnr01,Mpnr03 Mpnr01 Mpnr02	Mpnr02,Mpnr03	2,2	++	TTTTCGTGTACCGTCGAATTAAGCAACATGtgcttgtacgcatacggtttcaggttctat	PA0668.4->Mpnr02 Mpnr01,Mpnr03 Mpnr01 Mpnr02	GT-AG	CanonicalPattern[Major]	0->0	FrameShift	-1	None
FUS_119255_1538825(--)	2	1	1	++	PAE	722378	MPN	119256	PA0668.1	PA0668.1	1	+	Mpnr02 Mpnr01,Mpnr03 Mpnr01 Mpnr02	Mpnr02,Mpnr03	2,2	++	TTTTTCGTGTACCGTCGAATTAAGCAACATttacggatcgtcgccttggtaggcctttac	PA0668.1->Mpnr02 Mpnr01,Mpnr03 Mpnr01 Mpnr02	CT-GC	NonCanonicalPattern	0->1	InFrame	-1	None
FUS_119255_1539046(--)	6	5	2	++	PAE	722599	MPN	119256	PA0668.1	PA0668.1	1	+	Mpnr02 Mpnr01,Mpnr03 Mpnr01 Mpnr02	Mpnr02,Mpnr03	2,2	++	TTTTTCGTGTACCGTCGAATTAAGCAACATttagccggtgcttattctgttggtaacgtc	PA0668.1->Mpnr02 Mpnr01,Mpnr03 Mpnr01 Mpnr02	CT-GC	NonCanonicalPattern	2->1	FrameShift	-1	None
FUS_119255_1541049(--)	2	1	4	++	PAE	724602	MPN	119256	PA0668.4	PA0668.4	1	+	Mpnr02 Mpnr01,Mpnr03 Mpnr01 Mpnr02	Mpnr02,Mpnr03	2,2	++	TTTTTCGTGTACCGTCGAATTAAGCAACATgttctatttcactcccctctccggggttct	PA0668.4->Mpnr02 Mpnr01,Mpnr03 Mpnr01 Mpnr02	CT-GC	NonCanonicalPattern	1->1	FrameShift	-1	None
FUS_119256_1540293(++)	3	2	5	++	MPN	119257	PAE	723846	Mpnr02 Mpnr01,Mpnr03 Mpnr01 Mpnr02	Mpnr02,Mpnr03	2,2	++	PA0668.3	PA0668.3	1	+	TGACGGGGACCCGCACAAGTGGTGGAGCATgtcaggagttcgatcctccttggctccacc	Mpnr02 Mpnr01,Mpnr03 Mpnr01 Mpnr02->PA0668.3	GT-AG	CanonicalPattern[Major]	2->0	InFrame	-1	None
FUS_119256_1540301(++)	2	3	0	++	MPN	119257	PAE	723854	Mpnr02 Mpnr01,Mpnr03 Mpnr01 Mpnr02	Mpnr02,Mpnr03	2,2	++	PA0668.3	PA0668.3	1	+	TGACGGGGACCCGCACAAGTGGTGGAGCATttcgatcctccttggctccaccatctaaaa	Mpnr02 Mpnr01,Mpnr03 Mpnr01 Mpnr02->PA0668.3	GT-AG	CanonicalPattern[Major]	2->2	FrameShift	-1	None
FUS_119257_1538790(--)	2	2	1	++	PAE	722343	MPN	119258	PA0668.1	PA0668.1	1	+	Mpnr02 Mpnr01,Mpnr03 Mpnr01 Mpnr02	Mpnr02,Mpnr03	2,2	++	GGTTTTTCGTGTACCGTCGAATTAAGCAACcaactagctaatccgacctaggctcatctg	PA0668.1->Mpnr02 Mpnr01,Mpnr03 Mpnr01 Mpnr02	GT-AT	NonCanonicalPattern	1->0	FrameShift	-1	None
FUS_119257_1541063(--)	4	2	3	++	PAE	724616	MPN	119258	PA0668.4	PA0668.4	1	+	Mpnr02 Mpnr01,Mpnr03 Mpnr01 Mpnr02	Mpnr02,Mpnr03	2,2	++	GGTTTTTCGTGTACCGTCGAATTAAGCAACgcatacggtttcaggttctatttcactccc	PA0668.4->Mpnr02 Mpnr01,Mpnr03 Mpnr01 Mpnr02	GT-AT	NonCanonicalPattern	0->0	FrameShift	-1	None
FUS_119259_1540293(++)	2	1	1	++	MPN	119260	PAE	723846	Mpnr02 Mpnr01,Mpnr03 Mpnr01 Mpnr02	Mpnr02,Mpnr03	2,2	++	PA0668.3	PA0668.3	1	+	CGGGGACCCGCACAAGTGGTGGAGCATGTTgtcaggagttcgatcctccttggctccacc	Mpnr02 Mpnr01,Mpnr03 Mpnr01 Mpnr02->PA0668.3	GC-AG	CanonicalPattern[Minor]	2->0	InFrame	-1	None
FUS_119259_1540298(++)	2	2	0	++	MPN	119260	PAE	723851	Mpnr02 Mpnr01,Mpnr03 Mpnr01 Mpnr02	Mpnr02,Mpnr03	2,2	++	PA0668.3	PA0668.3	1	+	CGGGGACCCGCACAAGTGGTGGAGCATGTTgagttcgatcctccttggctccaccatcta	Mpnr02 Mpnr01,Mpnr03 Mpnr01 Mpnr02->PA0668.3	GC-AG	CanonicalPattern[Minor]	2->2	FrameShift	-1	None
FUS_119260_555290(++)	3	1	3	++	MPN	119261	MPN	555291	Mpnr02 Mpnr01,Mpnr03 Mpnr01 Mpnr02	Mpnr02,Mpnr03	2,2	++	MPNt25	MPNt25	1	+	GGGGACCCGCACAAGTGGTGGAGCATGTTGatgcgtgggttcgaatcccacagtctccgc	Mpnr02 Mpnr01,Mpnr03 Mpnr01 Mpnr02->MPNt25	CT-GC	NonCanonicalPattern	0->0	FrameShift	436030	None
FUS_119272_1913362(++)	2	1	2	++	MPN	119273	PAE	1096915	Mpnr02 Mpnr01,Mpnr03 Mpnr01 Mpnr02	Mpnr02,Mpnr03	2,2	++	PA1013.1	PA1013.1	1	+	AAGTGGTGGAGCATGTTGCTTAATTCGACGtcagcaatggctcctagggttcaaatccct	Mpnr02 Mpnr01,Mpnr03 Mpnr01 Mpnr02->PA1013.1	GT-AG	CanonicalPattern[Major]	0->0	FrameShift	-1	None
FUS_119277_156358(-+)	3	1	2	-+	MPN	156359	MPN	119278	MPNt04	MPNt04	1	-	Mpnr02 Mpnr01,Mpnr03 Mpnr01 Mpnr02	Mpnr02,Mpnr03	2,2	++	AGGATGTCAAGTCTAGGTAAGGTTTTTCGTtggtgccgaataacagagtcgaactgttct	MPNt04->Mpnr02 Mpnr01,Mpnr03 Mpnr01 Mpnr02	AT-AC	CanonicalPattern[Minor]	1->2	InFrame	37081	Single
FUS_119277_172306(--)	2	1	1	++	MPN	172307	MPN	119278	ncMPN021,MPN133	ncMPN021,MPN133	2,1	++	Mpnr02 Mpnr01,Mpnr03 Mpnr01 Mpnr02	Mpnr02,Mpnr03	2,2	++	AGGATGTCAAGTCTAGGTAAGGTTTTTCGTagcccggtctggagcaagaaaaccctttca	ncMPN021,MPN133->Mpnr02 Mpnr01,Mpnr03 Mpnr01 Mpnr02	AT-AC	CanonicalPattern[Minor]	01->2	InFrame	53029	None
FUS_119277_358396(--)	2	1	1	++	MPN	358397	MPN	119278	MPNt06	MPNt06	1	+	Mpnr02 Mpnr01,Mpnr03 Mpnr01 Mpnr02	Mpnr02,Mpnr03	2,2	++	AGGATGTCAAGTCTAGGTAAGGTTTTTCGTtgctctaccaaactaagctacttcccgttt	MPNt06->Mpnr02 Mpnr01,Mpnr03 Mpnr01 Mpnr02	CT-AC	NonCanonicalPattern	2->2	FrameShift	239119	None
FUS_119277_471233(-+)	2	1	1	-+	MPN	471234	MPN	119278	MPN393	MPN393	1	-	Mpnr02 Mpnr01,Mpnr03 Mpnr01 Mpnr02	Mpnr02,Mpnr03	2,2	++	AGGATGTCAAGTCTAGGTAAGGTTTTTCGTtgcttcctcacctaagttaggcgcaaagtt	MPN393->Mpnr02 Mpnr01,Mpnr03 Mpnr01 Mpnr02	CT-AC	NonCanonicalPattern	2->2	FrameShift	351956	None
FUS_119277_482600(-+)	3	1	7	-+	MPN	482601	MPN	119278	MPNt21	MPNt21	1	-	Mpnr02 Mpnr01,Mpnr03 Mpnr01 Mpnr02	Mpnr02,Mpnr03	2,2	++	AGGATGTCAAGTCTAGGTAAGGTTTTTCGTgatagagtcaaagtctattgccttaccgct	MPNt21->Mpnr02 Mpnr01,Mpnr03 Mpnr01 Mpnr02	AT-AC	CanonicalPattern[Minor]	0->2	FrameShift	363323	None
FUS_119277_482618(-+)	3	4	1	-+	MPN	482619	MPN	119278	MPNt21	MPNt21	1	-	Mpnr02 Mpnr01,Mpnr03 Mpnr01 Mpnr02	Mpnr02,Mpnr03	2,2	++	AGGATGTCAAGTCTAGGTAAGGTTTTTCGTtgccttaccgcttggctacatcccaataaa	MPNt21->Mpnr02 Mpnr01,Mpnr03 Mpnr01 Mpnr02	AT-AC	CanonicalPattern[Minor]	0->2	FrameShift	363341	None
FUS_119277_509888(-+)	2	1	1	-+	MPN	509889	MPN	119278	MPN423	MPN423	1	-	Mpnr02 Mpnr01,Mpnr03 Mpnr01 Mpnr02	Mpnr02,Mpnr03	2,2	++	AGGATGTCAAGTCTAGGTAAGGTTTTTCGTcgcttacccaactgctggtggtaacgcccg	MPN423->Mpnr02 Mpnr01,Mpnr03 Mpnr01 Mpnr02	CT-AC	NonCanonicalPattern	1->2	InFrame	390611	None
FUS_119277_545959(-+)	2	2	0	-+	MPN	545960	MPN	119278	MPN447	MPN447	1	-	Mpnr02 Mpnr01,Mpnr03 Mpnr01 Mpnr02	Mpnr02,Mpnr03	2,2	++	AGGATGTCAAGTCTAGGTAAGGTTTTTCGTtgatcaccctcaaagtaaccagatcaaacc	MPN447->Mpnr02 Mpnr01,Mpnr03 Mpnr01 Mpnr02	AT-AC	CanonicalPattern[Minor]	0->2	FrameShift	426682	None
FUS_119277_555289(--)	3	1	3	++	MPN	555290	MPN	119278	MPNt25	MPNt25	1	+	Mpnr02 Mpnr01,Mpnr03 Mpnr01 Mpnr02	Mpnr02,Mpnr03	2,2	++	AGGATGTCAAGTCTAGGTAAGGTTTTTCGTgcaaaaacacctaacgcttttcgagagcgc	MPNt25->Mpnr02 Mpnr01,Mpnr03 Mpnr01 Mpnr02	AT-AC	CanonicalPattern[Minor]	2->2	FrameShift	436012	None
FUS_119277_571900(--)	2	3	0	++	MPN	571901	MPN	119278	MPNs04	MPNs04	1	+	Mpnr02 Mpnr01,Mpnr03 Mpnr01 Mpnr02	Mpnr02,Mpnr03	2,2	++	AGGATGTCAAGTCTAGGTAAGGTTTTTCGTtatacctagagctgtaaggggcatacccca	MPNs04->Mpnr02 Mpnr01,Mpnr03 Mpnr01 Mpnr02	AT-AC	CanonicalPattern[Minor]	2->2	FrameShift	452623	None
FUS_119277_582799(-+)	2	1	1	-+	MPN	582800	MPN	119278	MPN479	MPN479	1	-	Mpnr02 Mpnr01,Mpnr03 Mpnr01 Mpnr02	Mpnr02,Mpnr03	2,2	++	AGGATGTCAAGTCTAGGTAAGGTTTTTCGTtgcgtccacttgtttagcgaacatgtccac	MPN479->Mpnr02 Mpnr01,Mpnr03 Mpnr01 Mpnr02	AT-AC	CanonicalPattern[Minor]	2->2	FrameShift	463522	None
FUS_119277_591200(-+)	2	1	1	-+	MPN	591201	MPN	119278	ncMPN340	ncMPN340	1	-	Mpnr02 Mpnr01,Mpnr03 Mpnr01 Mpnr02	Mpnr02,Mpnr03	2,2	++	AGGATGTCAAGTCTAGGTAAGGTTTTTCGTtgccaaaacccagatcgacttcctagcctt	ncMPN340->Mpnr02 Mpnr01,Mpnr03 Mpnr01 Mpnr02	AT-AC	CanonicalPattern[Minor]	2->2	FrameShift	471923	None
FUS_119277_620255(-+)	2	1	1	-+	MPN	620256	MPN	119278	ncMPN344	ncMPN344	1	-	Mpnr02 Mpnr01,Mpnr03 Mpnr01 Mpnr02	Mpnr02,Mpnr03	2,2	++	AGGATGTCAAGTCTAGGTAAGGTTTTTCGTtgctaaagtattaatgtcagcactagaacc	ncMPN344->Mpnr02 Mpnr01,Mpnr03 Mpnr01 Mpnr02	CT-AC	NonCanonicalPattern	2->2	FrameShift	500978	None
FUS_119277_644969(-+)	6	1	9	-+	MPN	644970	MPN	119278	MPNt35	MPNt35	1	-	Mpnr02 Mpnr01,Mpnr03 Mpnr01 Mpnr02	Mpnr02,Mpnr03	2,2	++	AGGATGTCAAGTCTAGGTAAGGTTTTTCGTtggtgtcggagaccagacttgaactggcac	MPNt35->Mpnr02 Mpnr01,Mpnr03 Mpnr01 Mpnr02	AT-AC	CanonicalPattern[Minor]	1->2	InFrame	525692	Single
FUS_119277_648991(--)	4	1	3	++	MPN	648992	MPN	119278	ncMPN406,MPNt36	ncMPN406,MPNt36	2,1	++	Mpnr02 Mpnr01,Mpnr03 Mpnr01 Mpnr02	Mpnr02,Mpnr03	2,2	++	AGGATGTCAAGTCTAGGTAAGGTTTTTCGTggtcctggagaggagacttgaactcctaca	ncMPN406,MPNt36->Mpnr02 Mpnr01,Mpnr03 Mpnr01 Mpnr02	AT-AC	CanonicalPattern[Minor]	2->2	FrameShift	529714	None
FUS_119277_665251(-+)	2	1	1	-+	MPN	665252	MPN	119278	MPN545	MPN545	2	-	Mpnr02 Mpnr01,Mpnr03 Mpnr01 Mpnr02	Mpnr02,Mpnr03	2,2	++	AGGATGTCAAGTCTAGGTAAGGTTTTTCGTacggcattcctttacctaacttaatgaaat	MPN545->Mpnr02 Mpnr01,Mpnr03 Mpnr01 Mpnr02	AT-AC	CanonicalPattern[Minor]	0->2	FrameShift	545974	None
FUS_119277_739590(-+)	2	1	1	-+	MPN	739591	MPN	119278	MPN616	MPN616	1	-	Mpnr02 Mpnr01,Mpnr03 Mpnr01 Mpnr02	Mpnr02,Mpnr03	2,2	++	AGGATGTCAAGTCTAGGTAAGGTTTTTCGTcttgtccggtaaaaccaccacctttaacta	MPN616->Mpnr02 Mpnr01,Mpnr03 Mpnr01 Mpnr02	CT-AC	NonCanonicalPattern	0->2	FrameShift	620313	None
FUS_119277_792852(-+)	2	1	1	-+	MPN	792853	MPN	119278	MPN670	MPN670	2	-	Mpnr02 Mpnr01,Mpnr03 Mpnr01 Mpnr02	Mpnr02,Mpnr03	2,2	++	AGGATGTCAAGTCTAGGTAAGGTTTTTCGTttccactaccttatggaatgaatctaaggt	MPN670->Mpnr02 Mpnr01,Mpnr03 Mpnr01 Mpnr02	CT-AC	NonCanonicalPattern	2->2	FrameShift	673575	None
FUS_119277_1539736(--)	8	4	26	++	PAE	723289	MPN	119278	PA0668.1	PA0668.1	1	+	Mpnr02 Mpnr01,Mpnr03 Mpnr01 Mpnr02	Mpnr02,Mpnr03	2,2	++	AGGATGTCAAGTCTAGGTAAGGTTTTTCGTgacttgacgtcatccccaccttcctccggt	PA0668.1->Mpnr02 Mpnr01,Mpnr03 Mpnr01 Mpnr02	AT-AC	CanonicalPattern[Minor]	2->2	FrameShift	-1	None
FUS_119277_1539739(--)	3	1	5	++	PAE	723292	MPN	119278	PA0668.1	PA0668.1	1	+	Mpnr02 Mpnr01,Mpnr03 Mpnr01 Mpnr02	Mpnr02,Mpnr03	2,2	++	AGGATGTCAAGTCTAGGTAAGGTTTTTCGTgatgacttgacgtcatccccaccttcctcc	PA0668.1->Mpnr02 Mpnr01,Mpnr03 Mpnr01 Mpnr02	AT-AC	CanonicalPattern[Minor]	2->2	FrameShift	-1	None
FUS_119277_1540201(--)	2	1	1	++	PAE	723754	MPN	119278	PA0668.2	PA0668.2	1	+	Mpnr02 Mpnr01,Mpnr03 Mpnr01 Mpnr02	Mpnr02,Mpnr03	2,2	++	AGGATGTCAAGTCTAGGTAAGGTTTTTCGTtcgaactgccgacctcacccttatcagggg	PA0668.2->Mpnr02 Mpnr01,Mpnr03 Mpnr01 Mpnr02	AT-AC	CanonicalPattern[Minor]	1->2	InFrame	-1	None
FUS_119277_1541080(--)	3	1	3	++	PAE	724633	MPN	119278	PA0668.4	PA0668.4	1	+	Mpnr02 Mpnr01,Mpnr03 Mpnr01 Mpnr02	Mpnr02,Mpnr03	2,2	++	AGGATGTCAAGTCTAGGTAAGGTTTTTCGTgctcccactgcttgtacgcatacggtttca	PA0668.4->Mpnr02 Mpnr01,Mpnr03 Mpnr01 Mpnr02	CT-AC	NonCanonicalPattern	2->2	FrameShift	-1	None
FUS_119277_1541257(--)	5	31	4	++	PAE	724810	MPN	119278	PA0668.4	PA0668.4	1	+	Mpnr02 Mpnr01,Mpnr03 Mpnr01 Mpnr02	Mpnr02,Mpnr03	2,2	++	AGGATGTCAAGTCTAGGTAAGGTTTTTCGTtgttacctaaccttcaacctgctcatggat	PA0668.4->Mpnr02 Mpnr01,Mpnr03 Mpnr01 Mpnr02	CT-AC	NonCanonicalPattern	2->2	FrameShift	-1	None
FUS_119277_1541423(--)	21	32	331	++	PAE	724976	MPN	119278	PA0668.4	PA0668.4	1	+	Mpnr02 Mpnr01,Mpnr03 Mpnr01 Mpnr02	Mpnr02,Mpnr03	2,2	++	AGGATGTCAAGTCTAGGTAAGGTTTTTCGTgaccccctagccgaaacagtgctctacccc	PA0668.4->Mpnr02 Mpnr01,Mpnr03 Mpnr01 Mpnr02	AT-AC	CanonicalPattern[Minor]	0->2	FrameShift	-1	None
FUS_119277_1541602(--)	7	5	13	++	PAE	725155	MPN	119278	PA0668.4	PA0668.4	1	+	Mpnr02 Mpnr01,Mpnr03 Mpnr01 Mpnr02	Mpnr02,Mpnr03	2,2	++	AGGATGTCAAGTCTAGGTAAGGTTTTTCGTccaacctcctagctgtctaagccttcccac	PA0668.4->Mpnr02 Mpnr01,Mpnr03 Mpnr01 Mpnr02	CT-AC	NonCanonicalPattern	2->2	FrameShift	-1	None
FUS_119277_1542015(--)	6	2	9	++	PAE	725568	MPN	119278	PA0668.4	PA0668.4	1	+	Mpnr02 Mpnr01,Mpnr03 Mpnr01 Mpnr02	Mpnr02,Mpnr03	2,2	++	AGGATGTCAAGTCTAGGTAAGGTTTTTCGTcctaccaccttaaacttggacaaccaacgc	PA0668.4->Mpnr02 Mpnr01,Mpnr03 Mpnr01 Mpnr02	CT-AC	NonCanonicalPattern	1->2	InFrame	-1	None
FUS_119277_1542020(--)	2	3	0	++	PAE	725573	MPN	119278	PA0668.4	PA0668.4	1	+	Mpnr02 Mpnr01,Mpnr03 Mpnr01 Mpnr02	Mpnr02,Mpnr03	2,2	++	AGGATGTCAAGTCTAGGTAAGGTTTTTCGTttcagcctaccaccttaaacttggacaacc	PA0668.4->Mpnr02 Mpnr01,Mpnr03 Mpnr01 Mpnr02	AT-AC	CanonicalPattern[Minor]	0->2	FrameShift	-1	None
FUS_119277_1542208(--)	4	1	3	++	PAE	725761	MPN	119278	PA0668.4	PA0668.4	1	+	Mpnr02 Mpnr01,Mpnr03 Mpnr01 Mpnr02	Mpnr02,Mpnr03	2,2	++	AGGATGTCAAGTCTAGGTAAGGTTTTTCGTttccttcacccgagttctctcaagcgcctt	PA0668.4->Mpnr02 Mpnr01,Mpnr03 Mpnr01 Mpnr02	CT-AC	NonCanonicalPattern	2->2	FrameShift	-1	None
FUS_119277_1542217(--)	7	4	7	++	PAE	725770	MPN	119278	PA0668.4	PA0668.4	1	+	Mpnr02 Mpnr01,Mpnr03 Mpnr01 Mpnr02	Mpnr02,Mpnr03	2,2	++	AGGATGTCAAGTCTAGGTAAGGTTTTTCGTtttgcctagttccttcacccgagttctctc	PA0668.4->Mpnr02 Mpnr01,Mpnr03 Mpnr01 Mpnr02	AT-AC	CanonicalPattern[Minor]	2->2	FrameShift	-1	None
FUS_119277_1542664(--)	9	3	19	++	PAE	726217	MPN	119278	PA0668.4	PA0668.4	1	+	Mpnr02 Mpnr01,Mpnr03 Mpnr01 Mpnr02	Mpnr02,Mpnr03	2,2	++	AGGATGTCAAGTCTAGGTAAGGTTTTTCGTcctcccacctatcctacacaagcaggctca	PA0668.4->Mpnr02 Mpnr01,Mpnr03 Mpnr01 Mpnr02	CT-AC	NonCanonicalPattern	2->2	FrameShift	-1	None
FUS_119277_1542706(--)	3	3	4	++	PAE	726259	MPN	119278	PA0668.4	PA0668.4	1	+	Mpnr02 Mpnr01,Mpnr03 Mpnr01 Mpnr02	Mpnr02,Mpnr03	2,2	++	AGGATGTCAAGTCTAGGTAAGGTTTTTCGTttcaaggatggctccacgcgaactggcgtc	PA0668.4->Mpnr02 Mpnr01,Mpnr03 Mpnr01 Mpnr02	AT-AC	CanonicalPattern[Minor]	2->2	FrameShift	-1	None
FUS_119277_1542783(--)	3	2	5	++	PAE	726336	MPN	119278	PA0668.4	PA0668.4	1	+	Mpnr02 Mpnr01,Mpnr03 Mpnr01 Mpnr02	Mpnr02,Mpnr03	2,2	++	AGGATGTCAAGTCTAGGTAAGGTTTTTCGTtcaaactgcccaccatacactgtcctcgat	PA0668.4->Mpnr02 Mpnr01,Mpnr03 Mpnr01 Mpnr02	CT-AC	NonCanonicalPattern	1->2	InFrame	-1	None
FUS_119277_1542796(--)	2	1	1	++	PAE	726349	MPN	119278	PA0668.4	PA0668.4	1	+	Mpnr02 Mpnr01,Mpnr03 Mpnr01 Mpnr02	Mpnr02,Mpnr03	2,2	++	AGGATGTCAAGTCTAGGTAAGGTTTTTCGTgagaccgccccagtcaaactgcccaccata	PA0668.4->Mpnr02 Mpnr01,Mpnr03 Mpnr01 Mpnr02	CT-AC	NonCanonicalPattern	2->2	FrameShift	-1	None
FUS_119277_1542975(--)	2	2	1	++	PAE	726528	MPN	119278	PA0668.4	PA0668.4	1	+	Mpnr02 Mpnr01,Mpnr03 Mpnr01 Mpnr02	Mpnr02,Mpnr03	2,2	++	AGGATGTCAAGTCTAGGTAAGGTTTTTCGTtaccttttatccgttgagcgatggcccttc	PA0668.4->Mpnr02 Mpnr01,Mpnr03 Mpnr01 Mpnr02	CT-AC	NonCanonicalPattern	1->2	InFrame	-1	None
FUS_119277_1824186(-+)	3	8	2	-+	PAE	1007739	MPN	119278	PA0922.1	PA0922.1	1	-	Mpnr02 Mpnr01,Mpnr03 Mpnr01 Mpnr02	Mpnr02,Mpnr03	2,2	++	AGGATGTCAAGTCTAGGTAAGGTTTTTCGTctggatttgaaccaacgaccttcgggttat	PA0922.1->Mpnr02 Mpnr01,Mpnr03 Mpnr01 Mpnr02	CT-AC	NonCanonicalPattern	1->2	InFrame	-1	None
FUS_119277_3990286(-+)	2	1	1	-+	PAE	3173839	MPN	119278	PA2819.3	PA2819.3	1	-	Mpnr02 Mpnr01,Mpnr03 Mpnr01 Mpnr02	Mpnr02,Mpnr03	2,2	++	AGGATGTCAAGTCTAGGTAAGGTTTTTCGTggcgtcccctaggggactcgaacccctgtt	PA2819.3->Mpnr02 Mpnr01,Mpnr03 Mpnr01 Mpnr02	AT-AC	CanonicalPattern[Minor]	1->2	InFrame	-1	None
FUS_119277_5602042(-+)	4	4	5	-+	PAE	4785595	MPN	119278	PA4277.1	PA4277.1	1	-	Mpnr02 Mpnr01,Mpnr03 Mpnr01 Mpnr02	Mpnr02,Mpnr03	2,2	++	AGGATGTCAAGTCTAGGTAAGGTTTTTCGTggagctcatgagcggatttgaaccgctgac	PA4277.1->Mpnr02 Mpnr01,Mpnr03 Mpnr01 Mpnr02	AT-AC	CanonicalPattern[Minor]	1->2	InFrame	-1	None
FUS_119277_5602046(-+)	3	4	3	-+	PAE	4785599	MPN	119278	PA4277.1	PA4277.1	1	-	Mpnr02 Mpnr01,Mpnr03 Mpnr01 Mpnr02	Mpnr02,Mpnr03	2,2	++	AGGATGTCAAGTCTAGGTAAGGTTTTTCGTctcatgagcggatttgaaccgctgacctca	PA4277.1->Mpnr02 Mpnr01,Mpnr03 Mpnr01 Mpnr02	CT-AC	NonCanonicalPattern	0->2	FrameShift	-1	None
FUS_119277_5602051(-+)	8	4	51	-+	PAE	4785604	MPN	119278	PA4277.1	PA4277.1	1	-	Mpnr02 Mpnr01,Mpnr03 Mpnr01 Mpnr02	Mpnr02,Mpnr03	2,2	++	AGGATGTCAAGTCTAGGTAAGGTTTTTCGTgagcggatttgaaccgctgacctcaccctt	PA4277.1->Mpnr02 Mpnr01,Mpnr03 Mpnr01 Mpnr02	AT-AC	CanonicalPattern[Minor]	1->2	InFrame	-1	None
FUS_119277_5602054(-+)	3	4	1	-+	PAE	4785607	MPN	119278	PA4277.1	PA4277.1	1	-	Mpnr02 Mpnr01,Mpnr03 Mpnr01 Mpnr02	Mpnr02,Mpnr03	2,2	++	AGGATGTCAAGTCTAGGTAAGGTTTTTCGTcggatttgaaccgctgacctcacccttacc	PA4277.1->Mpnr02 Mpnr01,Mpnr03 Mpnr01 Mpnr02	CT-AC	NonCanonicalPattern	1->2	InFrame	-1	None
FUS_119277_5602059(-+)	3	4	4	-+	PAE	4785612	MPN	119278	PA4277.1	PA4277.1	1	-	Mpnr02 Mpnr01,Mpnr03 Mpnr01 Mpnr02	Mpnr02,Mpnr03	2,2	++	AGGATGTCAAGTCTAGGTAAGGTTTTTCGTttgaaccgctgacctcacccttaccaaggg	PA4277.1->Mpnr02 Mpnr01,Mpnr03 Mpnr01 Mpnr02	AT-AC	CanonicalPattern[Minor]	2->2	FrameShift	-1	None
FUS_119277_5602248(-+)	2	2	1	-+	PAE	4785801	MPN	119278	PA4277.3	PA4277.3	1	-	Mpnr02 Mpnr01,Mpnr03 Mpnr01 Mpnr02	Mpnr02,Mpnr03	2,2	++	AGGATGTCAAGTCTAGGTAAGGTTTTTCGTaaggattcgaaccttcgaagtctatgacgt	PA4277.3->Mpnr02 Mpnr01,Mpnr03 Mpnr01 Mpnr02	CT-AC	NonCanonicalPattern	2->2	FrameShift	-1	None
FUS_119277_5602251(-+)	2	11	2	-+	PAE	4785804	MPN	119278	PA4277.3	PA4277.3	1	-	Mpnr02 Mpnr01,Mpnr03 Mpnr01 Mpnr02	Mpnr02,Mpnr03	2,2	++	AGGATGTCAAGTCTAGGTAAGGTTTTTCGTgattcgaaccttcgaagtctatgacgtcag	PA4277.3->Mpnr02 Mpnr01,Mpnr03 Mpnr01 Mpnr02	CT-AC	NonCanonicalPattern	2->2	FrameShift	-1	None
FUS_119277_5602254(-+)	2	1	12	-+	PAE	4785807	MPN	119278	PA4277.3	PA4277.3	1	-	Mpnr02 Mpnr01,Mpnr03 Mpnr01 Mpnr02	Mpnr02,Mpnr03	2,2	++	AGGATGTCAAGTCTAGGTAAGGTTTTTCGTtcgaaccttcgaagtctatgacgtcagatt	PA4277.3->Mpnr02 Mpnr01,Mpnr03 Mpnr01 Mpnr02	AT-AC	CanonicalPattern[Minor]	2->2	FrameShift	-1	None
FUS_119279_1541423(--)	10	1	38	++	PAE	724976	MPN	119280	PA0668.4	PA0668.4	1	+	Mpnr02 Mpnr01,Mpnr03 Mpnr01 Mpnr02	Mpnr02,Mpnr03	2,2	++	CAAGGATGTCAAGTCTAGGTAAGGTTTTTCgaccccctagccgaaacagtgctctacccc	PA0668.4->Mpnr02 Mpnr01,Mpnr03 Mpnr01 Mpnr02	AT-AC	CanonicalPattern[Minor]	0->1	InFrame	-1	None
FUS_119279_1542217(--)	2	1	2	++	PAE	725770	MPN	119280	PA0668.4	PA0668.4	1	+	Mpnr02 Mpnr01,Mpnr03 Mpnr01 Mpnr02	Mpnr02,Mpnr03	2,2	++	CAAGGATGTCAAGTCTAGGTAAGGTTTTTCtttgcctagttccttcacccgagttctctc	PA0668.4->Mpnr02 Mpnr01,Mpnr03 Mpnr01 Mpnr02	AT-AC	CanonicalPattern[Minor]	2->1	FrameShift	-1	None
FUS_119279_1542664(--)	5	5	3	++	PAE	726217	MPN	119280	PA0668.4	PA0668.4	1	+	Mpnr02 Mpnr01,Mpnr03 Mpnr01 Mpnr02	Mpnr02,Mpnr03	2,2	++	CAAGGATGTCAAGTCTAGGTAAGGTTTTTCcctcccacctatcctacacaagcaggctca	PA0668.4->Mpnr02 Mpnr01,Mpnr03 Mpnr01 Mpnr02	CT-AC	NonCanonicalPattern	2->1	FrameShift	-1	None
FUS_119285_1538882(++)	2	1	3	++	MPN	119286	PAE	722435	Mpnr02 Mpnr01,Mpnr03 Mpnr01 Mpnr02	Mpnr02,Mpnr03	2,2	++	PA0668.1	PA0668.1	1	+	TGTTGCTTAATTCGACGGTACACGAAAAACgggaggcagcagtggggaatattggacaat	Mpnr02 Mpnr01,Mpnr03 Mpnr01 Mpnr02->PA0668.1	CT-AC	NonCanonicalPattern	1->0	FrameShift	-1	None
FUS_119285_1539020(++)	7	2	12	++	MPN	119286	PAE	722573	Mpnr02 Mpnr01,Mpnr03 Mpnr01 Mpnr02	Mpnr02,Mpnr03	2,2	++	PA0668.1	PA0668.1	1	+	TGTTGCTTAATTCGACGGTACACGAAAAACgttaccaacagaataagcaccggctaactt	Mpnr02 Mpnr01,Mpnr03 Mpnr01 Mpnr02->PA0668.1	CT-AC	NonCanonicalPattern	1->0	FrameShift	-1	None
FUS_119285_1540996(++)	2	1	2	++	MPN	119286	PAE	724549	Mpnr02 Mpnr01,Mpnr03 Mpnr01 Mpnr02	Mpnr02,Mpnr03	2,2	++	PA0668.4	PA0668.4	1	+	TGTTGCTTAATTCGACGGTACACGAAAAACcagtaccgtgagggaaaggcgaaaagaacc	Mpnr02 Mpnr01,Mpnr03 Mpnr01 Mpnr02->PA0668.4	CT-AC	NonCanonicalPattern	1->2	InFrame	-1	None
FUS_119285_1542573(++)	2	1	1	++	MPN	119286	PAE	726126	Mpnr02 Mpnr01,Mpnr03 Mpnr01 Mpnr02	Mpnr02,Mpnr03	2,2	++	PA0668.4	PA0668.4	1	+	TGTTGCTTAATTCGACGGTACACGAAAAACagtgtatccgcggctagacggaaagacccc	Mpnr02 Mpnr01,Mpnr03 Mpnr01 Mpnr02->PA0668.4	CT-GC	NonCanonicalPattern	1->1	FrameShift	-1	None
FUS_119286_644969(-+)	3	1	2	-+	MPN	644970	MPN	119287	MPNt35	MPNt35	1	-	Mpnr02 Mpnr01,Mpnr03 Mpnr01 Mpnr02	Mpnr02,Mpnr03	2,2	++	ACTTTGCCAAGGATGTCAAGTCTAGGTAAGtggtgtcggagaccagacttgaactggcac	MPNt35->Mpnr02 Mpnr01,Mpnr03 Mpnr01 Mpnr02	AT-AC	CanonicalPattern[Minor]	1->2	InFrame	525683	Single
FUS_119286_1539736(--)	3	4	1	++	PAE	723289	MPN	119287	PA0668.1	PA0668.1	1	+	Mpnr02 Mpnr01,Mpnr03 Mpnr01 Mpnr02	Mpnr02,Mpnr03	2,2	++	ACTTTGCCAAGGATGTCAAGTCTAGGTAAGgacttgacgtcatccccaccttcctccggt	PA0668.1->Mpnr02 Mpnr01,Mpnr03 Mpnr01 Mpnr02	AT-AC	CanonicalPattern[Minor]	2->2	FrameShift	-1	None
FUS_119286_1541423(--)	5	1	5	++	PAE	724976	MPN	119287	PA0668.4	PA0668.4	1	+	Mpnr02 Mpnr01,Mpnr03 Mpnr01 Mpnr02	Mpnr02,Mpnr03	2,2	++	ACTTTGCCAAGGATGTCAAGTCTAGGTAAGgaccccctagccgaaacagtgctctacccc	PA0668.4->Mpnr02 Mpnr01,Mpnr03 Mpnr01 Mpnr02	AT-AC	CanonicalPattern[Minor]	0->2	FrameShift	-1	None
FUS_119291_562146(-+)	4	2	2	-+	MPN	562147	MPN	119292	MPNt28	MPNt28	1	-	Mpnr02 Mpnr01,Mpnr03 Mpnr01 Mpnr02	Mpnr02,Mpnr03	2,2	++	CCATAACTTTGCCAAGGATGTCAAGTCTAGtggtgcatcttgaggggctcgaacccccga	MPNt28->Mpnr02 Mpnr01,Mpnr03 Mpnr01 Mpnr02	AT-AC	CanonicalPattern[Minor]	0->1	InFrame	442855	Single
FUS_119291_644969(-+)	3	1	3	-+	MPN	644970	MPN	119292	MPNt35	MPNt35	1	-	Mpnr02 Mpnr01,Mpnr03 Mpnr01 Mpnr02	Mpnr02,Mpnr03	2,2	++	CCATAACTTTGCCAAGGATGTCAAGTCTAGtggtgtcggagaccagacttgaactggcac	MPNt35->Mpnr02 Mpnr01,Mpnr03 Mpnr01 Mpnr02	AT-AC	CanonicalPattern[Minor]	1->1	FrameShift	525678	Single
FUS_119291_648991(--)	2	1	2	++	MPN	648992	MPN	119292	ncMPN406,MPNt36	ncMPN406,MPNt36	2,1	++	Mpnr02 Mpnr01,Mpnr03 Mpnr01 Mpnr02	Mpnr02,Mpnr03	2,2	++	CCATAACTTTGCCAAGGATGTCAAGTCTAGggtcctggagaggagacttgaactcctaca	ncMPN406,MPNt36->Mpnr02 Mpnr01,Mpnr03 Mpnr01 Mpnr02	AT-AC	CanonicalPattern[Minor]	2->1	FrameShift	529700	None
FUS_119291_1538874(--)	2	2	0	++	PAE	722427	MPN	119292	PA0668.1	PA0668.1	1	+	Mpnr02 Mpnr01,Mpnr03 Mpnr01 Mpnr02	Mpnr02,Mpnr03	2,2	++	CCATAACTTTGCCAAGGATGTCAAGTCTAGtctggaccgtgtctcagttccagtgtgact	PA0668.1->Mpnr02 Mpnr01,Mpnr03 Mpnr01 Mpnr02	CT-AC	NonCanonicalPattern	1->1	FrameShift	-1	None
FUS_119291_1539948(--)	3	3	0	++	PAE	723501	MPN	119292	PA0668.1	PA0668.1	1	+	Mpnr02 Mpnr01,Mpnr03 Mpnr01 Mpnr02	Mpnr02,Mpnr03	2,2	++	CCATAACTTTGCCAAGGATGTCAAGTCTAGggtgtgacgggcggtgtgtacaaggcccgg	PA0668.1->Mpnr02 Mpnr01,Mpnr03 Mpnr01 Mpnr02	AT-AC	CanonicalPattern[Minor]	1->1	FrameShift	-1	None
FUS_119295_1539485(++)	2	2	0	++	MPN	119296	PAE	723038	Mpnr02 Mpnr01,Mpnr03 Mpnr01 Mpnr02	Mpnr02,Mpnr03	2,2	++	PA0668.1	PA0668.1	1	+	TTCGACGGTACACGAAAAACCTTACCTAGAatgtggtttaattcgaagcaacgcgaagaa	Mpnr02 Mpnr01,Mpnr03 Mpnr01 Mpnr02->PA0668.1	CT-GC	NonCanonicalPattern	2->0	InFrame	-1	None
FUS_119295_1541389(++)	2	2	0	++	MPN	119296	PAE	724942	Mpnr02 Mpnr01,Mpnr03 Mpnr01 Mpnr02	Mpnr02,Mpnr03	2,2	++	PA0668.4	PA0668.4	1	+	TTCGACGGTACACGAAAAACCTTACCTAGAtctggggggtagagcactgtttcggctagg	Mpnr02 Mpnr01,Mpnr03 Mpnr01 Mpnr02->PA0668.4	CT-AC	NonCanonicalPattern	2->2	FrameShift	-1	None
FUS_119295_1543653(++)	2	2	0	++	MPN	119296	PAE	727206	Mpnr02 Mpnr01,Mpnr03 Mpnr01 Mpnr02	Mpnr02,Mpnr03	2,2	++	PA0668.5	PA0668.5	1	+	TTCGACGGTACACGAAAAACCTTACCTAGAcgatggtagtgtggggtctccccatgtgag	Mpnr02 Mpnr01,Mpnr03 Mpnr01 Mpnr02->PA0668.5	CT-GC	NonCanonicalPattern	2->1	FrameShift	-1	None
FUS_119295_1539041(--)	2	2	0	++	PAE	722594	MPN	119296	PA0668.1	PA0668.1	1	+	Mpnr02 Mpnr01,Mpnr03 Mpnr01 Mpnr02	Mpnr02,Mpnr03	2,2	++	GTTTCCATAACTTTGCCAAGGATGTCAAGTcggtgcttattctgttggtaacgtcaaaac	PA0668.1->Mpnr02 Mpnr01,Mpnr03 Mpnr01 Mpnr02	GC-AG	CanonicalPattern[Minor]	0->2	FrameShift	-1	None
FUS_119295_1541069(--)	2	2	0	++	PAE	724622	MPN	119296	PA0668.4	PA0668.4	1	+	Mpnr02 Mpnr01,Mpnr03 Mpnr01 Mpnr02	Mpnr02,Mpnr03	2,2	++	GTTTCCATAACTTTGCCAAGGATGTCAAGTttgtacgcatacggtttcaggttctatttc	PA0668.4->Mpnr02 Mpnr01,Mpnr03 Mpnr01 Mpnr02	GC-AG	CanonicalPattern[Minor]	0->2	FrameShift	-1	None
FUS_119295_1541072(--)	12	52	0	++	PAE	724625	MPN	119296	PA0668.4	PA0668.4	1	+	Mpnr02 Mpnr01,Mpnr03 Mpnr01 Mpnr02	Mpnr02,Mpnr03	2,2	++	GTTTCCATAACTTTGCCAAGGATGTCAAGTtgcttgtacgcatacggtttcaggttctat	PA0668.4->Mpnr02 Mpnr01,Mpnr03 Mpnr01 Mpnr02	GT-AG	CanonicalPattern[Major]	0->2	FrameShift	-1	None
FUS_119297_1538758(--)	2	1	1	++	PAE	722311	MPN	119298	PA0668.1	PA0668.1	1	+	Mpnr02 Mpnr01,Mpnr03 Mpnr01 Mpnr02	Mpnr02,Mpnr03	2,2	++	ATGTTTCCATAACTTTGCCAAGGATGTCAAagcgtgaggtccgaagatcccccactttct	PA0668.1->Mpnr02 Mpnr01,Mpnr03 Mpnr01 Mpnr02	AT-AC	CanonicalPattern[Minor]	2->1	FrameShift	-1	None
FUS_119302_562146(-+)	7	1	28	-+	MPN	562147	MPN	119303	MPNt28	MPNt28	1	-	Mpnr02 Mpnr01,Mpnr03 Mpnr01 Mpnr02	Mpnr02,Mpnr03	2,2	++	CCATTATGTTTCCATAACTTTGCCAAGGATtggtgcatcttgaggggctcgaacccccga	MPNt28->Mpnr02 Mpnr01,Mpnr03 Mpnr01 Mpnr02	AT-AC	CanonicalPattern[Minor]	0->0	FrameShift	442844	Single
FUS_119302_1539046(--)	2	4	0	++	PAE	722599	MPN	119303	PA0668.1	PA0668.1	1	+	Mpnr02 Mpnr01,Mpnr03 Mpnr01 Mpnr02	Mpnr02,Mpnr03	2,2	++	CCATTATGTTTCCATAACTTTGCCAAGGATttagccggtgcttattctgttggtaacgtc	PA0668.1->Mpnr02 Mpnr01,Mpnr03 Mpnr01 Mpnr02	CT-AC	NonCanonicalPattern	2->0	InFrame	-1	None
FUS_119302_1539948(--)	6	1	7	++	PAE	723501	MPN	119303	PA0668.1	PA0668.1	1	+	Mpnr02 Mpnr01,Mpnr03 Mpnr01 Mpnr02	Mpnr02,Mpnr03	2,2	++	CCATTATGTTTCCATAACTTTGCCAAGGATggtgtgacgggcggtgtgtacaaggcccgg	PA0668.1->Mpnr02 Mpnr01,Mpnr03 Mpnr01 Mpnr02	AT-AC	CanonicalPattern[Minor]	1->0	FrameShift	-1	None
FUS_119302_1543619(--)	3	2	7	++	PAE	727172	MPN	119303	PA0668.5	PA0668.5	1	+	Mpnr02 Mpnr01,Mpnr03 Mpnr01 Mpnr02	Mpnr02,Mpnr03	2,2	++	CCATTATGTTTCCATAACTTTGCCAAGGATggatcaggtggttccaacgctctatgatcg	PA0668.5->Mpnr02 Mpnr01,Mpnr03 Mpnr01 Mpnr02	CT-AC	NonCanonicalPattern	0->0	FrameShift	-1	None
FUS_119302_3949937(-+)	9	1	33	-+	PAE	3133490	MPN	119303	PA2775.1	PA2775.1	1	-	Mpnr02 Mpnr01,Mpnr03 Mpnr01 Mpnr02	Mpnr02,Mpnr03	2,2	++	CCATTATGTTTCCATAACTTTGCCAAGGATgtcaaggtggtgctctaaccaactgagcta	PA2775.1->Mpnr02 Mpnr01,Mpnr03 Mpnr01 Mpnr02	AT-AC	CanonicalPattern[Minor]	2->0	InFrame	-1	None
FUS_119304_1542644(++)	2	1	1	++	MPN	119305	PAE	726197	Mpnr02 Mpnr01,Mpnr03 Mpnr01 Mpnr02	Mpnr02,Mpnr03	2,2	++	PA0668.4	PA0668.4	1	+	ACACGAAAAACCTTACCTAGACTTGACATCttgtgtaggataggtgggaggctttgaagc	Mpnr02 Mpnr01,Mpnr03 Mpnr01 Mpnr02->PA0668.4	CT-GC	NonCanonicalPattern	2->0	InFrame	-1	None
FUS_119313_1538836(++)	2	2	0	++	MPN	119314	PAE	722389	Mpnr02 Mpnr01,Mpnr03 Mpnr01 Mpnr02	Mpnr02,Mpnr03	2,2	++	PA0668.1	PA0668.1	1	+	ACCTTACCTAGACTTGACATCCTTGGCAAAaggatgatcagtcacactggaactgagaca	Mpnr02 Mpnr01,Mpnr03 Mpnr01 Mpnr02->PA0668.1	GT-AG	CanonicalPattern[Major]	2->2	FrameShift	-1	None
FUS_119319_3949934(-+)	2	2	0	-+	PAE	3133487	MPN	119320	PA2775.1	PA2775.1	1	-	Mpnr02 Mpnr01,Mpnr03 Mpnr01 Mpnr02	Mpnr02,Mpnr03	2,2	++	TGTCACTCGGTTAACCTCCATTATGTTTCCcatgtcaaggtggtgctctaaccaactgag	PA2775.1->Mpnr02 Mpnr01,Mpnr03 Mpnr01 Mpnr02	GT-AT	NonCanonicalPattern	2->2	FrameShift	-1	None
FUS_119324_427623(+-)	10	2	27	+-	MPN	119325	MPN	427624	Mpnr02 Mpnr01,Mpnr03 Mpnr01 Mpnr02	Mpnr02,Mpnr03	2,2	++	MPNt14	MPNt14	1	-	ACTTGACATCCTTGGCAAAGTTATGGAAACataaccttgccaaggttaagatgcgggttc	Mpnr02 Mpnr01,Mpnr03 Mpnr01 Mpnr02->MPNt14	AT-AC	CanonicalPattern[Minor]	1->0	FrameShift	308299	None
FUS_119325_156358(-+)	17	4	42	-+	MPN	156359	MPN	119326	MPNt04	MPNt04	1	-	Mpnr02 Mpnr01,Mpnr03 Mpnr01 Mpnr02	Mpnr02,Mpnr03	2,2	++	ACCACCTGTCACTCGGTTAACCTCCATTATtggtgccgaataacagagtcgaactgttct	MPNt04->Mpnr02 Mpnr01,Mpnr03 Mpnr01 Mpnr02	AT-AC	CanonicalPattern[Minor]	1->2	InFrame	37033	Single
FUS_119325_358285(--)	4	1	33	++	MPN	358286	MPN	119326	MPNt05	MPNt05	1	+	Mpnr02 Mpnr01,Mpnr03 Mpnr01 Mpnr02	Mpnr02,Mpnr03	2,2	++	ACCACCTGTCACTCGGTTAACCTCCATTATggaggttgcagctccaggccttgaatccac	MPNt05->Mpnr02 Mpnr01,Mpnr03 Mpnr01 Mpnr02	AT-AC	CanonicalPattern[Minor]	1->2	InFrame	238960	None
FUS_119325_374786(--)	3	1	20	++	MPN	374787	MPN	119326	MPN316 MPN316a	MPN316	1	+	Mpnr02 Mpnr01,Mpnr03 Mpnr01 Mpnr02	Mpnr02,Mpnr03	2,2	++	ACCACCTGTCACTCGGTTAACCTCCATTATggaggcgtagatgtttttgaggttatacat	MPN316 MPN316a->Mpnr02 Mpnr01,Mpnr03 Mpnr01 Mpnr02	AT-AC	CanonicalPattern[Minor]	2->2	FrameShift	255461	None
FUS_119325_555213(--)	2	1	1	++	MPN	555214	MPN	119326	MPNt24	MPNt24	1	+	Mpnr02 Mpnr01,Mpnr03 Mpnr01 Mpnr02	Mpnr02,Mpnr03	2,2	++	ACCACCTGTCACTCGGTTAACCTCCATTATtcgaaccctcgcatggtgttacccatctat	MPNt24->Mpnr02 Mpnr01,Mpnr03 Mpnr01 Mpnr02	AT-AC	CanonicalPattern[Minor]	0->2	FrameShift	435888	None
FUS_119325_1539068(--)	3	3	2	++	PAE	722621	MPN	119326	PA0668.1	PA0668.1	1	+	Mpnr02 Mpnr01,Mpnr03 Mpnr01 Mpnr02	Mpnr02,Mpnr03	2,2	++	ACCACCTGTCACTCGGTTAACCTCCATTATtaccgcggctgctggcacgaagttagccgg	PA0668.1->Mpnr02 Mpnr01,Mpnr03 Mpnr01 Mpnr02	AT-AC	CanonicalPattern[Minor]	0->2	FrameShift	-1	None
FUS_119325_1540219(--)	3	1	10	++	PAE	723772	MPN	119326	PA0668.2	PA0668.2	1	+	Mpnr02 Mpnr01,Mpnr03 Mpnr01 Mpnr02	Mpnr02,Mpnr03	2,2	++	ACCACCTGTCACTCGGTTAACCTCCATTATtggtgggtctgggcagattcgaactgccga	PA0668.2->Mpnr02 Mpnr01,Mpnr03 Mpnr01 Mpnr02	AT-AC	CanonicalPattern[Minor]	1->2	InFrame	-1	Single
FUS_119325_1543619(--)	5	1	8	++	PAE	727172	MPN	119326	PA0668.5	PA0668.5	1	+	Mpnr02 Mpnr01,Mpnr03 Mpnr01 Mpnr02	Mpnr02,Mpnr03	2,2	++	ACCACCTGTCACTCGGTTAACCTCCATTATggatcaggtggttccaacgctctatgatcg	PA0668.5->Mpnr02 Mpnr01,Mpnr03 Mpnr01 Mpnr02	CT-AC	NonCanonicalPattern	0->2	FrameShift	-1	None
FUS_119325_1543628(--)	4	2	8	++	PAE	727181	MPN	119326	PA0668.5	PA0668.5	1	+	Mpnr02 Mpnr01,Mpnr03 Mpnr01 Mpnr02	Mpnr02,Mpnr03	2,2	++	ACCACCTGTCACTCGGTTAACCTCCATTATttcgggaagggatcaggtggttccaacgct	PA0668.5->Mpnr02 Mpnr01,Mpnr03 Mpnr01 Mpnr02	CT-AC	NonCanonicalPattern	0->2	FrameShift	-1	None
FUS_119327_1539050(--)	3	2	1	++	PAE	722603	MPN	119328	PA0668.1	PA0668.1	1	+	Mpnr02 Mpnr01,Mpnr03 Mpnr01 Mpnr02	Mpnr02,Mpnr03	2,2	++	GCACCACCTGTCACTCGGTTAACCTCCATTgaagttagccggtgcttattctgttggtaa	PA0668.1->Mpnr02 Mpnr01,Mpnr03 Mpnr01 Mpnr02	GT-AT	NonCanonicalPattern	0->1	InFrame	-1	None
FUS_119327_1541057(--)	2	1	1	++	PAE	724610	MPN	119328	PA0668.4	PA0668.4	1	+	Mpnr02 Mpnr01,Mpnr03 Mpnr01 Mpnr02	Mpnr02,Mpnr03	2,2	++	GCACCACCTGTCACTCGGTTAACCTCCATTggtttcaggttctatttcactcccctctcc	PA0668.4->Mpnr02 Mpnr01,Mpnr03 Mpnr01 Mpnr02	GT-AT	NonCanonicalPattern	0->1	InFrame	-1	None
FUS_119333_427626(+-)	3	2	3	+-	MPN	119334	MPN	427627	Mpnr02 Mpnr01,Mpnr03 Mpnr01 Mpnr02	Mpnr02,Mpnr03	2,2	++	MPNt14	MPNt14	1	-	CCTTGGCAAAGTTATGGAAACATAATGGAGaacataaccttgccaaggttaagatgcggg	Mpnr02 Mpnr01,Mpnr03 Mpnr01 Mpnr02->MPNt14	GT-AG	CanonicalPattern[Major]	1->0	FrameShift	308293	None
FUS_119342_1538838(++)	3	3	0	++	MPN	119343	PAE	722391	Mpnr02 Mpnr01,Mpnr03 Mpnr01 Mpnr02	Mpnr02,Mpnr03	2,2	++	PA0668.1	PA0668.1	1	+	AGTTATGGAAACATAATGGAGGTTAACCGAgatgatcagtcacactggaactgagacacg	Mpnr02 Mpnr01,Mpnr03 Mpnr01 Mpnr02->PA0668.1	GT-AG	CanonicalPattern[Major]	1->1	FrameShift	-1	None
FUS_119344_1538602(--)	2	1	1	++	PAE	722155	MPN	119345	PA0668.1	PA0668.1	1	+	Mpnr02 Mpnr01,Mpnr03 Mpnr01 Mpnr02	Mpnr02,Mpnr03	2,2	++	GAGCTGACGACAACCATGCACCACCTGTCAttgcatgtgttaggcctgccgccagcgttc	PA0668.1->Mpnr02 Mpnr01,Mpnr03 Mpnr01 Mpnr02	GT-AG	CanonicalPattern[Major]	2->0	InFrame	-1	None
FUS_119348_1718194(-+)	2	2	0	-+	PAE	901747	MPN	119349	PA0826.2,PA0826.1 PA0826.2	PA0826.2,PA0826.1	2,1	--	Mpnr02 Mpnr01,Mpnr03 Mpnr01 Mpnr02	Mpnr02,Mpnr03	2,2	++	ACACGAGCTGACGACAACCATGCACCACCTtaagcagctagagcgtagttgtcgtcgttg	PA0826.2,PA0826.1 PA0826.2->Mpnr02 Mpnr01,Mpnr03 Mpnr01 Mpnr02	AT-AC	CanonicalPattern[Minor]	12->1	FrameShift	-1	None
FUS_119349_1539031(++)	3	1	2	++	MPN	119350	PAE	722584	Mpnr02 Mpnr01,Mpnr03 Mpnr01 Mpnr02	Mpnr02,Mpnr03	2,2	++	PA0668.1	PA0668.1	1	+	GAAACATAATGGAGGTTAACCGAGTGACAGaataagcaccggctaacttcgtgccagcag	Mpnr02 Mpnr01,Mpnr03 Mpnr01 Mpnr02->PA0668.1	GT-AG	CanonicalPattern[Major]	2->2	FrameShift	-1	None
FUS_119349_3457536(++)	2	1	1	++	MPN	119350	PAE	2641089	Mpnr02 Mpnr01,Mpnr03 Mpnr01 Mpnr02	Mpnr02,Mpnr03	2,2	++	PA2388	PA2388	1	+	GAAACATAATGGAGGTTAACCGAGTGACAGtggtgcatgcgcctgcacgccgaggacttc	Mpnr02 Mpnr01,Mpnr03 Mpnr01 Mpnr02->PA2388	GT-AT	NonCanonicalPattern	2->0	InFrame	-1	None
FUS_119354_1543601(++)	2	2	0	++	MPN	119355	PAE	727154	Mpnr02 Mpnr01,Mpnr03 Mpnr01 Mpnr02	Mpnr02,Mpnr03	2,2	++	PA0668.5	PA0668.5	1	+	ATAATGGAGGTTAACCGAGTGACAGGTGGTcgttggaaccacctgatcccttcccgaact	Mpnr02 Mpnr01,Mpnr03 Mpnr01 Mpnr02->PA0668.5	GC-AG	CanonicalPattern[Minor]	1->0	FrameShift	-1	None
FUS_119354_3949963(+-)	2	4	2	+-	MPN	119355	PAE	3133516	Mpnr02 Mpnr01,Mpnr03 Mpnr01 Mpnr02	Mpnr02,Mpnr03	2,2	++	PA2775.1	PA2775.1	1	-	ATAATGGAGGTTAACCGAGTGACAGGTGGTctcagttggttagagcaccaccttgacatg	Mpnr02 Mpnr01,Mpnr03 Mpnr01 Mpnr02->PA2775.1	GC-AG	CanonicalPattern[Minor]	1->0	FrameShift	-1	None
FUS_119356_624964(+-)	2	2	0	+-	MPN	119357	MPN	624965	Mpnr02 Mpnr01,Mpnr03 Mpnr01 Mpnr02	Mpnr02,Mpnr03	2,2	++	MPN511,ncMPN346	MPN511,ncMPN346	2,1	--	AATGGAGGTTAACCGAGTGACAGGTGGTGCaaaacctccataacttagaactacgtaccg	Mpnr02 Mpnr01,Mpnr03 Mpnr01 Mpnr02->MPN511,ncMPN346	AT-AC	CanonicalPattern[Minor]	0->12	InFrame	505608	None
FUS_119356_1539029(++)	3	2	1	++	MPN	119357	PAE	722582	Mpnr02 Mpnr01,Mpnr03 Mpnr01 Mpnr02	Mpnr02,Mpnr03	2,2	++	PA0668.1	PA0668.1	1	+	AATGGAGGTTAACCGAGTGACAGGTGGTGCagaataagcaccggctaacttcgtgccagc	Mpnr02 Mpnr01,Mpnr03 Mpnr01 Mpnr02->PA0668.1	AT-AC	CanonicalPattern[Minor]	0->0	FrameShift	-1	None
FUS_119359_358296(++)	2	1	1	++	MPN	119360	MPN	358297	Mpnr02 Mpnr01,Mpnr03 Mpnr01 Mpnr02	Mpnr02,Mpnr03	2,2	++	MPNt05	MPNt05	1	+	GGAGGTTAACCGAGTGACAGGTGGTGCATGttcgaatctgacaggcacctccatgcacat	Mpnr02 Mpnr01,Mpnr03 Mpnr01 Mpnr02->MPNt05	GT-AG	CanonicalPattern[Major]	0->0	FrameShift	238937	None
FUS_119359_1541507(--)	4	3	1	++	PAE	725060	MPN	119360	PA0668.4	PA0668.4	1	+	Mpnr02 Mpnr01,Mpnr03 Mpnr01 Mpnr02	Mpnr02,Mpnr03	2,2	++	AACATCTCACGACACGAGCTGACGACAACCgacggacgttagcacccgccgtgtgtctcc	PA0668.4->Mpnr02 Mpnr01,Mpnr03 Mpnr01 Mpnr02	GT-AT	NonCanonicalPattern	0->0	FrameShift	-1	None
FUS_119365_1542173(++)	2	1	1	++	MPN	119366	PAE	725726	Mpnr02 Mpnr01,Mpnr03 Mpnr01 Mpnr02	Mpnr02,Mpnr03	2,2	++	PA0668.4	PA0668.4	1	+	TAACCGAGTGACAGGTGGTGCATGGTTGTCaataccaaggcgcttgagagaactcgggtg	Mpnr02 Mpnr01,Mpnr03 Mpnr01 Mpnr02->PA0668.4	GT-AG	CanonicalPattern[Major]	0->0	FrameShift	-1	None
FUS_119369_156380(+-)	2	3	0	+-	MPN	119370	MPN	156381	Mpnr02 Mpnr01,Mpnr03 Mpnr01 Mpnr02	Mpnr02,Mpnr03	2,2	++	MPNt04	MPNt04	1	-	CGAGTGACAGGTGGTGCATGGTTGTCGTCAttcgactctgttattcggcaccaattatta	Mpnr02 Mpnr01,Mpnr03 Mpnr01 Mpnr02->MPNt04	GC-AG	CanonicalPattern[Minor]	1->0	FrameShift	37011	None
FUS_119369_251991(++)	2	1	1	++	MPN	119370	MPN	251992	Mpnr02 Mpnr01,Mpnr03 Mpnr01 Mpnr02	Mpnr02,Mpnr03	2,2	++	MPN207	MPN207	1	+	CGAGTGACAGGTGGTGCATGGTTGTCGTCActgtaagcttctggttaatgaacatcttgg	Mpnr02 Mpnr01,Mpnr03 Mpnr01 Mpnr02->MPN207	GC-AG	CanonicalPattern[Minor]	1->1	FrameShift	132622	None
FUS_119369_358296(++)	2	3	0	++	MPN	119370	MPN	358297	Mpnr02 Mpnr01,Mpnr03 Mpnr01 Mpnr02	Mpnr02,Mpnr03	2,2	++	MPNt05	MPNt05	1	+	CGAGTGACAGGTGGTGCATGGTTGTCGTCAttcgaatctgacaggcacctccatgcacat	Mpnr02 Mpnr01,Mpnr03 Mpnr01 Mpnr02->MPNt05	GC-AG	CanonicalPattern[Minor]	1->0	FrameShift	238927	None
FUS_119369_482509(+-)	2	2	0	+-	MPN	119370	MPN	482510	Mpnr02 Mpnr01,Mpnr03 Mpnr01 Mpnr02	Mpnr02,Mpnr03	2,2	++	MPNt20	MPNt20	1	-	CGAGTGACAGGTGGTGCATGGTTGTCGTCAcggtagagcatttgacttttaatcaaaggg	Mpnr02 Mpnr01,Mpnr03 Mpnr01 Mpnr02->MPNt20	GC-AG	CanonicalPattern[Minor]	1->0	FrameShift	363140	None
FUS_119369_1538554(++)	2	2	0	++	MPN	119370	PAE	722107	Mpnr02 Mpnr01,Mpnr03 Mpnr01 Mpnr02	Mpnr02,Mpnr03	2,2	++	PA0668.1	PA0668.1	1	+	CGAGTGACAGGTGGTGCATGGTTGTCGTCAtttgatcatggctcagattgaacgctggcg	Mpnr02 Mpnr01,Mpnr03 Mpnr01 Mpnr02->PA0668.1	GC-AG	CanonicalPattern[Minor]	1->2	InFrame	-1	None
FUS_119369_1541362(++)	2	2	0	++	MPN	119370	PAE	724915	Mpnr02 Mpnr01,Mpnr03 Mpnr01 Mpnr02	Mpnr02,Mpnr03	2,2	++	PA0668.4	PA0668.4	1	+	CGAGTGACAGGTGGTGCATGGTTGTCGTCActatttaggtagcgcctcatgtatcactct	Mpnr02 Mpnr01,Mpnr03 Mpnr01 Mpnr02->PA0668.4	GC-AG	CanonicalPattern[Minor]	1->2	InFrame	-1	None
FUS_119369_3949971(+-)	4	21	0	+-	MPN	119370	PAE	3133524	Mpnr02 Mpnr01,Mpnr03 Mpnr01 Mpnr02	Mpnr02,Mpnr03	2,2	++	PA2775.1	PA2775.1	1	-	CGAGTGACAGGTGGTGCATGGTTGTCGTCAgcacgtagctcagttggttagagcaccacc	Mpnr02 Mpnr01,Mpnr03 Mpnr01 Mpnr02->PA2775.1	GC-AG	CanonicalPattern[Minor]	1->1	FrameShift	-1	None
FUS_119370_1538547(++)	2	2	0	++	MPN	119371	PAE	722100	Mpnr02 Mpnr01,Mpnr03 Mpnr01 Mpnr02	Mpnr02,Mpnr03	2,2	++	PA0668.1	PA0668.1	1	+	GAGTGACAGGTGGTGCATGGTTGTCGTCAGtgaagagtttgatcatggctcagattgaac	Mpnr02 Mpnr01,Mpnr03 Mpnr01 Mpnr02->PA0668.1	CT-AC	NonCanonicalPattern	2->1	FrameShift	-1	None
FUS_119370_1539925(++)	2	1	3	++	MPN	119371	PAE	723478	Mpnr02 Mpnr01,Mpnr03 Mpnr01 Mpnr02	Mpnr02,Mpnr03	2,2	++	PA0668.1	PA0668.1	1	+	GAGTGACAGGTGGTGCATGGTTGTCGTCAGcttgtacacaccgcccgtcacaccatggga	Mpnr02 Mpnr01,Mpnr03 Mpnr01 Mpnr02->PA0668.1	CT-GC	NonCanonicalPattern	2->2	FrameShift	-1	None
FUS_119370_1541432(++)	2	1	1	++	MPN	119371	PAE	724985	Mpnr02 Mpnr01,Mpnr03 Mpnr01 Mpnr02	Mpnr02,Mpnr03	2,2	++	PA0668.4	PA0668.4	1	+	GAGTGACAGGTGGTGCATGGTTGTCGTCAGttaccaaaccgatgcaaactccgaataccc	Mpnr02 Mpnr01,Mpnr03 Mpnr01 Mpnr02->PA0668.4	CT-AC	NonCanonicalPattern	2->0	InFrame	-1	None
FUS_119375_1542476(++)	2	5	0	++	MPN	119376	PAE	726029	Mpnr02 Mpnr01,Mpnr03 Mpnr01 Mpnr02	Mpnr02,Mpnr03	2,2	++	PA0668.4	PA0668.4	1	+	ACAGGTGGTGCATGGTTGTCGTCAGCTCGTtccttgtcgggtaagttccgacctgcacga	Mpnr02 Mpnr01,Mpnr03 Mpnr01 Mpnr02->PA0668.4	GT-AT	NonCanonicalPattern	1->0	FrameShift	-1	None
FUS_119384_1539801(--)	2	1	1	++	PAE	723354	MPN	119385	PA0668.1	PA0668.1	1	+	Mpnr02 Mpnr01,Mpnr03 Mpnr01 Mpnr02	Mpnr02,Mpnr03	2,2	++	TTGCGCTCGTTGCGGGACTTAACCCAACATggcttggcaaccctttgtaccgaccattgt	PA0668.1->Mpnr02 Mpnr01,Mpnr03 Mpnr01 Mpnr02	GC-AG	CanonicalPattern[Minor]	1->01	FrameShift	-1	None
FUS_119384_1542408(--)	2	1	1	++	PAE	725961	MPN	119385	PA0668.4	PA0668.4	1	+	Mpnr02 Mpnr01,Mpnr03 Mpnr01 Mpnr02	Mpnr02,Mpnr03	2,2	++	TTGCGCTCGTTGCGGGACTTAACCCAACATttgcgctaaccccatcaattaaccttccgg	PA0668.4->Mpnr02 Mpnr01,Mpnr03 Mpnr01 Mpnr02	GC-AG	CanonicalPattern[Minor]	1->01	FrameShift	-1	None
FUS_119400_1541631(++)	2	2	0	++	MPN	119401	PAE	725184	Mpnr02 Mpnr01,Mpnr03 Mpnr01 Mpnr02	Mpnr02,Mpnr03	2,2	++	PA0668.4	PA0668.4	1	+	CTCGTGTCGTGAGATGTTGGGTTAAGTCCCcgtaatagctcactagtcgagtcggcctgc	Mpnr02 Mpnr01,Mpnr03 Mpnr01 Mpnr02->PA0668.4	GC-AG	CanonicalPattern[Minor]	2->1	FrameShift	-1	None
FUS_119400_1541639(++)	2	2	0	++	MPN	119401	PAE	725192	Mpnr02 Mpnr01,Mpnr03 Mpnr01 Mpnr02	Mpnr02,Mpnr03	2,2	++	PA0668.4	PA0668.4	1	+	CTCGTGTCGTGAGATGTTGGGTTAAGTCCCctcactagtcgagtcggcctgcgcggaaga	Mpnr02 Mpnr01,Mpnr03 Mpnr01 Mpnr02->PA0668.4	GC-AG	CanonicalPattern[Minor]	2->0	InFrame	-1	None
FUS_119400_1543288(++)	3	5	0	++	MPN	119401	PAE	726841	Mpnr02 Mpnr01,Mpnr03 Mpnr01 Mpnr02	Mpnr02,Mpnr03	2,2	++	PA0668.4	PA0668.4	1	+	CTCGTGTCGTGAGATGTTGGGTTAAGTCCCcatctaagcgggaaacttgcctcaagatga	Mpnr02 Mpnr01,Mpnr03 Mpnr01 Mpnr02->PA0668.4	GC-AG	CanonicalPattern[Minor]	2->2	FrameShift	-1	None
FUS_119406_1539812(--)	2	1	1	++	PAE	723365	MPN	119407	PA0668.1	PA0668.1	1	+	Mpnr02 Mpnr01,Mpnr03 Mpnr01 Mpnr02	Mpnr02,Mpnr03	2,2	++	ACAATGTAACTAACGATAAGGGTTGCGCTCctccacctcgcggcttggcaaccctttgta	PA0668.1->Mpnr02 Mpnr01,Mpnr03 Mpnr01 Mpnr02	CT-AC	NonCanonicalPattern	0->2	FrameShift	-1	None
FUS_119407_3949971(+-)	2	2	0	+-	MPN	119408	PAE	3133524	Mpnr02 Mpnr01,Mpnr03 Mpnr01 Mpnr02	Mpnr02,Mpnr03	2,2	++	PA2775.1	PA2775.1	1	-	CGTGAGATGTTGGGTTAAGTCCCGCAACGAgcacgtagctcagttggttagagcaccacc	Mpnr02 Mpnr01,Mpnr03 Mpnr01 Mpnr02->PA2775.1	GC-AG	CanonicalPattern[Minor]	01->1	InFrame	-1	None
FUS_119409_1539801(--)	2	1	1	++	PAE	723354	MPN	119410	PA0668.1	PA0668.1	1	+	Mpnr02 Mpnr01,Mpnr03 Mpnr01 Mpnr02	Mpnr02,Mpnr03	2,2	++	TAGACAATGTAACTAACGATAAGGGTTGCGggcttggcaaccctttgtaccgaccattgt	PA0668.1->Mpnr02 Mpnr01,Mpnr03 Mpnr01 Mpnr02	GC-AG	CanonicalPattern[Minor]	1->2	InFrame	-1	None
FUS_119409_1539811(--)	5	2	3	++	PAE	723364	MPN	119410	PA0668.1	PA0668.1	1	+	Mpnr02 Mpnr01,Mpnr03 Mpnr01 Mpnr02	Mpnr02,Mpnr03	2,2	++	TAGACAATGTAACTAACGATAAGGGTTGCGtccacctcgcggcttggcaaccctttgtac	PA0668.1->Mpnr02 Mpnr01,Mpnr03 Mpnr01 Mpnr02	GC-AG	CanonicalPattern[Minor]	2->2	FrameShift	-1	None
FUS_119409_1542243(--)	2	1	1	++	PAE	725796	MPN	119410	PA0668.4	PA0668.4	1	+	Mpnr02 Mpnr01,Mpnr03 Mpnr01 Mpnr02	Mpnr02,Mpnr03	2,2	++	TAGACAATGTAACTAACGATAAGGGTTGCGaccttctcccgaagttacggtgccattttg	PA0668.4->Mpnr02 Mpnr01,Mpnr03 Mpnr01 Mpnr02	GC-AG	CanonicalPattern[Minor]	1->2	InFrame	-1	None
FUS_119415_1542229(--)	2	3	0	++	PAE	725782	MPN	119416	PA0668.4	PA0668.4	1	+	Mpnr02 Mpnr01,Mpnr03 Mpnr01 Mpnr02	Mpnr02,Mpnr03	2,2	++	TCTCGCTAGACAATGTAACTAACGATAAGGttacggtgccattttgcctagttccttcac	PA0668.4->Mpnr02 Mpnr01,Mpnr03 Mpnr01 Mpnr02	CT-AC	NonCanonicalPattern	2->2	FrameShift	-1	None
FUS_119415_1543062(--)	2	2	0	++	PAE	726615	MPN	119416	PA0668.4	PA0668.4	1	+	Mpnr02 Mpnr01,Mpnr03 Mpnr01 Mpnr02	Mpnr02,Mpnr03	2,2	++	TCTCGCTAGACAATGTAACTAACGATAAGGccccaggatgtgatgagccgacatcgaggt	PA0668.4->Mpnr02 Mpnr01,Mpnr03 Mpnr01 Mpnr02	CT-AC	NonCanonicalPattern	1->2	InFrame	-1	None
FUS_119418_1542178(++)	3	2	2	++	MPN	119419	PAE	725731	Mpnr02 Mpnr01,Mpnr03 Mpnr01 Mpnr02	Mpnr02,Mpnr03	2,2	++	PA0668.4	PA0668.4	1	+	GGGTTAAGTCCCGCAACGAGCGCAACCCTTcaaggcgcttgagagaactcgggtgaagga	Mpnr02 Mpnr01,Mpnr03 Mpnr01 Mpnr02->PA0668.4	AT-AC	CanonicalPattern[Minor]	2->2	FrameShift	-1	None
FUS_119421_482568(-+)	2	3	0	-+	MPN	482569	MPN	119422	MPNt21	MPNt21	1	-	Mpnr02 Mpnr01,Mpnr03 Mpnr01 Mpnr02	Mpnr02,Mpnr03	2,2	++	TAGCAGTCTCGCTAGACAATGTAACTAACGtggctgggatggatgggatcgaaccatcgc	MPNt21->Mpnr02 Mpnr01,Mpnr03 Mpnr01 Mpnr02	GT-AT	NonCanonicalPattern	2->2	FrameShift	363147	Single
FUS_119425_3949958(+-)	2	2	0	+-	MPN	119426	PAE	3133511	Mpnr02 Mpnr01,Mpnr03 Mpnr01 Mpnr02	Mpnr02,Mpnr03	2,2	++	PA2775.1	PA2775.1	1	-	GTCCCGCAACGAGCGCAACCCTTATCGTTAttggttagagcaccaccttgacatggtggg	Mpnr02 Mpnr01,Mpnr03 Mpnr01 Mpnr02->PA2775.1	GT-AG	CanonicalPattern[Major]	01->2	InFrame	-1	None
FUS_119427_1539888(--)	3	2	1	++	PAE	723441	MPN	119428	PA0668.1	PA0668.1	1	+	Mpnr02 Mpnr01,Mpnr03 Mpnr01 Mpnr02	Mpnr02,Mpnr03	2,2	++	TTGCATTAGCAGTCTCGCTAGACAATGTAAgattactagcgattccgacttcacgcagtc	PA0668.1->Mpnr02 Mpnr01,Mpnr03 Mpnr01 Mpnr02	GT-AG	CanonicalPattern[Major]	1->2	InFrame	-1	None
FUS_119430_358371(++)	2	2	1	++	MPN	119431	MPN	358372	Mpnr02 Mpnr01,Mpnr03 Mpnr01 Mpnr02	Mpnr02,Mpnr03	2,2	++	MPNt06	MPNt06	1	+	GCAACGAGCGCAACCCTTATCGTTAGTTACgggaagtagcttagtttggtagagcacttg	Mpnr02 Mpnr01,Mpnr03 Mpnr01 Mpnr02->MPNt06	AT-AC	CanonicalPattern[Minor]	2->1	FrameShift	238941	None
FUS_119430_6138282(+-)	2	2	0	+-	PAE	5321835	MPN	119431	PA4735	PA4735	1	+	ncMPN241	ncMPN241	1	-	GCAACGAGCGCAACCCTTATCGTTAGTTACgcggggtggagcagtctggtagctcgtcgg	PA4735->ncMPN241	GT-AT	NonCanonicalPattern	2->2	FrameShift	-1	None
FUS_119431_469146(-+)	2	2	0	-+	MPN	469147	MPN	119432	MPNs02 NEW_GF5,MPNs02 NEW_GF5,NEW_GF5	MPNs02,MPNs02,NEW_GF5	3,2,1	---	Mpnr02 Mpnr01,Mpnr03 Mpnr01 Mpnr02	Mpnr02,Mpnr03	2,2	++	CAATTTGCATTAGCAGTCTCGCTAGACAATttagagaaatttcgccttatttttggcagc	MPNs02 NEW_GF5,MPNs02 NEW_GF5,NEW_GF5->Mpnr02 Mpnr01,Mpnr03 Mpnr01 Mpnr02	AT-AC	CanonicalPattern[Minor]	2->01	InFrame	349715	Single
FUS_119431_1539885(--)	10	16	10	++	PAE	723438	MPN	119432	PA0668.1	PA0668.1	1	+	Mpnr02 Mpnr01,Mpnr03 Mpnr01 Mpnr02	Mpnr02,Mpnr03	2,2	++	CAATTTGCATTAGCAGTCTCGCTAGACAATtactagcgattccgacttcacgcagtcgag	PA0668.1->Mpnr02 Mpnr01,Mpnr03 Mpnr01 Mpnr02	AT-AC	CanonicalPattern[Minor]	1->01	FrameShift	-1	None
FUS_119431_1542639(--)	2	1	1	++	PAE	726192	MPN	119432	PA0668.4	PA0668.4	1	+	Mpnr02 Mpnr01,Mpnr03 Mpnr01 Mpnr02	Mpnr02,Mpnr03	2,2	++	CAATTTGCATTAGCAGTCTCGCTAGACAATgctcaaagtccagtgcaaagctacagtaaa	PA0668.4->Mpnr02 Mpnr01,Mpnr03 Mpnr01 Mpnr02	CT-AC	NonCanonicalPattern	1->01	FrameShift	-1	None
FUS_119431_1543628(--)	8	1	16	++	PAE	727181	MPN	119432	PA0668.5	PA0668.5	1	+	Mpnr02 Mpnr01,Mpnr03 Mpnr01 Mpnr02	Mpnr02,Mpnr03	2,2	++	CAATTTGCATTAGCAGTCTCGCTAGACAATttcgggaagggatcaggtggttccaacgct	PA0668.5->Mpnr02 Mpnr01,Mpnr03 Mpnr01 Mpnr02	CT-AC	NonCanonicalPattern	0->01	InFrame	-1	None
FUS_119431_1913402(--)	10	1	16	++	PAE	1096955	MPN	119432	PA1013.1	PA1013.1	1	+	Mpnr02 Mpnr01,Mpnr03 Mpnr01 Mpnr02	Mpnr02,Mpnr03	2,2	++	CAATTTGCATTAGCAGTCTCGCTAGACAATggcggagagatagggatttgaaccctagga	PA1013.1->Mpnr02 Mpnr01,Mpnr03 Mpnr01 Mpnr02	AT-AC	CanonicalPattern[Minor]	1->01	FrameShift	-1	None
FUS_119431_4331585(-+)	2	2	0	-+	PAE	3515138	MPN	119432	PA3133.4	PA3133.4	1	-	Mpnr02 Mpnr01,Mpnr03 Mpnr01 Mpnr02	Mpnr02,Mpnr03	2,2	++	CAATTTGCATTAGCAGTCTCGCTAGACAATttggtggagctagacgggatcgaaccgtcg	PA3133.4->Mpnr02 Mpnr01,Mpnr03 Mpnr01 Mpnr02	AT-AC	CanonicalPattern[Minor]	0->01	InFrame	-1	Single
FUS_119433_482568(-+)	2	1	1	-+	MPN	482569	MPN	119434	MPNt21	MPNt21	1	-	Mpnr02 Mpnr01,Mpnr03 Mpnr01 Mpnr02	Mpnr02,Mpnr03	2,2	++	TCCAATTTGCATTAGCAGTCTCGCTAGACAtggctgggatggatgggatcgaaccatcgc	MPNt21->Mpnr02 Mpnr01,Mpnr03 Mpnr01 Mpnr02	GT-AT	NonCanonicalPattern	2->2	FrameShift	363135	Single
FUS_119441_1543628(--)	3	2	1	++	PAE	727181	MPN	119442	PA0668.5	PA0668.5	1	+	Mpnr02 Mpnr01,Mpnr03 Mpnr01 Mpnr02	Mpnr02,Mpnr03	2,2	++	TTCCTTCCTCCAATTTGCATTAGCAGTCTCttcgggaagggatcaggtggttccaacgct	PA0668.5->Mpnr02 Mpnr01,Mpnr03 Mpnr01 Mpnr02	CT-GC	NonCanonicalPattern	0->01	InFrame	-1	None
FUS_119444_1540248(++)	2	2	0	++	MPN	119445	PAE	723801	Mpnr02 Mpnr01,Mpnr03 Mpnr01 Mpnr02	Mpnr02,Mpnr03	2,2	++	PA0668.3	PA0668.3	1	+	CCTTATCGTTAGTTACATTGTCTAGCGAGAggggccatagctcagctgggagagcgcctg	Mpnr02 Mpnr01,Mpnr03 Mpnr01 Mpnr02->PA0668.3	CT-AC	NonCanonicalPattern	01->0	FrameShift	-1	Single
FUS_119446_1542860(++)	2	2	0	++	MPN	119447	PAE	726413	Mpnr02 Mpnr01,Mpnr03 Mpnr01 Mpnr02	Mpnr02,Mpnr03	2,2	++	PA0668.4	PA0668.4	1	+	TTATCGTTAGTTACATTGTCTAGCGAGACTtataaaggcaaaagcgcgcttgactgcgag	Mpnr02 Mpnr01,Mpnr03 Mpnr01 Mpnr02->PA0668.4	GC-AG	CanonicalPattern[Minor]	01->0	FrameShift	-1	None
FUS_119446_1542799(--)	2	1	1	++	PAE	726352	MPN	119447	PA0668.4	PA0668.4	1	+	Mpnr02 Mpnr01,Mpnr03 Mpnr01 Mpnr02	Mpnr02,Mpnr03	2,2	++	ATCCCTTCCTTCCTCCAATTTGCATTAGCAgaggagaccgccccagtcaaactgcccacc	PA0668.4->Mpnr02 Mpnr01,Mpnr03 Mpnr01 Mpnr02	CT-AC	NonCanonicalPattern	2->01	InFrame	-1	None
FUS_119446_1543628(--)	3	1	2	++	PAE	727181	MPN	119447	PA0668.5	PA0668.5	1	+	Mpnr02 Mpnr01,Mpnr03 Mpnr01 Mpnr02	Mpnr02,Mpnr03	2,2	++	ATCCCTTCCTTCCTCCAATTTGCATTAGCAttcgggaagggatcaggtggttccaacgct	PA0668.5->Mpnr02 Mpnr01,Mpnr03 Mpnr01 Mpnr02	CT-AC	NonCanonicalPattern	0->01	InFrame	-1	None
FUS_119446_1543647(--)	3	3	0	++	PAE	727200	MPN	119447	PA0668.5	PA0668.5	1	+	Mpnr02 Mpnr01,Mpnr03 Mpnr01 Mpnr02	Mpnr02,Mpnr03	2,2	++	ATCCCTTCCTTCCTCCAATTTGCATTAGCAgcgtcgtttcacttctgagttcgggaaggg	PA0668.5->Mpnr02 Mpnr01,Mpnr03 Mpnr01 Mpnr02	AT-AC	CanonicalPattern[Minor]	1->01	FrameShift	-1	None
FUS_119446_4787781(-+)	3	2	39	-+	MPN	119447	PAE	3971334	ncMPN241	ncMPN241	1	-	PA3545	PA3545	1	+	ATCCCTTCCTTCCTCCAATTTGCATTAGCAgtctcgctgatcgtggtcggcggcaagctc	ncMPN241->PA3545	GT-AG	CanonicalPattern[Major]	01->0	FrameShift	-1	None
FUS_119449_1540307(--)	3	1	4	++	PAE	723860	MPN	119450	PA0668.3	PA0668.3	1	+	Mpnr02 Mpnr01,Mpnr03 Mpnr01 Mpnr02	Mpnr02,Mpnr03	2,2	++	GTCATCCCTTCCTTCCTCCAATTTGCATTAgatcgaactcctgacctcctgcgtgcaaag	PA0668.3->Mpnr02 Mpnr01,Mpnr03 Mpnr01 Mpnr02	CT-GC	NonCanonicalPattern	2->01	InFrame	-1	None
FUS_119449_1543628(--)	2	1	2	++	PAE	727181	MPN	119450	PA0668.5	PA0668.5	1	+	Mpnr02 Mpnr01,Mpnr03 Mpnr01 Mpnr02	Mpnr02,Mpnr03	2,2	++	GTCATCCCTTCCTTCCTCCAATTTGCATTAttcgggaagggatcaggtggttccaacgct	PA0668.5->Mpnr02 Mpnr01,Mpnr03 Mpnr01 Mpnr02	CT-GC	NonCanonicalPattern	0->01	InFrame	-1	None
FUS_119453_1543657(--)	2	2	0	++	PAE	727210	MPN	119454	PA0668.5	PA0668.5	1	+	Mpnr02 Mpnr01,Mpnr03 Mpnr01 Mpnr02	Mpnr02,Mpnr03	2,2	++	TGACGTCATCCCTTCCTTCCTCCAATTTGCcatcggcgatgcgtcgtttcacttctgagt	PA0668.5->Mpnr02 Mpnr01,Mpnr03 Mpnr01 Mpnr02	GT-AT	NonCanonicalPattern	2->01	InFrame	-1	None
FUS_119455_125708(-+)	2	1	1	-+	MPN	119456	MPN	125709	ncMPN241	ncMPN241	1	-	MPN097	MPN097	1	+	TTTGACGTCATCCCTTCCTTCCTCCAATTTgcacgaagaaggcagcagcaaagtctactc	ncMPN241->MPN097	GC-AG	CanonicalPattern[Minor]	01->1	InFrame	6253	None
FUS_119455_358940(--)	2	1	1	++	MPN	358941	MPN	119456	MPNt12	MPNt12	1	+	Mpnr02 Mpnr01,Mpnr03 Mpnr01 Mpnr02	Mpnr02,Mpnr03	2,2	++	TTTGACGTCATCCCTTCCTTCCTCCAATTTaccgttgctctaccgactgagctacaagac	MPNt12->Mpnr02 Mpnr01,Mpnr03 Mpnr01 Mpnr02	CT-GC	NonCanonicalPattern	0->01	InFrame	239485	None
FUS_119455_648952(--)	2	1	9	++	MPN	648953	MPN	119456	ncMPN406,MPNt36	ncMPN406,MPNt36	2,1	++	Mpnr02 Mpnr01,Mpnr03 Mpnr01 Mpnr02	Mpnr02,Mpnr03	2,2	++	TTTGACGTCATCCCTTCCTTCCTCCAATTTtgggttttgagtccaccgcgtctaccattc	ncMPN406,MPNt36->Mpnr02 Mpnr01,Mpnr03 Mpnr01 Mpnr02	CT-GC	NonCanonicalPattern	2->01	InFrame	529497	None
FUS_119455_708735(--)	2	1	1	++	MPN	708736	MPN	119456	MPN586,ncMPN106	MPN586,ncMPN106	2,1	-+	Mpnr02 Mpnr01,Mpnr03 Mpnr01 Mpnr02,ncMPN241	Mpnr02,Mpnr03,ncMPN241	2,2,1	++-	TTTGACGTCATCCCTTCCTTCCTCCAATTTcggcatcattgtttttaaatcaaacggaac	MPN586,ncMPN106->Mpnr02 Mpnr01,Mpnr03 Mpnr01 Mpnr02,ncMPN241	CT-GC	NonCanonicalPattern	1->01	FrameShift	589280	None
FUS_119455_1540972(--)	7	2	6	++	PAE	724525	MPN	119456	PA0668.4	PA0668.4	1	+	Mpnr02 Mpnr01,Mpnr03 Mpnr01 Mpnr02	Mpnr02,Mpnr03	2,2	++	TTTGACGTCATCCCTTCCTTCCTCCAATTTtatttagccttggaggatggtccccccatg	PA0668.4->Mpnr02 Mpnr01,Mpnr03 Mpnr01 Mpnr02	CT-GC	NonCanonicalPattern	2->01	InFrame	-1	None
FUS_119455_1540975(--)	2	2	0	++	PAE	724528	MPN	119456	PA0668.4	PA0668.4	1	+	Mpnr02 Mpnr01,Mpnr03 Mpnr01 Mpnr02	Mpnr02,Mpnr03	2,2	++	TTTGACGTCATCCCTTCCTTCCTCCAATTTtagtatttagccttggaggatggtcccccc	PA0668.4->Mpnr02 Mpnr01,Mpnr03 Mpnr01 Mpnr02	CT-GC	NonCanonicalPattern	2->01	InFrame	-1	None
FUS_119455_1542541(--)	2	1	1	++	PAE	726094	MPN	119456	PA0668.4	PA0668.4	1	+	Mpnr02 Mpnr01,Mpnr03 Mpnr01 Mpnr02	Mpnr02,Mpnr03	2,2	++	TTTGACGTCATCCCTTCCTTCCTCCAATTTtctcgggtggagacagcgccgccatcgtta	PA0668.4->Mpnr02 Mpnr01,Mpnr03 Mpnr01 Mpnr02	CT-GC	NonCanonicalPattern	2->01	InFrame	-1	None
FUS_119455_1542613(--)	2	1	1	++	PAE	726166	MPN	119456	PA0668.4	PA0668.4	1	+	Mpnr02 Mpnr01,Mpnr03 Mpnr01 Mpnr02	Mpnr02,Mpnr03	2,2	++	TTTGACGTCATCCCTTCCTTCCTCCAATTTtaaaggttcacggggtctttccgtctagcc	PA0668.4->Mpnr02 Mpnr01,Mpnr03 Mpnr01 Mpnr02	CT-GC	NonCanonicalPattern	2->01	InFrame	-1	None
FUS_119455_1543628(--)	5	3	12	++	PAE	727181	MPN	119456	PA0668.5	PA0668.5	1	+	Mpnr02 Mpnr01,Mpnr03 Mpnr01 Mpnr02	Mpnr02,Mpnr03	2,2	++	TTTGACGTCATCCCTTCCTTCCTCCAATTTttcgggaagggatcaggtggttccaacgct	PA0668.5->Mpnr02 Mpnr01,Mpnr03 Mpnr01 Mpnr02	CT-GC	NonCanonicalPattern	0->01	InFrame	-1	None
FUS_119459_1541063(--)	5	1	4	++	PAE	724616	MPN	119460	PA0668.4	PA0668.4	1	+	Mpnr02 Mpnr01,Mpnr03 Mpnr01 Mpnr02	Mpnr02,Mpnr03	2,2	++	ATGATTTGACGTCATCCCTTCCTTCCTCCAgcatacggtttcaggttctatttcactccc	PA0668.4->Mpnr02 Mpnr01,Mpnr03 Mpnr01 Mpnr02	GT-AT	NonCanonicalPattern	0->01	InFrame	-1	None
FUS_119486_1540985(++)	4	1	6	++	MPN	119487	PAE	724538	Mpnr02 Mpnr01,Mpnr03 Mpnr01 Mpnr02	Mpnr02,Mpnr03	2,2	++	PA0668.4	PA0668.4	1	+	ATTGGAGGAAGGAAGGGATGACGTCAAATCcgatagtgaaccagtaccgtgagggaaagg	Mpnr02 Mpnr01,Mpnr03 Mpnr01 Mpnr02->PA0668.4	AT-AC	CanonicalPattern[Minor]	01->0	FrameShift	-1	None
FUS_119486_1542082(++)	2	1	1	++	MPN	119487	PAE	725635	Mpnr02 Mpnr01,Mpnr03 Mpnr01 Mpnr02	Mpnr02,Mpnr03	2,2	++	PA0668.4	PA0668.4	1	+	ATTGGAGGAAGGAAGGGATGACGTCAAATCgaagtggttgatgccatgcttccaagaaaa	Mpnr02 Mpnr01,Mpnr03 Mpnr01 Mpnr02->PA0668.4	AT-AC	CanonicalPattern[Minor]	01->2	InFrame	-1	None
FUS_119486_1543610(++)	5	8	5	++	MPN	119487	PAE	727163	Mpnr02 Mpnr01,Mpnr03 Mpnr01 Mpnr02	Mpnr02,Mpnr03	2,2	++	PA0668.5	PA0668.5	1	+	ATTGGAGGAAGGAAGGGATGACGTCAAATCcacctgatcccttcccgaactcagaagtga	Mpnr02 Mpnr01,Mpnr03 Mpnr01 Mpnr02->PA0668.5	AT-AC	CanonicalPattern[Minor]	01->0	FrameShift	-1	None
FUS_119486_1543613(++)	7	1	31	++	MPN	119487	PAE	727166	Mpnr02 Mpnr01,Mpnr03 Mpnr01 Mpnr02	Mpnr02,Mpnr03	2,2	++	PA0668.5	PA0668.5	1	+	ATTGGAGGAAGGAAGGGATGACGTCAAATCctgatcccttcccgaactcagaagtgaaac	Mpnr02 Mpnr01,Mpnr03 Mpnr01 Mpnr02->PA0668.5	AT-AC	CanonicalPattern[Minor]	01->0	FrameShift	-1	None
FUS_119486_1541420(--)	7	2	98	++	PAE	724973	MPN	119487	PA0668.4	PA0668.4	1	+	Mpnr02 Mpnr01,Mpnr03 Mpnr01 Mpnr02	Mpnr02,Mpnr03	2,2	++	TTTGCAGCCCTAGACATAAGGGGCATGATGcccctagccgaaacagtgctctacccccca	PA0668.4->Mpnr02 Mpnr01,Mpnr03 Mpnr01 Mpnr02	GT-AT	NonCanonicalPattern	0->01	InFrame	-1	None
FUS_119486_1542777(--)	2	1	1	++	PAE	726330	MPN	119487	PA0668.4	PA0668.4	1	+	Mpnr02 Mpnr01,Mpnr03 Mpnr01 Mpnr02	Mpnr02,Mpnr03	2,2	++	TTTGCAGCCCTAGACATAAGGGGCATGATGtgcccaccatacactgtcctcgatccggat	PA0668.4->Mpnr02 Mpnr01,Mpnr03 Mpnr01 Mpnr02	GT-AT	NonCanonicalPattern	1->01	FrameShift	-1	None
FUS_119486_1542791(--)	2	1	1	++	PAE	726344	MPN	119487	PA0668.4	PA0668.4	1	+	Mpnr02 Mpnr01,Mpnr03 Mpnr01 Mpnr02	Mpnr02,Mpnr03	2,2	++	TTTGCAGCCCTAGACATAAGGGGCATGATGcgccccagtcaaactgcccaccatacactg	PA0668.4->Mpnr02 Mpnr01,Mpnr03 Mpnr01 Mpnr02	GT-AT	NonCanonicalPattern	0->01	InFrame	-1	None
FUS_119486_1543025(--)	3	3	1	++	PAE	726578	MPN	119487	PA0668.4	PA0668.4	1	+	Mpnr02 Mpnr01,Mpnr03 Mpnr01 Mpnr02	Mpnr02,Mpnr03	2,2	++	TTTGCAGCCCTAGACATAAGGGGCATGATGaccgccgtcgatatgaactcttgggcggta	PA0668.4->Mpnr02 Mpnr01,Mpnr03 Mpnr01 Mpnr02	GT-AT	NonCanonicalPattern	0->01	InFrame	-1	None
FUS_119489_1539516(++)	2	1	2	++	MPN	119490	PAE	723069	Mpnr02 Mpnr01,Mpnr03 Mpnr01 Mpnr02	Mpnr02,Mpnr03	2,2	++	PA0668.1	PA0668.1	1	+	GGAGGAAGGAAGGGATGACGTCAAATCATCcttacctggccttgacatgctgagaacttt	Mpnr02 Mpnr01,Mpnr03 Mpnr01 Mpnr02->PA0668.1	AT-AC	CanonicalPattern[Minor]	01->1	InFrame	-1	None
FUS_119489_1541420(--)	4	2	2	++	PAE	724973	MPN	119490	PA0668.4	PA0668.4	1	+	Mpnr02 Mpnr01,Mpnr03 Mpnr01 Mpnr02	Mpnr02,Mpnr03	2,2	++	ACGTTTGCAGCCCTAGACATAAGGGGCATGcccctagccgaaacagtgctctacccccca	PA0668.4->Mpnr02 Mpnr01,Mpnr03 Mpnr01 Mpnr02	GT-AT	NonCanonicalPattern	0->01	InFrame	-1	None
FUS_119489_1543190(--)	2	1	1	++	PAE	726743	MPN	119490	PA0668.4	PA0668.4	1	+	Mpnr02 Mpnr01,Mpnr03 Mpnr01 Mpnr02	Mpnr02,Mpnr03	2,2	++	ACGTTTGCAGCCCTAGACATAAGGGGCATGtaggagcagcccctctcaaatctcaaacgt	PA0668.4->Mpnr02 Mpnr01,Mpnr03 Mpnr01 Mpnr02	GT-AT	NonCanonicalPattern	0->01	InFrame	-1	None
FUS_119498_1718285(+-)	2	2	0	+-	MPN	119499	PAE	901838	Mpnr02 Mpnr01,Mpnr03 Mpnr01 Mpnr02	Mpnr02,Mpnr03	2,2	++	PA0826.2	PA0826.2	1	-	AAGGGATGACGTCAAATCATCATGCCCCTTttgaggggcatgccgagctggtagcagaac	Mpnr02 Mpnr01,Mpnr03 Mpnr01 Mpnr02->PA0826.2	AT-AC	CanonicalPattern[Minor]	01->1	InFrame	-1	None
FUS_119502_1539082(++)	2	1	1	++	MPN	119503	PAE	722635	Mpnr02 Mpnr01,Mpnr03 Mpnr01 Mpnr02	Mpnr02,Mpnr03	2,2	++	PA0668.1	PA0668.1	1	+	GATGACGTCAAATCATCATGCCCCTTATGTaagcgttaatcggaattactgggcgtaaag	Mpnr02 Mpnr01,Mpnr03 Mpnr01 Mpnr02->PA0668.1	CT-GC	NonCanonicalPattern	2->2	FrameShift	-1	None
FUS_119502_1718285(+-)	2	2	0	+-	MPN	119503	PAE	901838	Mpnr02 Mpnr01,Mpnr03 Mpnr01 Mpnr02	Mpnr02,Mpnr03	2,2	++	PA0826.2	PA0826.2	1	-	GATGACGTCAAATCATCATGCCCCTTATGTttgaggggcatgccgagctggtagcagaac	Mpnr02 Mpnr01,Mpnr03 Mpnr01 Mpnr02->PA0826.2	CT-AC	NonCanonicalPattern	2->1	FrameShift	-1	None
FUS_119508_1540778(++)	2	1	1	++	MPN	119509	PAE	724331	Mpnr02 Mpnr01,Mpnr03 Mpnr01 Mpnr02	Mpnr02,Mpnr03	2,2	++	PA0668.4	PA0668.4	1	+	GTCAAATCATCATGCCCCTTATGTCTAGGGcgagattcccttagtagtggcgagcgaacg	Mpnr02 Mpnr01,Mpnr03 Mpnr01 Mpnr02->PA0668.4	CT-AC	NonCanonicalPattern	2->0	InFrame	-1	None
FUS_119510_1543151(--)	2	2	0	++	PAE	726704	MPN	119511	PA0668.4	PA0668.4	1	+	Mpnr02 Mpnr01,Mpnr03 Mpnr01 Mpnr02	Mpnr02,Mpnr03	2,2	++	GTTTGTATTGGCCATTGTAGCACGTTTGCAatagggaccgaactgtctcacgacgttcta	PA0668.4->Mpnr02 Mpnr01,Mpnr03 Mpnr01 Mpnr02	CT-GC	NonCanonicalPattern	0->01	InFrame	-1	None
FUS_119519_1543613(++)	2	1	1	++	MPN	119520	PAE	727166	Mpnr02 Mpnr01,Mpnr03 Mpnr01 Mpnr02	Mpnr02,Mpnr03	2,2	++	PA0668.5	PA0668.5	1	+	ATGCCCCTTATGTCTAGGGCTGCAAACGTGctgatcccttcccgaactcagaagtgaaac	Mpnr02 Mpnr01,Mpnr03 Mpnr01 Mpnr02->PA0668.5	CT-AC	NonCanonicalPattern	01->0	FrameShift	-1	None
FUS_119524_182765(-+)	2	2	2	-+	MPN	119525	MPN	182766	ncMPN241	ncMPN241	1	-	MPN141	MPN141	1	+	ACAAGCTGGCGACTGTTTGTATTGGCCATTcgtccggatttaccaatcggggcttgaagt	ncMPN241->MPN141	GT-AT	NonCanonicalPattern	01->0	FrameShift	63241	None
FUS_119530_1538589(--)	4	3	14	++	PAE	722142	MPN	119531	PA0668.1	PA0668.1	1	+	Mpnr02 Mpnr01,Mpnr03 Mpnr01 Mpnr02	Mpnr02,Mpnr03	2,2	++	ACTTTTACAAGCTGGCGACTGTTTGTATTGgcctgccgccagcgttcaatctgagccatg	PA0668.1->Mpnr02 Mpnr01,Mpnr03 Mpnr01 Mpnr02	CT-GC	NonCanonicalPattern	1->01	FrameShift	-1	None
FUS_119534_1538845(--)	2	1	1	++	PAE	722398	MPN	119535	PA0668.1	PA0668.1	1	+	Mpnr02 Mpnr01,Mpnr03 Mpnr01 Mpnr02	Mpnr02,Mpnr03	2,2	++	GCTCACTTTTACAAGCTGGCGACTGTTTGTtgatcatcctctcagaccagttacggatcg	PA0668.1->Mpnr02 Mpnr01,Mpnr03 Mpnr01 Mpnr02	GT-AT	NonCanonicalPattern	2->01	InFrame	-1	None
FUS_119534_1538867(--)	6	6	5	++	PAE	722420	MPN	119535	PA0668.1	PA0668.1	1	+	Mpnr02 Mpnr01,Mpnr03 Mpnr01 Mpnr02	Mpnr02,Mpnr03	2,2	++	GCTCACTTTTACAAGCTGGCGACTGTTTGTcgtgtctcagttccagtgtgactgatcatc	PA0668.1->Mpnr02 Mpnr01,Mpnr03 Mpnr01 Mpnr02	GT-AT	NonCanonicalPattern	0->01	InFrame	-1	None
FUS_119536_1538596(--)	7	4	56	++	PAE	722149	MPN	119537	PA0668.1	PA0668.1	1	+	Mpnr02 Mpnr01,Mpnr03 Mpnr01 Mpnr02	Mpnr02,Mpnr03	2,2	++	TTGCTCACTTTTACAAGCTGGCGACTGTTTgtgttaggcctgccgccagcgttcaatctg	PA0668.1->Mpnr02 Mpnr01,Mpnr03 Mpnr01 Mpnr02	AT-AC	CanonicalPattern[Minor]	2->01	InFrame	-1	None
FUS_119536_1540219(--)	5	5	1	++	PAE	723772	MPN	119537	PA0668.2	PA0668.2	1	+	Mpnr02 Mpnr01,Mpnr03 Mpnr01 Mpnr02	Mpnr02,Mpnr03	2,2	++	TTGCTCACTTTTACAAGCTGGCGACTGTTTtggtgggtctgggcagattcgaactgccga	PA0668.2->Mpnr02 Mpnr01,Mpnr03 Mpnr01 Mpnr02	AT-AC	CanonicalPattern[Minor]	1->01	FrameShift	-1	Single
FUS_119536_1541350(--)	3	3	0	++	PAE	724903	MPN	119537	PA0668.4	PA0668.4	1	+	Mpnr02 Mpnr01,Mpnr03 Mpnr01 Mpnr02	Mpnr02,Mpnr03	2,2	++	TTGCTCACTTTTACAAGCTGGCGACTGTTTaaccagctatctccgagcttgattagcctt	PA0668.4->Mpnr02 Mpnr01,Mpnr03 Mpnr01 Mpnr02	CT-AC	NonCanonicalPattern	2->01	InFrame	-1	None
FUS_119536_5898421(-+)	13	14	41	-+	MPN	119537	PAE	5081974	ncMPN241	ncMPN241	1	-	PA4540	PA4540	1	+	TTGCTCACTTTTACAAGCTGGCGACTGTTTgattaacagtcatttgctctaccgactgag	ncMPN241->PA4540	GT-AT	NonCanonicalPattern	01->2	InFrame	-1	None
FUS_119540_1542858(++)	2	2	0	++	MPN	119541	PAE	726411	Mpnr02 Mpnr01,Mpnr03 Mpnr01 Mpnr02	Mpnr02,Mpnr03	2,2	++	PA0668.4	PA0668.4	1	+	GCAAACGTGCTACAATGGCCAATACAAACAagtataaaggcaaaagcgcgcttgactgcg	Mpnr02 Mpnr01,Mpnr03 Mpnr01 Mpnr02->PA0668.4	GT-AG	CanonicalPattern[Major]	01->1	InFrame	-1	None
FUS_119540_1542860(++)	2	8	0	++	MPN	119541	PAE	726413	Mpnr02 Mpnr01,Mpnr03 Mpnr01 Mpnr02	Mpnr02,Mpnr03	2,2	++	PA0668.4	PA0668.4	1	+	GCAAACGTGCTACAATGGCCAATACAAACAtataaaggcaaaagcgcgcttgactgcgag	Mpnr02 Mpnr01,Mpnr03 Mpnr01 Mpnr02->PA0668.4	GT-AG	CanonicalPattern[Major]	01->0	FrameShift	-1	None
FUS_119540_3949971(+-)	4	4	0	+-	MPN	119541	PAE	3133524	Mpnr02 Mpnr01,Mpnr03 Mpnr01 Mpnr02	Mpnr02,Mpnr03	2,2	++	PA2775.1	PA2775.1	1	-	GCAAACGTGCTACAATGGCCAATACAAACAgcacgtagctcagttggttagagcaccacc	Mpnr02 Mpnr01,Mpnr03 Mpnr01 Mpnr02->PA2775.1	GT-AG	CanonicalPattern[Major]	01->1	InFrame	-1	None
FUS_119540_5600705(+-)	2	10	0	+-	MPN	119541	PAE	4784258	Mpnr02 Mpnr01,Mpnr03 Mpnr01 Mpnr02	Mpnr02,Mpnr03	2,2	++	PA4276.1	PA4276.1	1	-	GCAAACGTGCTACAATGGCCAATACAAACAgccagtagctcaattggcagagcggcggtc	Mpnr02 Mpnr01,Mpnr03 Mpnr01 Mpnr02->PA4276.1	GT-AG	CanonicalPattern[Major]	01->1	InFrame	-1	None
FUS_119540_182765(-+)	3	2	3	-+	MPN	119541	MPN	182766	ncMPN241	ncMPN241	1	-	MPN141	MPN141	1	+	AGATTTGCTCACTTTTACAAGCTGGCGACTcgtccggatttaccaatcggggcttgaagt	ncMPN241->MPN141	GT-AT	NonCanonicalPattern	01->0	FrameShift	63225	None
FUS_119540_1538655(--)	2	5	0	++	PAE	722208	MPN	119541	PA0668.1	PA0668.1	1	+	Mpnr02 Mpnr01,Mpnr03 Mpnr01 Mpnr02	Mpnr02,Mpnr03	2,2	++	AGATTTGCTCACTTTTACAAGCTGGCGACTtactcacccgtccgccgctgaatccaggag	PA0668.1->Mpnr02 Mpnr01,Mpnr03 Mpnr01 Mpnr02	AT-AC	CanonicalPattern[Minor]	1->01	FrameShift	-1	None
FUS_119540_1538659(--)	3	2	2	++	PAE	722212	MPN	119541	PA0668.1	PA0668.1	1	+	Mpnr02 Mpnr01,Mpnr03 Mpnr01 Mpnr02	Mpnr02,Mpnr03	2,2	++	AGATTTGCTCACTTTTACAAGCTGGCGACTgcattactcacccgtccgccgctgaatcca	PA0668.1->Mpnr02 Mpnr01,Mpnr03 Mpnr01 Mpnr02	CT-AC	NonCanonicalPattern	2->01	InFrame	-1	None
FUS_119546_1540786(--)	2	3	0	++	PAE	724339	MPN	119547	PA0668.4	PA0668.4	1	+	Mpnr02 Mpnr01,Mpnr03 Mpnr01 Mpnr02	Mpnr02,Mpnr03	2,2	++	CTTTACAGATTTGCTCACTTTTACAAGCTGggaatctcggttgatttcttttcctcaggg	PA0668.4->Mpnr02 Mpnr01,Mpnr03 Mpnr01 Mpnr02	CT-GC	NonCanonicalPattern	2->01	InFrame	-1	None
FUS_119547_1538570(++)	2	2	0	++	MPN	119548	PAE	722123	Mpnr02 Mpnr01,Mpnr03 Mpnr01 Mpnr02	Mpnr02,Mpnr03	2,2	++	PA0668.1	PA0668.1	1	+	TGCTACAATGGCCAATACAAACAGTCGCCAattgaacgctggcggcaggcctaacacatg	Mpnr02 Mpnr01,Mpnr03 Mpnr01 Mpnr02->PA0668.1	GC-AG	CanonicalPattern[Minor]	2->0	InFrame	-1	None
FUS_119548_1538566(++)	3	4	0	++	MPN	119549	PAE	722119	Mpnr02 Mpnr01,Mpnr03 Mpnr01 Mpnr02	Mpnr02,Mpnr03	2,2	++	PA0668.1	PA0668.1	1	+	GCTACAATGGCCAATACAAACAGTCGCCAGtcagattgaacgctggcggcaggcctaaca	Mpnr02 Mpnr01,Mpnr03 Mpnr01 Mpnr02->PA0668.1	CT-GC	NonCanonicalPattern	01->2	InFrame	-1	None
FUS_119549_482284(-+)	2	2	0	-+	MPN	482285	MPN	119550	ncMPN052,MPNt18	ncMPN052,MPNt18	1,1	+-	Mpnr02 Mpnr01,Mpnr03 Mpnr01 Mpnr02,ncMPN241	Mpnr02,Mpnr03,ncMPN241	2,2,1	++-	CAACTTTACAGATTTGCTCACTTTTACAAGtggagcgagtaatcggaatcgaaccgacac	ncMPN052,MPNt18->Mpnr02 Mpnr01,Mpnr03 Mpnr01 Mpnr02,ncMPN241	GT-AG	CanonicalPattern[Major]	12->01	InFrame	362735	Single
FUS_119551_1538570(++)	3	1	3	++	MPN	119552	PAE	722123	Mpnr02 Mpnr01,Mpnr03 Mpnr01 Mpnr02	Mpnr02,Mpnr03	2,2	++	PA0668.1	PA0668.1	1	+	ACAATGGCCAATACAAACAGTCGCCAGCTTattgaacgctggcggcaggcctaacacatg	Mpnr02 Mpnr01,Mpnr03 Mpnr01 Mpnr02->PA0668.1	GT-AG	CanonicalPattern[Major]	01->0	FrameShift	-1	None
FUS_119551_1538572(++)	3	6	6	++	MPN	119552	PAE	722125	Mpnr02 Mpnr01,Mpnr03 Mpnr01 Mpnr02	Mpnr02,Mpnr03	2,2	++	PA0668.1	PA0668.1	1	+	ACAATGGCCAATACAAACAGTCGCCAGCTTtgaacgctggcggcaggcctaacacatgca	Mpnr02 Mpnr01,Mpnr03 Mpnr01 Mpnr02->PA0668.1	GT-AT	NonCanonicalPattern	01->2	InFrame	-1	None
FUS_119557_1538570(++)	3	1	2	++	MPN	119558	PAE	722123	Mpnr02 Mpnr01,Mpnr03 Mpnr01 Mpnr02	Mpnr02,Mpnr03	2,2	++	PA0668.1	PA0668.1	1	+	GCCAATACAAACAGTCGCCAGCTTGTAAAAattgaacgctggcggcaggcctaacacatg	Mpnr02 Mpnr01,Mpnr03 Mpnr01 Mpnr02->PA0668.1	GT-AG	CanonicalPattern[Major]	01->0	FrameShift	-1	None
FUS_119557_1538572(++)	5	4	4	++	MPN	119558	PAE	722125	Mpnr02 Mpnr01,Mpnr03 Mpnr01 Mpnr02	Mpnr02,Mpnr03	2,2	++	PA0668.1	PA0668.1	1	+	GCCAATACAAACAGTCGCCAGCTTGTAAAAtgaacgctggcggcaggcctaacacatgca	Mpnr02 Mpnr01,Mpnr03 Mpnr01 Mpnr02->PA0668.1	GT-AT	NonCanonicalPattern	01->2	InFrame	-1	None
FUS_119561_1541631(++)	6	11	0	++	MPN	119562	PAE	725184	Mpnr02 Mpnr01,Mpnr03 Mpnr01 Mpnr02	Mpnr02,Mpnr03	2,2	++	PA0668.4	PA0668.4	1	+	ATACAAACAGTCGCCAGCTTGTAAAAGTGAcgtaatagctcactagtcgagtcggcctgc	Mpnr02 Mpnr01,Mpnr03 Mpnr01 Mpnr02->PA0668.4	GC-AG	CanonicalPattern[Minor]	01->1	InFrame	-1	None
FUS_119561_4340475(++)	2	2	0	++	MPN	119562	PAE	3524028	Mpnr02 Mpnr01,Mpnr03 Mpnr01 Mpnr02	Mpnr02,Mpnr03	2,2	++	PA3139.1	PA3139.1	1	+	ATACAAACAGTCGCCAGCTTGTAAAAGTGAtcggtagagcaaatgactgttaatcattgg	Mpnr02 Mpnr01,Mpnr03 Mpnr01 Mpnr02->PA3139.1	GC-AG	CanonicalPattern[Minor]	01->1	InFrame	-1	None
FUS_119563_1538867(--)	7	4	3	++	PAE	722420	MPN	119564	PA0668.1	PA0668.1	1	+	Mpnr02 Mpnr01,Mpnr03 Mpnr01 Mpnr02	Mpnr02,Mpnr03	2,2	++	ATCCGAACTGAGACCAACTTTACAGATTTGcgtgtctcagttccagtgtgactgatcatc	PA0668.1->Mpnr02 Mpnr01,Mpnr03 Mpnr01 Mpnr02	GT-AG	CanonicalPattern[Major]	0->01	InFrame	-1	None
FUS_119563_1538889(--)	2	1	1	++	PAE	722442	MPN	119564	PA0668.1	PA0668.1	1	+	Mpnr02 Mpnr01,Mpnr03 Mpnr01 Mpnr02	Mpnr02,Mpnr03	2,2	++	ATCCGAACTGAGACCAACTTTACAGATTTGtgcctcccgtaggagtctggaccgtgtctc	PA0668.1->Mpnr02 Mpnr01,Mpnr03 Mpnr01 Mpnr02	GC-AG	CanonicalPattern[Minor]	1->01	FrameShift	-1	None
FUS_119563_1538892(--)	3	2	1	++	PAE	722445	MPN	119564	PA0668.1	PA0668.1	1	+	Mpnr02 Mpnr01,Mpnr03 Mpnr01 Mpnr02	Mpnr02,Mpnr03	2,2	++	ATCCGAACTGAGACCAACTTTACAGATTTGtgctgcctcccgtaggagtctggaccgtgt	PA0668.1->Mpnr02 Mpnr01,Mpnr03 Mpnr01 Mpnr02	GT-AG	CanonicalPattern[Major]	1->01	FrameShift	-1	None
FUS_119564_1538874(--)	8	2	11	++	PAE	722427	MPN	119565	PA0668.1	PA0668.1	1	+	Mpnr02 Mpnr01,Mpnr03 Mpnr01 Mpnr02	Mpnr02,Mpnr03	2,2	++	AATCCGAACTGAGACCAACTTTACAGATTTtctggaccgtgtctcagttccagtgtgact	PA0668.1->Mpnr02 Mpnr01,Mpnr03 Mpnr01 Mpnr02	CT-GC	NonCanonicalPattern	1->01	FrameShift	-1	None
FUS_119564_1541278(--)	3	2	1	++	PAE	724831	MPN	119565	PA0668.4	PA0668.4	1	+	Mpnr02 Mpnr01,Mpnr03 Mpnr01 Mpnr02	Mpnr02,Mpnr03	2,2	++	AATCCGAACTGAGACCAACTTTACAGATTTtgggttcggtcctccagtcagtgttaccta	PA0668.4->Mpnr02 Mpnr01,Mpnr03 Mpnr01 Mpnr02	CT-GC	NonCanonicalPattern	2->01	InFrame	-1	None
FUS_119567_1541632(++)	7	5	4	++	MPN	119568	PAE	725185	Mpnr02 Mpnr01,Mpnr03 Mpnr01 Mpnr02	Mpnr02,Mpnr03	2,2	++	PA0668.4	PA0668.4	1	+	ACAGTCGCCAGCTTGTAAAAGTGAGCAAATgtaatagctcactagtcgagtcggcctgcg	Mpnr02 Mpnr01,Mpnr03 Mpnr01 Mpnr02->PA0668.4	CT-GC	NonCanonicalPattern	01->2	InFrame	-1	None
FUS_119568_1541507(--)	2	1	1	++	PAE	725060	MPN	119569	PA0668.4	PA0668.4	1	+	Mpnr02 Mpnr01,Mpnr03 Mpnr01 Mpnr02	Mpnr02,Mpnr03	2,2	++	CCTCAATCCGAACTGAGACCAACTTTACAGgacggacgttagcacccgccgtgtgtctcc	PA0668.4->Mpnr02 Mpnr01,Mpnr03 Mpnr01 Mpnr02	GT-AT	NonCanonicalPattern	0->2	FrameShift	-1	None
FUS_119569_1541637(++)	3	4	1	++	MPN	119570	PAE	725190	Mpnr02 Mpnr01,Mpnr03 Mpnr01 Mpnr02	Mpnr02,Mpnr03	2,2	++	PA0668.4	PA0668.4	1	+	AGTCGCCAGCTTGTAAAAGTGAGCAAATCTagctcactagtcgagtcggcctgcgcggaa	Mpnr02 Mpnr01,Mpnr03 Mpnr01 Mpnr02->PA0668.4	GT-AT	NonCanonicalPattern	01->1	InFrame	-1	None
FUS_119574_1541631(++)	2	2	0	++	MPN	119575	PAE	725184	Mpnr02 Mpnr01,Mpnr03 Mpnr01 Mpnr02	Mpnr02,Mpnr03	2,2	++	PA0668.4	PA0668.4	1	+	CCAGCTTGTAAAAGTGAGCAAATCTGTAAAcgtaatagctcactagtcgagtcggcctgc	Mpnr02 Mpnr01,Mpnr03 Mpnr01 Mpnr02->PA0668.4	GT-AG	CanonicalPattern[Major]	2->1	FrameShift	-1	None
FUS_119586_482284(-+)	4	2	5	-+	MPN	482285	MPN	119587	ncMPN052,MPNt18	ncMPN052,MPNt18	1,1	+-	Mpnr02 Mpnr01,Mpnr03 Mpnr01 Mpnr02,ncMPN241	Mpnr02,Mpnr03,ncMPN241	2,2,1	++-	ATGAGGACGAATTGCAGCCCTCAATCCGAAtggagcgagtaatcggaatcgaaccgacac	ncMPN052,MPNt18->Mpnr02 Mpnr01,Mpnr03 Mpnr01 Mpnr02,ncMPN241	GT-AG	CanonicalPattern[Major]	12->2	InFrame	362698	Single
FUS_119593_482284(-+)	2	2	0	-+	MPN	482285	MPN	119594	ncMPN052,MPNt18	ncMPN052,MPNt18	1,1	+-	Mpnr02 Mpnr01,Mpnr03 Mpnr01 Mpnr02,ncMPN241	Mpnr02,Mpnr03,ncMPN241	2,2,1	++-	CGACTTCATGAGGACGAATTGCAGCCCTCAtggagcgagtaatcggaatcgaaccgacac	ncMPN052,MPNt18->Mpnr02 Mpnr01,Mpnr03 Mpnr01 Mpnr02,ncMPN241	GT-AT	NonCanonicalPattern	12->01	InFrame	362691	Single
FUS_119597_1540660(++)	2	1	1	++	MPN	119598	PAE	724213	Mpnr02 Mpnr01,Mpnr03 Mpnr01 Mpnr02	Mpnr02,Mpnr03	2,2	++	PA0668.4	PA0668.4	1	+	CTGTAAAGTTGGTCTCAGTTCGGATTGAGGatctctgaatgggggaacccacctaggata	Mpnr02 Mpnr01,Mpnr03 Mpnr01 Mpnr02->PA0668.4	GC-AG	CanonicalPattern[Minor]	01->2	InFrame	-1	None
FUS_119597_1539313(--)	3	5	0	++	PAE	722866	MPN	119598	PA0668.1	PA0668.1	1	+	Mpnr02 Mpnr01,Mpnr03 Mpnr01 Mpnr02	Mpnr02,Mpnr03	2,2	++	ATTCCGACTTCATGAGGACGAATTGCAGCCtccccacgctttcgcacctcagtgtcagta	PA0668.1->Mpnr02 Mpnr01,Mpnr03 Mpnr01 Mpnr02	GC-AG	CanonicalPattern[Minor]	2->01	InFrame	-1	None
FUS_119597_1539344(--)	2	3	0	++	PAE	722897	MPN	119598	PA0668.1	PA0668.1	1	+	Mpnr02 Mpnr01,Mpnr03 Mpnr01 Mpnr02	Mpnr02,Mpnr03	2,2	++	ATTCCGACTTCATGAGGACGAATTGCAGCCgtggactaccagggtatctaatcctgtttg	PA0668.1->Mpnr02 Mpnr01,Mpnr03 Mpnr01 Mpnr02	GC-AG	CanonicalPattern[Minor]	0->01	InFrame	-1	None
FUS_119597_1541751(--)	2	2	0	++	PAE	725304	MPN	119598	PA0668.4	PA0668.4	1	+	Mpnr02 Mpnr01,Mpnr03 Mpnr01 Mpnr02	Mpnr02,Mpnr03	2,2	++	ATTCCGACTTCATGAGGACGAATTGCAGCCcttcacaggcttacagaacgctcctctacc	PA0668.4->Mpnr02 Mpnr01,Mpnr03 Mpnr01 Mpnr02	GT-AG	CanonicalPattern[Major]	1->01	FrameShift	-1	None
FUS_119597_1542858(--)	2	1	1	++	PAE	726411	MPN	119598	PA0668.4	PA0668.4	1	+	Mpnr02 Mpnr01,Mpnr03 Mpnr01 Mpnr02	Mpnr02,Mpnr03	2,2	++	ATTCCGACTTCATGAGGACGAATTGCAGCCtctgcgaccgatttccgaccggtctgagcg	PA0668.4->Mpnr02 Mpnr01,Mpnr03 Mpnr01 Mpnr02	GT-AG	CanonicalPattern[Major]	1->01	FrameShift	-1	None
FUS_119597_5602055(-+)	2	2	0	-+	PAE	4785608	MPN	119598	PA4277.1	PA4277.1	1	-	Mpnr02 Mpnr01,Mpnr03 Mpnr01 Mpnr02	Mpnr02,Mpnr03	2,2	++	ATTCCGACTTCATGAGGACGAATTGCAGCCggatttgaaccgctgacctcacccttacca	PA4277.1->Mpnr02 Mpnr01,Mpnr03 Mpnr01 Mpnr02	GC-AG	CanonicalPattern[Minor]	0->01	InFrame	-1	None
FUS_119598_1540778(++)	3	1	2	++	MPN	119599	PAE	724331	Mpnr02 Mpnr01,Mpnr03 Mpnr01 Mpnr02	Mpnr02,Mpnr03	2,2	++	PA0668.4	PA0668.4	1	+	TGTAAAGTTGGTCTCAGTTCGGATTGAGGGcgagattcccttagtagtggcgagcgaacg	Mpnr02 Mpnr01,Mpnr03 Mpnr01 Mpnr02->PA0668.4	CT-AC	NonCanonicalPattern	2->0	InFrame	-1	None
FUS_119598_1540847(++)	2	2	0	++	MPN	119599	PAE	724400	Mpnr02 Mpnr01,Mpnr03 Mpnr01 Mpnr02	Mpnr02,Mpnr03	2,2	++	PA0668.4	PA0668.4	1	+	TGTAAAGTTGGTCTCAGTTCGGATTGAGGGtctggaaagtgcggccatagtgggtgatag	Mpnr02 Mpnr01,Mpnr03 Mpnr01 Mpnr02->PA0668.4	CT-GC	NonCanonicalPattern	2->0	InFrame	-1	None
FUS_119598_2130536(++)	3	1	2	--	PAE	1314089	MPN	119599	PA1213	PA1213	2	-	ncMPN241	ncMPN241	1	-	TGTAAAGTTGGTCTCAGTTCGGATTGAGGGtggaattcgtcctcggcgagtccgcgcagc	PA1213->ncMPN241	GC-AG	CanonicalPattern[Minor]	1->2	InFrame	-1	None
FUS_119600_1539315(++)	2	2	0	++	MPN	119601	PAE	722868	Mpnr02 Mpnr01,Mpnr03 Mpnr01 Mpnr02	Mpnr02,Mpnr03	2,2	++	PA0668.1	PA0668.1	1	+	TAAAGTTGGTCTCAGTTCGGATTGAGGGCTcaaacaggattagataccctggtagtccac	Mpnr02 Mpnr01,Mpnr03 Mpnr01 Mpnr02->PA0668.1	GC-AG	CanonicalPattern[Minor]	01->1	InFrame	-1	None
FUS_119600_1540782(++)	2	1	1	++	MPN	119601	PAE	724335	Mpnr02 Mpnr01,Mpnr03 Mpnr01 Mpnr02	Mpnr02,Mpnr03	2,2	++	PA0668.4	PA0668.4	1	+	TAAAGTTGGTCTCAGTTCGGATTGAGGGCTattcccttagtagtggcgagcgaacgggga	Mpnr02 Mpnr01,Mpnr03 Mpnr01 Mpnr02->PA0668.4	GC-AG	CanonicalPattern[Minor]	01->1	InFrame	-1	None
FUS_119603_1538851(--)	5	4	7	++	PAE	722404	MPN	119604	PA0668.1	PA0668.1	1	+	Mpnr02 Mpnr01,Mpnr03 Mpnr01 Mpnr02	Mpnr02,Mpnr03	2,2	++	CTAGTGATTCCGACTTCATGAGGACGAATTtgtgactgatcatcctctcagaccagttac	PA0668.1->Mpnr02 Mpnr01,Mpnr03 Mpnr01 Mpnr02	CT-GC	NonCanonicalPattern	2->01	InFrame	-1	None
FUS_119603_1538857(--)	3	2	2	++	PAE	722410	MPN	119604	PA0668.1	PA0668.1	1	+	Mpnr02 Mpnr01,Mpnr03 Mpnr01 Mpnr02	Mpnr02,Mpnr03	2,2	++	CTAGTGATTCCGACTTCATGAGGACGAATTttccagtgtgactgatcatcctctcagacc	PA0668.1->Mpnr02 Mpnr01,Mpnr03 Mpnr01 Mpnr02	CT-GC	NonCanonicalPattern	2->01	InFrame	-1	None
FUS_119603_1541278(--)	10	9	5	++	PAE	724831	MPN	119604	PA0668.4	PA0668.4	1	+	Mpnr02 Mpnr01,Mpnr03 Mpnr01 Mpnr02	Mpnr02,Mpnr03	2,2	++	CTAGTGATTCCGACTTCATGAGGACGAATTtgggttcggtcctccagtcagtgttaccta	PA0668.4->Mpnr02 Mpnr01,Mpnr03 Mpnr01 Mpnr02	CT-GC	NonCanonicalPattern	2->01	InFrame	-1	None
FUS_119603_1543218(--)	8	2	8	++	PAE	726771	MPN	119604	PA0668.4	PA0668.4	1	+	Mpnr02 Mpnr01,Mpnr03 Mpnr01 Mpnr02	Mpnr02,Mpnr03	2,2	++	CTAGTGATTCCGACTTCATGAGGACGAATTaggttcgtccactccggtcctctcgtacta	PA0668.4->Mpnr02 Mpnr01,Mpnr03 Mpnr01 Mpnr02	CT-GC	NonCanonicalPattern	1->01	FrameShift	-1	None
FUS_119606_482284(-+)	2	1	1	-+	MPN	482285	MPN	119607	ncMPN052,MPNt18	ncMPN052,MPNt18	1,1	+-	Mpnr02 Mpnr01,Mpnr03 Mpnr01 Mpnr02,ncMPN241	Mpnr02,Mpnr03,ncMPN241	2,2,1	++-	TTACTAGTGATTCCGACTTCATGAGGACGAtggagcgagtaatcggaatcgaaccgacac	ncMPN052,MPNt18->Mpnr02 Mpnr01,Mpnr03 Mpnr01 Mpnr02,ncMPN241	GT-AT	NonCanonicalPattern	12->01	InFrame	362678	Single
FUS_119616_482284(-+)	6	4	2	-+	MPN	482285	MPN	119617	ncMPN052,MPNt18	ncMPN052,MPNt18	1,1	+-	Mpnr02 Mpnr01,Mpnr03 Mpnr01 Mpnr02,ncMPN241	Mpnr02,Mpnr03,ncMPN241	2,2,1	++-	TGATTCGCGATTACTAGTGATTCCGACTTCtggagcgagtaatcggaatcgaaccgacac	ncMPN052,MPNt18->Mpnr02 Mpnr01,Mpnr03 Mpnr01 Mpnr02,ncMPN241	GT-AT	NonCanonicalPattern	12->2	InFrame	362668	Single
FUS_119618_1539550(++)	3	5	0	++	MPN	119619	PAE	723103	Mpnr02 Mpnr01,Mpnr03 Mpnr01 Mpnr02	Mpnr02,Mpnr03	2,2	++	PA0668.1	PA0668.1	1	+	GGATTGAGGGCTGCAATTCGTCCTCATGAAagatggattggtgccttcgggaactcagac	Mpnr02 Mpnr01,Mpnr03 Mpnr01 Mpnr02->PA0668.1	GT-AG	CanonicalPattern[Major]	01->2	InFrame	-1	None
FUS_119624_156382(+-)	4	5	1	+-	MPN	119625	MPN	156383	Mpnr02 Mpnr01,Mpnr03 Mpnr01 Mpnr02	Mpnr02,Mpnr03	2,2	++	MPNt04	MPNt04	1	-	AGGGCTGCAATTCGTCCTCATGAAGTCGGAagttcgactctgttattcggcaccaattat	Mpnr02 Mpnr01,Mpnr03 Mpnr01 Mpnr02->MPNt04	AT-AC	CanonicalPattern[Minor]	01->1	InFrame	36758	None
FUS_119624_1538853(++)	2	1	1	++	MPN	119625	PAE	722406	Mpnr02 Mpnr01,Mpnr03 Mpnr01 Mpnr02	Mpnr02,Mpnr03	2,2	++	PA0668.1	PA0668.1	1	+	AGGGCTGCAATTCGTCCTCATGAAGTCGGAtggaactgagacacggtccagactcctacg	Mpnr02 Mpnr01,Mpnr03 Mpnr01 Mpnr02->PA0668.1	AT-AC	CanonicalPattern[Minor]	01->1	InFrame	-1	None
FUS_119624_1538876(++)	2	2	0	++	MPN	119625	PAE	722429	Mpnr02 Mpnr01,Mpnr03 Mpnr01 Mpnr02	Mpnr02,Mpnr03	2,2	++	PA0668.1	PA0668.1	1	+	AGGGCTGCAATTCGTCCTCATGAAGTCGGAtcctacgggaggcagcagtggggaatattg	Mpnr02 Mpnr01,Mpnr03 Mpnr01 Mpnr02->PA0668.1	AT-AC	CanonicalPattern[Minor]	01->0	FrameShift	-1	None
FUS_119624_1541441(++)	5	1	8	++	MPN	119625	PAE	724994	Mpnr02 Mpnr01,Mpnr03 Mpnr01 Mpnr02	Mpnr02,Mpnr03	2,2	++	PA0668.4	PA0668.4	1	+	AGGGCTGCAATTCGTCCTCATGAAGTCGGAcgatgcaaactccgaatacccagaagtgcc	Mpnr02 Mpnr01,Mpnr03 Mpnr01 Mpnr02->PA0668.4	AT-AC	CanonicalPattern[Minor]	01->0	FrameShift	-1	None
FUS_119627_482284(-+)	14	70	2	-+	MPN	482285	MPN	119628	ncMPN052,MPNt18	ncMPN052,MPNt18	1,1	+-	Mpnr02 Mpnr01,Mpnr03 Mpnr01 Mpnr02,ncMPN241	Mpnr02,Mpnr03,ncMPN241	2,2,1	++-	CGCGACATAGCTGATTCGCGATTACTAGTGtggagcgagtaatcggaatcgaaccgacac	ncMPN052,MPNt18->Mpnr02 Mpnr01,Mpnr03 Mpnr01 Mpnr02,ncMPN241	GT-AT	NonCanonicalPattern	12->01	InFrame	362657	Single
FUS_119627_1540606(--)	2	16	0	++	PAE	724159	MPN	119628	PA0668.4	PA0668.4	1	+	Mpnr02 Mpnr01,Mpnr03 Mpnr01 Mpnr02	Mpnr02,Mpnr03	2,2	++	CGCGACATAGCTGATTCGCGATTACTAGTGgtctttcatcgcctctgactgccaaggcat	PA0668.4->Mpnr02 Mpnr01,Mpnr03 Mpnr01 Mpnr02	GT-AT	NonCanonicalPattern	2->01	InFrame	-1	None
FUS_119628_1539287(++)	2	6	0	++	MPN	119629	PAE	722840	Mpnr02 Mpnr01,Mpnr03 Mpnr01 Mpnr02	Mpnr02,Mpnr03	2,2	++	PA0668.1	PA0668.1	1	+	CTGCAATTCGTCCTCATGAAGTCGGAATCAtgacactgaggtgcgaaagcgtggggagca	Mpnr02 Mpnr01,Mpnr03 Mpnr01 Mpnr02->PA0668.1	CT-AC	NonCanonicalPattern	2->0	InFrame	-1	None
FUS_119628_1539964(++)	2	5	0	++	MPN	119629	PAE	723517	Mpnr02 Mpnr01,Mpnr03 Mpnr01 Mpnr02	Mpnr02,Mpnr03	2,2	++	PA0668.1	PA0668.1	1	+	CTGCAATTCGTCCTCATGAAGTCGGAATCAtccagaagtagctagtctaaccgcaagggg	Mpnr02 Mpnr01,Mpnr03 Mpnr01 Mpnr02->PA0668.1	CT-GC	NonCanonicalPattern	2->2	FrameShift	-1	None
FUS_119630_1541080(--)	3	2	1	++	PAE	724633	MPN	119631	PA0668.4	PA0668.4	1	+	Mpnr02 Mpnr01,Mpnr03 Mpnr01 Mpnr02	Mpnr02,Mpnr03	2,2	++	CACCGCGACATAGCTGATTCGCGATTACTAgctcccactgcttgtacgcatacggtttca	PA0668.4->Mpnr02 Mpnr01,Mpnr03 Mpnr01 Mpnr02	CT-AC	NonCanonicalPattern	2->01	InFrame	-1	None
FUS_119631_1541022(++)	2	2	0	++	MPN	119632	PAE	724575	Mpnr02 Mpnr01,Mpnr03 Mpnr01 Mpnr02	Mpnr02,Mpnr03	2,2	++	PA0668.4	PA0668.4	1	+	CAATTCGTCCTCATGAAGTCGGAATCACTAaaccccggagaggggagtgaaatagaacct	Mpnr02 Mpnr01,Mpnr03 Mpnr01 Mpnr02->PA0668.4	GT-AG	CanonicalPattern[Major]	2->1	FrameShift	-1	None
FUS_119631_1542491(++)	2	2	0	++	MPN	119632	PAE	726044	Mpnr02 Mpnr01,Mpnr03 Mpnr01 Mpnr02	Mpnr02,Mpnr03	2,2	++	PA0668.4	PA0668.4	1	+	CAATTCGTCCTCATGAAGTCGGAATCACTAttccgacctgcacgaatggcgtaacgatgg	Mpnr02 Mpnr01,Mpnr03 Mpnr01 Mpnr02->PA0668.4	GT-AG	CanonicalPattern[Major]	2->0	InFrame	-1	None
FUS_119634_1540985(++)	4	15	2	++	MPN	119635	PAE	724538	Mpnr02 Mpnr01,Mpnr03 Mpnr01 Mpnr02	Mpnr02,Mpnr03	2,2	++	PA0668.4	PA0668.4	1	+	TTCGTCCTCATGAAGTCGGAATCACTAGTAcgatagtgaaccagtaccgtgagggaaagg	Mpnr02 Mpnr01,Mpnr03 Mpnr01 Mpnr02->PA0668.4	AT-AC	CanonicalPattern[Minor]	2->0	InFrame	-1	None
FUS_119641_1540985(++)	2	2	1	++	MPN	119642	PAE	724538	Mpnr02 Mpnr01,Mpnr03 Mpnr01 Mpnr02	Mpnr02,Mpnr03	2,2	++	PA0668.4	PA0668.4	1	+	TCATGAAGTCGGAATCACTAGTAATCGCGAcgatagtgaaccagtaccgtgagggaaagg	Mpnr02 Mpnr01,Mpnr03 Mpnr01 Mpnr02->PA0668.4	AT-AC	CanonicalPattern[Minor]	01->0	FrameShift	-1	None
FUS_119641_3990092(+-)	2	1	1	+-	PAE	3173645	MPN	119642	PA2819,PA2819.1	PA2819,PA2819.1	1,1	+-	Mpnr02 Mpnr01,Mpnr03 Mpnr01 Mpnr02,ncMPN241	Mpnr02,Mpnr03,ncMPN241	2,2,1	++-	TCATGAAGTCGGAATCACTAGTAATCGCGActtgccaaggtcggggtcgcgagttcgagt	PA2819,PA2819.1->Mpnr02 Mpnr01,Mpnr03 Mpnr01 Mpnr02,ncMPN241	GT-AT	NonCanonicalPattern	2->01	InFrame	-1	None
FUS_119644_1542158(--)	2	2	0	++	PAE	725711	MPN	119645	PA0668.4	PA0668.4	1	+	Mpnr02 Mpnr01,Mpnr03 Mpnr01 Mpnr02	Mpnr02,Mpnr03	2,2	++	CCCGAGAACGTATTCACCGCGACATAGCTGctgtgtcggtttggggtacggttcctggtt	PA0668.4->Mpnr02 Mpnr01,Mpnr03 Mpnr01 Mpnr02	GT-AT	NonCanonicalPattern	0->01	InFrame	-1	None
FUS_119644_1542375(--)	2	2	0	++	PAE	725928	MPN	119645	PA0668.4	PA0668.4	1	+	Mpnr02 Mpnr01,Mpnr03 Mpnr01 Mpnr02	Mpnr02,Mpnr03	2,2	++	CCCGAGAACGTATTCACCGCGACATAGCTGcgggcaggcgtcacaccctatacgtccact	PA0668.4->Mpnr02 Mpnr01,Mpnr03 Mpnr01 Mpnr02	GT-AT	NonCanonicalPattern	1->01	FrameShift	-1	None
FUS_119644_1542602(--)	2	2	0	++	PAE	726155	MPN	119645	PA0668.4	PA0668.4	1	+	Mpnr02 Mpnr01,Mpnr03 Mpnr01 Mpnr02	Mpnr02,Mpnr03	2,2	++	CCCGAGAACGTATTCACCGCGACATAGCTGggggtctttccgtctagccgcggatacact	PA0668.4->Mpnr02 Mpnr01,Mpnr03 Mpnr01 Mpnr02	GT-AT	NonCanonicalPattern	0->01	InFrame	-1	None
FUS_119645_482336(+-)	3	4	1	+-	MPN	482337	MPN	119646	ncMPN052,MPNt18	ncMPN052,MPNt18	1,1	+-	Mpnr02 Mpnr01,Mpnr03 Mpnr01 Mpnr02,ncMPN241	Mpnr02,Mpnr03,ncMPN241	2,2,1	++-	GAAGTCGGAATCACTAGTAATCGCGAATCAaacatcagtcttccaagctgatcgtgtcgg	ncMPN052,MPNt18->Mpnr02 Mpnr01,Mpnr03 Mpnr01 Mpnr02,ncMPN241	CT-GC	NonCanonicalPattern	0->01	InFrame	362691	None
FUS_119645_487395(++)	2	2	0	++	MPN	119646	MPN	487396	Mpnr02 Mpnr01,Mpnr03 Mpnr01 Mpnr02	Mpnr02,Mpnr03	2,2	++	MPN406,MPNt23	MPN406,MPNt23	2,1	++	GAAGTCGGAATCACTAGTAATCGCGAATCAgggtataggttcaaaggtagaacatctgtc	Mpnr02 Mpnr01,Mpnr03 Mpnr01 Mpnr02->MPN406,MPNt23	GC-AG	CanonicalPattern[Minor]	01->12	InFrame	367750	None
FUS_119645_522638(+-)	2	2	0	+-	MPN	119646	MPN	522639	Mpnr02 Mpnr01,Mpnr03 Mpnr01 Mpnr02	Mpnr02,Mpnr03	2,2	++	MPN434	MPN434	1	-	GAAGTCGGAATCACTAGTAATCGCGAATCAtgcaaaaactagtggaatcaatggtaccag	Mpnr02 Mpnr01,Mpnr03 Mpnr01 Mpnr02->MPN434	GC-AG	CanonicalPattern[Minor]	01->1	InFrame	402993	None
FUS_119645_1538894(++)	2	1	1	++	MPN	119646	PAE	722447	Mpnr02 Mpnr01,Mpnr03 Mpnr01 Mpnr02	Mpnr02,Mpnr03	2,2	++	PA0668.1	PA0668.1	1	+	GAAGTCGGAATCACTAGTAATCGCGAATCAtggggaatattggacaatgggcgaaagcct	Mpnr02 Mpnr01,Mpnr03 Mpnr01 Mpnr02->PA0668.1	GC-AG	CanonicalPattern[Minor]	01->0	FrameShift	-1	None
FUS_119645_1540557(++)	3	2	1	++	MPN	119646	PAE	724110	Mpnr02 Mpnr01,Mpnr03 Mpnr01 Mpnr02	Mpnr02,Mpnr03	2,2	++	PA0668.4	PA0668.4	1	+	GAAGTCGGAATCACTAGTAATCGCGAATCAtgaagaagcgcatacggtggatgccttggc	Mpnr02 Mpnr01,Mpnr03 Mpnr01 Mpnr02->PA0668.4	GC-AG	CanonicalPattern[Minor]	01->1	InFrame	-1	None
FUS_119645_1540593(++)	2	6	0	++	MPN	119646	PAE	724146	Mpnr02 Mpnr01,Mpnr03 Mpnr01 Mpnr02	Mpnr02,Mpnr03	2,2	++	PA0668.4	PA0668.4	1	+	GAAGTCGGAATCACTAGTAATCGCGAATCAaggcgatgaaagacgtggtagcctgcgaaa	Mpnr02 Mpnr01,Mpnr03 Mpnr01 Mpnr02->PA0668.4	GC-AG	CanonicalPattern[Minor]	01->1	InFrame	-1	None
FUS_119645_1541782(++)	3	3	2	++	MPN	119646	PAE	725335	Mpnr02 Mpnr01,Mpnr03 Mpnr01 Mpnr02	Mpnr02,Mpnr03	2,2	++	PA0668.4	PA0668.4	1	+	GAAGTCGGAATCACTAGTAATCGCGAATCAaagtgcgaatgctgacatgagtaacgacaa	Mpnr02 Mpnr01,Mpnr03 Mpnr01 Mpnr02->PA0668.4	GC-AG	CanonicalPattern[Minor]	01->2	InFrame	-1	None
FUS_119645_1542779(++)	2	2	0	++	MPN	119646	PAE	726332	Mpnr02 Mpnr01,Mpnr03 Mpnr01 Mpnr02	Mpnr02,Mpnr03	2,2	++	PA0668.4	PA0668.4	1	+	GAAGTCGGAATCACTAGTAATCGCGAATCAtttgactggggcggtctcctcctaaagagt	Mpnr02 Mpnr01,Mpnr03 Mpnr01 Mpnr02->PA0668.4	GC-AG	CanonicalPattern[Minor]	01->0	FrameShift	-1	None
FUS_119645_1542926(++)	2	3	0	++	MPN	119646	PAE	726479	Mpnr02 Mpnr01,Mpnr03 Mpnr01 Mpnr02	Mpnr02,Mpnr03	2,2	++	PA0668.4	PA0668.4	1	+	GAAGTCGGAATCACTAGTAATCGCGAATCAtgatccggtggttctgtatggaagggccat	Mpnr02 Mpnr01,Mpnr03 Mpnr01 Mpnr02->PA0668.4	GC-AG	CanonicalPattern[Minor]	01->0	FrameShift	-1	None
FUS_119645_1543104(++)	2	2	0	++	MPN	119646	PAE	726657	Mpnr02 Mpnr01,Mpnr03 Mpnr01 Mpnr02	Mpnr02,Mpnr03	2,2	++	PA0668.4	PA0668.4	1	+	GAAGTCGGAATCACTAGTAATCGCGAATCAtggtacgcgagctgggtttagaacgtcgtg	Mpnr02 Mpnr01,Mpnr03 Mpnr01 Mpnr02->PA0668.4	GC-AG	CanonicalPattern[Minor]	01->1	InFrame	-1	None
FUS_119645_1543634(++)	4	1	5	++	MPN	119646	PAE	727187	Mpnr02 Mpnr01,Mpnr03 Mpnr01 Mpnr02	Mpnr02,Mpnr03	2,2	++	PA0668.5	PA0668.5	1	+	GAAGTCGGAATCACTAGTAATCGCGAATCAaagtgaaacgacgcatcgccgatggtagtg	Mpnr02 Mpnr01,Mpnr03 Mpnr01 Mpnr02->PA0668.5	GC-AG	CanonicalPattern[Minor]	01->0	FrameShift	-1	None
FUS_119646_453295(+-)	2	1	1	+-	MPN	453296	MPN	119647	ncMPN396,MPNt17	ncMPN396,MPNt17	1,1	+-	Mpnr02 Mpnr01,Mpnr03 Mpnr01 Mpnr02,ncMPN241	Mpnr02,Mpnr03,ncMPN241	2,2,1	++-	AAGTCGGAATCACTAGTAATCGCGAATCAGcagaaggttatgggttcaagtcctattggg	ncMPN396,MPNt17->Mpnr02 Mpnr01,Mpnr03 Mpnr01 Mpnr02,ncMPN241	GT-AG	CanonicalPattern[Major]	12->2	InFrame	333649	None
FUS_119646_1539997(++)	2	2	0	++	MPN	119647	PAE	723550	Mpnr02 Mpnr01,Mpnr03 Mpnr01 Mpnr02	Mpnr02,Mpnr03	2,2	++	PA0668.1	PA0668.1	1	+	AAGTCGGAATCACTAGTAATCGCGAATCAGggttaccacggagtgattcatgactggggt	Mpnr02 Mpnr01,Mpnr03 Mpnr01 Mpnr02->PA0668.1	CT-AC	NonCanonicalPattern	2->2	FrameShift	-1	None
FUS_119646_1540981(++)	3	1	7	++	MPN	119647	PAE	724534	Mpnr02 Mpnr01,Mpnr03 Mpnr01 Mpnr02	Mpnr02,Mpnr03	2,2	++	PA0668.4	PA0668.4	1	+	AAGTCGGAATCACTAGTAATCGCGAATCAGtgaccgatagtgaaccagtaccgtgaggga	Mpnr02 Mpnr01,Mpnr03 Mpnr01 Mpnr02->PA0668.4	CT-AC	NonCanonicalPattern	2->2	FrameShift	-1	None
FUS_119646_4211678(++)	3	4	0	++	MPN	119647	PAE	3395231	Mpnr02 Mpnr01,Mpnr03 Mpnr01 Mpnr02	Mpnr02,Mpnr03	2,2	++	PA3031.1	PA3031.1	1	+	AAGTCGGAATCACTAGTAATCGCGAATCAGgagaaggtcgctggttcgaatccagtcgct	Mpnr02 Mpnr01,Mpnr03 Mpnr01 Mpnr02->PA3031.1	CT-AC	NonCanonicalPattern	2->2	FrameShift	-1	None
FUS_119647_1542602(--)	2	2	0	++	PAE	726155	MPN	119648	PA0668.4	PA0668.4	1	+	Mpnr02 Mpnr01,Mpnr03 Mpnr01 Mpnr02	Mpnr02,Mpnr03	2,2	++	AGACCCGAGAACGTATTCACCGCGACATAGggggtctttccgtctagccgcggatacact	PA0668.4->Mpnr02 Mpnr01,Mpnr03 Mpnr01 Mpnr02	GT-AG	CanonicalPattern[Major]	0->01	InFrame	-1	None
FUS_119647_6138238(-+)	2	1	1	-+	MPN	119648	PAE	5321791	ncMPN241	ncMPN241	1	-	PA4735	PA4735	1	+	AGACCCGAGAACGTATTCACCGCGACATAGcttcgggttatgagcccgacgagctaccag	ncMPN241->PA4735	CT-AC	NonCanonicalPattern	01->0	FrameShift	-1	None
FUS_119650_1538764(++)	2	1	1	++	MPN	119651	PAE	722317	Mpnr02 Mpnr01,Mpnr03 Mpnr01 Mpnr02	Mpnr02,Mpnr03	2,2	++	PA0668.1	PA0668.1	1	+	CGGAATCACTAGTAATCGCGAATCAGCTATatgagcctaggtcggattagctagttggtg	Mpnr02 Mpnr01,Mpnr03 Mpnr01 Mpnr02->PA0668.1	GT-AG	CanonicalPattern[Major]	01->2	InFrame	-1	None
FUS_119650_1541334(++)	4	6	2	++	MPN	119651	PAE	724887	Mpnr02 Mpnr01,Mpnr03 Mpnr01 Mpnr02	Mpnr02,Mpnr03	2,2	++	PA0668.4	PA0668.4	1	+	CGGAATCACTAGTAATCGCGAATCAGCTATctcggagatagctggttctcctcgaaagct	Mpnr02 Mpnr01,Mpnr03 Mpnr01 Mpnr02->PA0668.4	GT-AG	CanonicalPattern[Major]	01->1	InFrame	-1	None
FUS_119650_1543098(++)	5	3	17	++	MPN	119651	PAE	726651	Mpnr02 Mpnr01,Mpnr03 Mpnr01 Mpnr02	Mpnr02,Mpnr03	2,2	++	PA0668.4	PA0668.4	1	+	CGGAATCACTAGTAATCGCGAATCAGCTATttaaagtggtacgcgagctgggtttagaac	Mpnr02 Mpnr01,Mpnr03 Mpnr01 Mpnr02->PA0668.4	GT-AT	NonCanonicalPattern	01->1	InFrame	-1	None
FUS_119650_4211681(++)	4	1	3	++	MPN	119651	PAE	3395234	Mpnr02 Mpnr01,Mpnr03 Mpnr01 Mpnr02	Mpnr02,Mpnr03	2,2	++	PA3031.1	PA3031.1	1	+	CGGAATCACTAGTAATCGCGAATCAGCTATaaggtcgctggttcgaatccagtcgctccg	Mpnr02 Mpnr01,Mpnr03 Mpnr01 Mpnr02->PA3031.1	GT-AG	CanonicalPattern[Major]	01->2	InFrame	-1	None
FUS_119653_1541334(++)	6	10	6	++	MPN	119654	PAE	724887	Mpnr02 Mpnr01,Mpnr03 Mpnr01 Mpnr02	Mpnr02,Mpnr03	2,2	++	PA0668.4	PA0668.4	1	+	AATCACTAGTAATCGCGAATCAGCTATGTCctcggagatagctggttctcctcgaaagct	Mpnr02 Mpnr01,Mpnr03 Mpnr01 Mpnr02->PA0668.4	GC-AG	CanonicalPattern[Minor]	01->1	InFrame	-1	None
FUS_119656_211888(++)	2	1	1	++	MPN	119657	MPN	211889	Mpnr02 Mpnr01,Mpnr03 Mpnr01 Mpnr02	Mpnr02,Mpnr03	2,2	++	MPN158	MPN158	1	+	CACTAGTAATCGCGAATCAGCTATGTCGCGcgttgcaaaaagcgattagtggtgatttaa	Mpnr02 Mpnr01,Mpnr03 Mpnr01 Mpnr02->MPN158	GT-AG	CanonicalPattern[Major]	01->1	InFrame	92232	None
FUS_119656_482349(+-)	17	1	166	+-	MPN	482350	MPN	119657	ncMPN052,MPNt18	ncMPN052,MPNt18	1,1	+-	Mpnr02 Mpnr01,Mpnr03 Mpnr01 Mpnr02,ncMPN241	Mpnr02,Mpnr03,ncMPN241	2,2,1	++-	CACTAGTAATCGCGAATCAGCTATGTCGCGagtttagtggtagaacatcagtcttccaag	ncMPN052,MPNt18->Mpnr02 Mpnr01,Mpnr03 Mpnr01 Mpnr02,ncMPN241	AT-AC	CanonicalPattern[Minor]	12->01	InFrame	362693	Single
FUS_119656_1541334(++)	2	1	1	++	MPN	119657	PAE	724887	Mpnr02 Mpnr01,Mpnr03 Mpnr01 Mpnr02	Mpnr02,Mpnr03	2,2	++	PA0668.4	PA0668.4	1	+	CACTAGTAATCGCGAATCAGCTATGTCGCGctcggagatagctggttctcctcgaaagct	Mpnr02 Mpnr01,Mpnr03 Mpnr01 Mpnr02->PA0668.4	GT-AG	CanonicalPattern[Major]	01->1	InFrame	-1	None
FUS_119656_1541080(--)	4	2	4	++	PAE	724633	MPN	119657	PA0668.4	PA0668.4	1	+	Mpnr02 Mpnr01,Mpnr03 Mpnr01 Mpnr02	Mpnr02,Mpnr03	2,2	++	GTGTGTACAAGACCCGAGAACGTATTCACCgctcccactgcttgtacgcatacggtttca	PA0668.4->Mpnr02 Mpnr01,Mpnr03 Mpnr01 Mpnr02	CT-GC	NonCanonicalPattern	2->01	InFrame	-1	None
FUS_119665_1540872(--)	2	2	0	++	PAE	724425	MPN	119666	PA0668.4	PA0668.4	1	+	Mpnr02 Mpnr01,Mpnr03 Mpnr01 Mpnr02	Mpnr02,Mpnr03	2,2	++	TGACGGGCGGTGTGTACAAGACCCGAGAACcacccactatggccgcactttccagagcgt	PA0668.4->Mpnr02 Mpnr01,Mpnr03 Mpnr01 Mpnr02	AT-AC	CanonicalPattern[Minor]	1->01	FrameShift	-1	None
FUS_119665_1541080(--)	2	2	0	++	PAE	724633	MPN	119666	PA0668.4	PA0668.4	1	+	Mpnr02 Mpnr01,Mpnr03 Mpnr01 Mpnr02	Mpnr02,Mpnr03	2,2	++	TGACGGGCGGTGTGTACAAGACCCGAGAACgctcccactgcttgtacgcatacggtttca	PA0668.4->Mpnr02 Mpnr01,Mpnr03 Mpnr01 Mpnr02	CT-AC	NonCanonicalPattern	2->01	InFrame	-1	None
FUS_119667_1540985(++)	2	2	0	++	MPN	119668	PAE	724538	Mpnr02 Mpnr01,Mpnr03 Mpnr01 Mpnr02	Mpnr02,Mpnr03	2,2	++	PA0668.4	PA0668.4	1	+	GCGAATCAGCTATGTCGCGGTGAATACGTTcgatagtgaaccagtaccgtgagggaaagg	Mpnr02 Mpnr01,Mpnr03 Mpnr01 Mpnr02->PA0668.4	CT-AC	NonCanonicalPattern	2->0	InFrame	-1	None
FUS_119677_1543192(++)	3	3	2	++	MPN	119678	PAE	726745	Mpnr02 Mpnr01,Mpnr03 Mpnr01 Mpnr02	Mpnr02,Mpnr03	2,2	++	PA0668.4	PA0668.4	1	+	TATGTCGCGGTGAATACGTTCTCGGGTCTTtacgagaggaccggagtggacgaacctctg	Mpnr02 Mpnr01,Mpnr03 Mpnr01 Mpnr02->PA0668.4	GT-AG	CanonicalPattern[Major]	01->2	InFrame	-1	None
FUS_119677_6604739(++)	3	4	1	--	PAE	5788292	MPN	119678	PA5139	PA5139	1	-	ncMPN241	ncMPN241	1	-	TATGTCGCGGTGAATACGTTCTCGGGTCTTtccgtccctgggcaccatgaatacgacgaa	PA5139->ncMPN241	AT-AC	CanonicalPattern[Minor]	0->01	InFrame	-1	None
FUS_119682_1538596(--)	2	1	1	++	PAE	722149	MPN	119683	PA0668.1	PA0668.1	1	+	Mpnr02 Mpnr01,Mpnr03 Mpnr01 Mpnr02	Mpnr02,Mpnr03	2,2	++	TACCAGCTTTCATAGTTTGACGGGCGGTGTgtgttaggcctgccgccagcgttcaatctg	PA0668.1->Mpnr02 Mpnr01,Mpnr03 Mpnr01 Mpnr02	AT-AC	CanonicalPattern[Minor]	2->2	FrameShift	-1	None
FUS_119682_1538655(--)	3	4	1	++	PAE	722208	MPN	119683	PA0668.1	PA0668.1	1	+	Mpnr02 Mpnr01,Mpnr03 Mpnr01 Mpnr02	Mpnr02,Mpnr03	2,2	++	TACCAGCTTTCATAGTTTGACGGGCGGTGTtactcacccgtccgccgctgaatccaggag	PA0668.1->Mpnr02 Mpnr01,Mpnr03 Mpnr01 Mpnr02	AT-AC	CanonicalPattern[Minor]	1->2	InFrame	-1	None
FUS_119682_1538665(--)	2	1	1	++	PAE	722218	MPN	119683	PA0668.1	PA0668.1	1	+	Mpnr02 Mpnr01,Mpnr03 Mpnr01 Mpnr02	Mpnr02,Mpnr03	2,2	++	TACCAGCTTTCATAGTTTGACGGGCGGTGTtcctaggcattactcacccgtccgccgctg	PA0668.1->Mpnr02 Mpnr01,Mpnr03 Mpnr01 Mpnr02	AT-AC	CanonicalPattern[Minor]	2->2	FrameShift	-1	None
FUS_119682_1542783(--)	6	6	4	++	PAE	726336	MPN	119683	PA0668.4	PA0668.4	1	+	Mpnr02 Mpnr01,Mpnr03 Mpnr01 Mpnr02	Mpnr02,Mpnr03	2,2	++	TACCAGCTTTCATAGTTTGACGGGCGGTGTtcaaactgcccaccatacactgtcctcgat	PA0668.4->Mpnr02 Mpnr01,Mpnr03 Mpnr01 Mpnr02	CT-AC	NonCanonicalPattern	1->2	InFrame	-1	None
FUS_119682_1542796(--)	9	1	16	++	PAE	726349	MPN	119683	PA0668.4	PA0668.4	1	+	Mpnr02 Mpnr01,Mpnr03 Mpnr01 Mpnr02	Mpnr02,Mpnr03	2,2	++	TACCAGCTTTCATAGTTTGACGGGCGGTGTgagaccgccccagtcaaactgcccaccata	PA0668.4->Mpnr02 Mpnr01,Mpnr03 Mpnr01 Mpnr02	CT-AC	NonCanonicalPattern	2->2	FrameShift	-1	None
FUS_119682_6049602(--)	2	2	0	--	MPN	119683	PAE	5233155	ncMPN241	ncMPN241	1	-	PA4665	PA4665	1	-	TACCAGCTTTCATAGTTTGACGGGCGGTGTgatcaaaacctgctgccttaccgcttggcg	ncMPN241->PA4665	GT-AG	CanonicalPattern[Major]	2->1	FrameShift	-1	None
FUS_119684_1542783(--)	3	2	1	++	PAE	726336	MPN	119685	PA0668.4	PA0668.4	1	+	Mpnr02 Mpnr01,Mpnr03 Mpnr01 Mpnr02	Mpnr02,Mpnr03	2,2	++	ATTACCAGCTTTCATAGTTTGACGGGCGGTtcaaactgcccaccatacactgtcctcgat	PA0668.4->Mpnr02 Mpnr01,Mpnr03 Mpnr01 Mpnr02	CT-AC	NonCanonicalPattern	1->01	FrameShift	-1	None
FUS_119686_1542193(++)	2	14	0	++	MPN	119687	PAE	725746	Mpnr02 Mpnr01,Mpnr03 Mpnr01 Mpnr02	Mpnr02,Mpnr03	2,2	++	PA0668.4	PA0668.4	1	+	GTGAATACGTTCTCGGGTCTTGTACACACCaactcgggtgaaggaactaggcaaaatggc	Mpnr02 Mpnr01,Mpnr03 Mpnr01 Mpnr02->PA0668.4	GC-AG	CanonicalPattern[Minor]	01->2	InFrame	-1	None
FUS_119686_1542799(--)	2	1	1	++	PAE	726352	MPN	119687	PA0668.4	PA0668.4	1	+	Mpnr02 Mpnr01,Mpnr03 Mpnr01 Mpnr02	Mpnr02,Mpnr03	2,2	++	ATATTACCAGCTTTCATAGTTTGACGGGCGgaggagaccgccccagtcaaactgcccacc	PA0668.4->Mpnr02 Mpnr01,Mpnr03 Mpnr01 Mpnr02	CT-AC	NonCanonicalPattern	2->01	InFrame	-1	None
FUS_119690_1538570(++)	2	2	0	++	MPN	119691	PAE	722123	Mpnr02 Mpnr01,Mpnr03 Mpnr01 Mpnr02	Mpnr02,Mpnr03	2,2	++	PA0668.1	PA0668.1	1	+	ATACGTTCTCGGGTCTTGTACACACCGCCCattgaacgctggcggcaggcctaacacatg	Mpnr02 Mpnr01,Mpnr03 Mpnr01 Mpnr02->PA0668.1	GT-AG	CanonicalPattern[Major]	01->0	FrameShift	-1	None
FUS_119690_1538635(++)	5	16	0	++	MPN	119691	PAE	722188	Mpnr02 Mpnr01,Mpnr03 Mpnr01 Mpnr02	Mpnr02,Mpnr03	2,2	++	PA0668.1	PA0668.1	1	+	ATACGTTCTCGGGTCTTGTACACACCGCCCtcagcggcggacgggtgagtaatgcctagg	Mpnr02 Mpnr01,Mpnr03 Mpnr01 Mpnr02->PA0668.1	GT-AT	NonCanonicalPattern	01->2	InFrame	-1	None
FUS_119696_645054(+-)	3	2	2	+-	MPN	119697	MPN	645055	Mpnr02 Mpnr01,Mpnr03 Mpnr01 Mpnr02	Mpnr02,Mpnr03	2,2	++	MPNt35	MPNt35	1	-	TCTCGGGTCTTGTACACACCGCCCGTCAAAgtcggagtggtggaatggtagacacgcaag	Mpnr02 Mpnr01,Mpnr03 Mpnr01 Mpnr02->MPNt35	CT-GC	NonCanonicalPattern	01->0	FrameShift	525358	Single
FUS_119696_1539447(++)	4	16	1	++	MPN	119697	PAE	723000	Mpnr02 Mpnr01,Mpnr03 Mpnr01 Mpnr02	Mpnr02,Mpnr03	2,2	++	PA0668.1	PA0668.1	1	+	TCTCGGGTCTTGTACACACCGCCCGTCAAAtcaaatgaattgacgggggcccgcacaagc	Mpnr02 Mpnr01,Mpnr03 Mpnr01 Mpnr02->PA0668.1	CT-AC	NonCanonicalPattern	01->1	InFrame	-1	None
FUS_119696_1542353(++)	2	2	1	++	MPN	119697	PAE	725906	Mpnr02 Mpnr01,Mpnr03 Mpnr01 Mpnr02	Mpnr02,Mpnr03	2,2	++	PA0668.4	PA0668.4	1	+	TCTCGGGTCTTGTACACACCGCCCGTCAAAgtatagggtgtgacgcctgcccggtgccgg	Mpnr02 Mpnr01,Mpnr03 Mpnr01 Mpnr02->PA0668.4	CT-AC	NonCanonicalPattern	01->0	FrameShift	-1	None
FUS_119696_1543020(++)	3	2	1	++	MPN	119697	PAE	726573	Mpnr02 Mpnr01,Mpnr03 Mpnr01 Mpnr02	Mpnr02,Mpnr03	2,2	++	PA0668.4	PA0668.4	1	+	TCTCGGGTCTTGTACACACCGCCCGTCAAAggcggtgtttggcacctcgatgtcggctca	Mpnr02 Mpnr01,Mpnr03 Mpnr01 Mpnr02->PA0668.4	CT-AC	NonCanonicalPattern	01->1	InFrame	-1	None
FUS_119698_1539447(++)	4	8	3	++	MPN	119699	PAE	723000	Mpnr02 Mpnr01,Mpnr03 Mpnr01 Mpnr02	Mpnr02,Mpnr03	2,2	++	PA0668.1	PA0668.1	1	+	TCGGGTCTTGTACACACCGCCCGTCAAACTtcaaatgaattgacgggggcccgcacaagc	Mpnr02 Mpnr01,Mpnr03 Mpnr01 Mpnr02->PA0668.1	AT-AC	CanonicalPattern[Minor]	01->1	InFrame	-1	None
FUS_119698_1539670(--)	5	2	3	++	PAE	723223	MPN	119699	PA0668.1	PA0668.1	1	+	Mpnr02 Mpnr01,Mpnr03 Mpnr01 Mpnr02	Mpnr02,Mpnr03	2,2	++	ACACGTTTTTAAATATTACCAGCTTTCATAgtgctggtaactaaggacaagggttgcgct	PA0668.1->Mpnr02 Mpnr01,Mpnr03 Mpnr01 Mpnr02	CT-AC	NonCanonicalPattern	2->01	InFrame	-1	None
FUS_119704_1538639(++)	2	2	0	++	MPN	119705	PAE	722192	Mpnr02 Mpnr01,Mpnr03 Mpnr01 Mpnr02	Mpnr02,Mpnr03	2,2	++	PA0668.1	PA0668.1	1	+	CTTGTACACACCGCCCGTCAAACTATGAAAcggcggacgggtgagtaatgcctaggaatc	Mpnr02 Mpnr01,Mpnr03 Mpnr01 Mpnr02->PA0668.1	GC-AG	CanonicalPattern[Minor]	01->0	FrameShift	-1	None
FUS_119704_1542348(++)	2	2	0	++	MPN	119705	PAE	725901	Mpnr02 Mpnr01,Mpnr03 Mpnr01 Mpnr02	Mpnr02,Mpnr03	2,2	++	PA0668.4	PA0668.4	1	+	CTTGTACACACCGCCCGTCAAACTATGAAAtggacgtatagggtgtgacgcctgcccggt	Mpnr02 Mpnr01,Mpnr03 Mpnr01 Mpnr02->PA0668.4	GC-AG	CanonicalPattern[Minor]	01->1	InFrame	-1	None
FUS_119704_1542779(++)	4	9	0	++	MPN	119705	PAE	726332	Mpnr02 Mpnr01,Mpnr03 Mpnr01 Mpnr02	Mpnr02,Mpnr03	2,2	++	PA0668.4	PA0668.4	1	+	CTTGTACACACCGCCCGTCAAACTATGAAAtttgactggggcggtctcctcctaaagagt	Mpnr02 Mpnr01,Mpnr03 Mpnr01 Mpnr02->PA0668.4	GC-AG	CanonicalPattern[Minor]	01->0	FrameShift	-1	None
FUS_119704_1543007(++)	4	7	4	++	MPN	119705	PAE	726560	Mpnr02 Mpnr01,Mpnr03 Mpnr01 Mpnr02	Mpnr02,Mpnr03	2,2	++	PA0668.4	PA0668.4	1	+	CTTGTACACACCGCCCGTCAAACTATGAAAagttcatatcgacggcggtgtttggcacct	Mpnr02 Mpnr01,Mpnr03 Mpnr01 Mpnr02->PA0668.4	GC-AG	CanonicalPattern[Minor]	01->0	FrameShift	-1	None
FUS_119704_1543009(++)	4	8	3	++	MPN	119705	PAE	726562	Mpnr02 Mpnr01,Mpnr03 Mpnr01 Mpnr02	Mpnr02,Mpnr03	2,2	++	PA0668.4	PA0668.4	1	+	CTTGTACACACCGCCCGTCAAACTATGAAAttcatatcgacggcggtgtttggcacctcg	Mpnr02 Mpnr01,Mpnr03 Mpnr01 Mpnr02->PA0668.4	GC-AG	CanonicalPattern[Minor]	01->2	InFrame	-1	None
FUS_119705_1539447(++)	2	2	1	++	MPN	119706	PAE	723000	Mpnr02 Mpnr01,Mpnr03 Mpnr01 Mpnr02	Mpnr02,Mpnr03	2,2	++	PA0668.1	PA0668.1	1	+	TTGTACACACCGCCCGTCAAACTATGAAAGtcaaatgaattgacgggggcccgcacaagc	Mpnr02 Mpnr01,Mpnr03 Mpnr01 Mpnr02->PA0668.1	CT-AC	NonCanonicalPattern	01->1	InFrame	-1	None
FUS_119705_1541475(++)	2	2	1	++	MPN	119706	PAE	725028	Mpnr02 Mpnr01,Mpnr03 Mpnr01 Mpnr02	Mpnr02,Mpnr03	2,2	++	PA0668.4	PA0668.4	1	+	TTGTACACACCGCCCGTCAAACTATGAAAGatgggagacacacggcgggtgctaacgtcc	Mpnr02 Mpnr01,Mpnr03 Mpnr01 Mpnr02->PA0668.4	CT-GC	NonCanonicalPattern	01->1	InFrame	-1	None
FUS_119705_1542777(++)	7	1	10	++	MPN	119706	PAE	726330	Mpnr02 Mpnr01,Mpnr03 Mpnr01 Mpnr02	Mpnr02,Mpnr03	2,2	++	PA0668.4	PA0668.4	1	+	TTGTACACACCGCCCGTCAAACTATGAAAGagtttgactggggcggtctcctcctaaaga	Mpnr02 Mpnr01,Mpnr03 Mpnr01 Mpnr02->PA0668.4	CT-GC	NonCanonicalPattern	01->1	InFrame	-1	None
FUS_119705_1543002(++)	6	1	11	++	MPN	119706	PAE	726555	Mpnr02 Mpnr01,Mpnr03 Mpnr01 Mpnr02	Mpnr02,Mpnr03	2,2	++	PA0668.4	PA0668.4	1	+	TTGTACACACCGCCCGTCAAACTATGAAAGccaagagttcatatcgacggcggtgtttgg	Mpnr02 Mpnr01,Mpnr03 Mpnr01 Mpnr02->PA0668.4	CT-GC	NonCanonicalPattern	01->1	InFrame	-1	None
FUS_119708_1538639(++)	2	1	1	++	MPN	119709	PAE	722192	Mpnr02 Mpnr01,Mpnr03 Mpnr01 Mpnr02	Mpnr02,Mpnr03	2,2	++	PA0668.1	PA0668.1	1	+	TACACACCGCCCGTCAAACTATGAAAGCTGcggcggacgggtgagtaatgcctaggaatc	Mpnr02 Mpnr01,Mpnr03 Mpnr01 Mpnr02->PA0668.1	GT-AG	CanonicalPattern[Major]	01->0	FrameShift	-1	None
FUS_119708_1539453(++)	3	1	3	++	MPN	119709	PAE	723006	Mpnr02 Mpnr01,Mpnr03 Mpnr01 Mpnr02	Mpnr02,Mpnr03	2,2	++	PA0668.1	PA0668.1	1	+	TACACACCGCCCGTCAAACTATGAAAGCTGgaattgacgggggcccgcacaagcggtgga	Mpnr02 Mpnr01,Mpnr03 Mpnr01 Mpnr02->PA0668.1	GT-AT	NonCanonicalPattern	01->1	InFrame	-1	None
FUS_119708_1540784(++)	2	2	0	++	MPN	119709	PAE	724337	Mpnr02 Mpnr01,Mpnr03 Mpnr01 Mpnr02	Mpnr02,Mpnr03	2,2	++	PA0668.4	PA0668.4	1	+	TACACACCGCCCGTCAAACTATGAAAGCTGtcccttagtagtggcgagcgaacggggatt	Mpnr02 Mpnr01,Mpnr03 Mpnr01 Mpnr02->PA0668.4	GT-AT	NonCanonicalPattern	01->0	FrameShift	-1	None
FUS_119708_1543007(++)	3	2	3	++	MPN	119709	PAE	726560	Mpnr02 Mpnr01,Mpnr03 Mpnr01 Mpnr02	Mpnr02,Mpnr03	2,2	++	PA0668.4	PA0668.4	1	+	TACACACCGCCCGTCAAACTATGAAAGCTGagttcatatcgacggcggtgtttggcacct	Mpnr02 Mpnr01,Mpnr03 Mpnr01 Mpnr02->PA0668.4	GT-AG	CanonicalPattern[Major]	01->0	FrameShift	-1	None
FUS_119708_1543009(++)	4	4	2	++	MPN	119709	PAE	726562	Mpnr02 Mpnr01,Mpnr03 Mpnr01 Mpnr02	Mpnr02,Mpnr03	2,2	++	PA0668.4	PA0668.4	1	+	TACACACCGCCCGTCAAACTATGAAAGCTGttcatatcgacggcggtgtttggcacctcg	Mpnr02 Mpnr01,Mpnr03 Mpnr01 Mpnr02->PA0668.4	GT-AG	CanonicalPattern[Major]	01->2	InFrame	-1	None
FUS_119708_1543014(++)	5	2	5	++	MPN	119709	PAE	726567	Mpnr02 Mpnr01,Mpnr03 Mpnr01 Mpnr02	Mpnr02,Mpnr03	2,2	++	PA0668.4	PA0668.4	1	+	TACACACCGCCCGTCAAACTATGAAAGCTGatcgacggcggtgtttggcacctcgatgtc	Mpnr02 Mpnr01,Mpnr03 Mpnr01 Mpnr02->PA0668.4	GT-AT	NonCanonicalPattern	01->1	InFrame	-1	None
FUS_119711_1542341(++)	2	1	1	++	MPN	119712	PAE	725894	Mpnr02 Mpnr01,Mpnr03 Mpnr01 Mpnr02	Mpnr02,Mpnr03	2,2	++	PA0668.4	PA0668.4	1	+	ACACCGCCCGTCAAACTATGAAAGCTGGTAacgaaagtggacgtatagggtgtgacgcct	Mpnr02 Mpnr01,Mpnr03 Mpnr01 Mpnr02->PA0668.4	AT-AC	CanonicalPattern[Minor]	01->0	FrameShift	-1	None
FUS_119714_482284(-+)	3	4	0	-+	MPN	482285	MPN	119715	ncMPN052,MPNt18	ncMPN052,MPNt18	1,1	+-	Mpnr02 Mpnr01,Mpnr03 Mpnr01 Mpnr02,ncMPN241	Mpnr02,Mpnr03,ncMPN241	2,2,1	++-	TTCCTAATGGTTAGCAACACGTTTTTAAATtggagcgagtaatcggaatcgaaccgacac	ncMPN052,MPNt18->Mpnr02 Mpnr01,Mpnr03 Mpnr01 Mpnr02,ncMPN241	GT-AT	NonCanonicalPattern	12->01	InFrame	362570	Single
FUS_119714_1540587(--)	3	3	0	++	PAE	724140	MPN	119715	PA0668.4	PA0668.4	1	+	Mpnr02 Mpnr01,Mpnr03 Mpnr01 Mpnr02	Mpnr02,Mpnr03	2,2	++	TTCCTAATGGTTAGCAACACGTTTTTAAATtgccaaggcatccaccgtatgcgcttcttc	PA0668.4->Mpnr02 Mpnr01,Mpnr03 Mpnr01 Mpnr02	GT-AT	NonCanonicalPattern	1->01	FrameShift	-1	None
FUS_119716_1539559(--)	2	2	0	++	PAE	723112	MPN	119717	PA0668.1	PA0668.1	1	+	Mpnr02 Mpnr01,Mpnr03 Mpnr01 Mpnr02	Mpnr02,Mpnr03	2,2	++	GCTTCCTAATGGTTAGCAACACGTTTTTAAcaatccatctctggaaagttctcagcatgt	PA0668.1->Mpnr02 Mpnr01,Mpnr03 Mpnr01 Mpnr02	GT-AT	NonCanonicalPattern	2->01	InFrame	-1	None
FUS_119723_1543007(++)	4	4	2	++	MPN	119724	PAE	726560	Mpnr02 Mpnr01,Mpnr03 Mpnr01 Mpnr02	Mpnr02,Mpnr03	2,2	++	PA0668.4	PA0668.4	1	+	AAACTATGAAAGCTGGTAATATTTAAAAACagttcatatcgacggcggtgtttggcacct	Mpnr02 Mpnr01,Mpnr03 Mpnr01 Mpnr02->PA0668.4	GT-AG	CanonicalPattern[Major]	01->0	FrameShift	-1	None
FUS_119723_1543009(++)	2	1	1	++	MPN	119724	PAE	726562	Mpnr02 Mpnr01,Mpnr03 Mpnr01 Mpnr02	Mpnr02,Mpnr03	2,2	++	PA0668.4	PA0668.4	1	+	AAACTATGAAAGCTGGTAATATTTAAAAACttcatatcgacggcggtgtttggcacctcg	Mpnr02 Mpnr01,Mpnr03 Mpnr01 Mpnr02->PA0668.4	GT-AG	CanonicalPattern[Major]	01->2	InFrame	-1	None
FUS_119723_1543016(++)	3	1	2	++	MPN	119724	PAE	726569	Mpnr02 Mpnr01,Mpnr03 Mpnr01 Mpnr02	Mpnr02,Mpnr03	2,2	++	PA0668.4	PA0668.4	1	+	AAACTATGAAAGCTGGTAATATTTAAAAACcgacggcggtgtttggcacctcgatgtcgg	Mpnr02 Mpnr01,Mpnr03 Mpnr01 Mpnr02->PA0668.4	GT-AT	NonCanonicalPattern	01->0	FrameShift	-1	None
FUS_119724_1539534(--)	5	5	2	++	PAE	723087	MPN	119725	PA0668.1	PA0668.1	1	+	Mpnr02 Mpnr01,Mpnr03 Mpnr01 Mpnr02	Mpnr02,Mpnr03	2,2	++	TGACATGCGCTTCCTAATGGTTAGCAACACcatgtcaaggccaggtaaggttcttcgcgt	PA0668.1->Mpnr02 Mpnr01,Mpnr03 Mpnr01 Mpnr02	CT-AC	NonCanonicalPattern	1->2	InFrame	-1	None
FUS_119725_1543007(++)	3	3	1	++	MPN	119726	PAE	726560	Mpnr02 Mpnr01,Mpnr03 Mpnr01 Mpnr02	Mpnr02,Mpnr03	2,2	++	PA0668.4	PA0668.4	1	+	ACTATGAAAGCTGGTAATATTTAAAAACGTagttcatatcgacggcggtgtttggcacct	Mpnr02 Mpnr01,Mpnr03 Mpnr01 Mpnr02->PA0668.4	GT-AG	CanonicalPattern[Major]	01->0	FrameShift	-1	None
FUS_119735_800403(-+)	2	1	2	-+	MPN	800404	MPN	119736	ncMPN376	ncMPN376	1	-	Mpnr02 Mpnr01,Mpnr03 Mpnr01 Mpnr02	Mpnr02,Mpnr03	2,2	++	GGTGCTATCCTTGACATGCGCTTCCTAATGatacacagaaagcgaactaaataaataggt	ncMPN376->Mpnr02 Mpnr01,Mpnr03 Mpnr01 Mpnr02	AT-AC	CanonicalPattern[Minor]	2->01	InFrame	680668	None
FUS_119735_1539541(--)	6	1	6	++	PAE	723094	MPN	119736	PA0668.1	PA0668.1	1	+	Mpnr02 Mpnr01,Mpnr03 Mpnr01 Mpnr02	Mpnr02,Mpnr03	2,2	++	GGTGCTATCCTTGACATGCGCTTCCTAATGttctcagcatgtcaaggccaggtaaggttc	PA0668.1->Mpnr02 Mpnr01,Mpnr03 Mpnr01 Mpnr02	CT-AC	NonCanonicalPattern	2->01	InFrame	-1	None
FUS_119735_1539551(--)	3	3	0	++	PAE	723104	MPN	119736	PA0668.1	PA0668.1	1	+	Mpnr02 Mpnr01,Mpnr03 Mpnr01 Mpnr02	Mpnr02,Mpnr03	2,2	++	GGTGCTATCCTTGACATGCGCTTCCTAATGctctggaaagttctcagcatgtcaaggcca	PA0668.1->Mpnr02 Mpnr01,Mpnr03 Mpnr01 Mpnr02	AT-AC	CanonicalPattern[Minor]	0->01	InFrame	-1	None
FUS_119735_1539563(--)	4	1	5	++	PAE	723116	MPN	119736	PA0668.1	PA0668.1	1	+	Mpnr02 Mpnr01,Mpnr03 Mpnr01 Mpnr02	Mpnr02,Mpnr03	2,2	++	GGTGCTATCCTTGACATGCGCTTCCTAATGgcaccaatccatctctggaaagttctcagc	PA0668.1->Mpnr02 Mpnr01,Mpnr03 Mpnr01 Mpnr02	CT-AC	NonCanonicalPattern	0->01	InFrame	-1	None
FUS_119735_1539572(--)	4	2	2	++	PAE	723125	MPN	119736	PA0668.1	PA0668.1	1	+	Mpnr02 Mpnr01,Mpnr03 Mpnr01 Mpnr02	Mpnr02,Mpnr03	2,2	++	GGTGCTATCCTTGACATGCGCTTCCTAATGttcccgaaggcaccaatccatctctggaaa	PA0668.1->Mpnr02 Mpnr01,Mpnr03 Mpnr01 Mpnr02	CT-AC	NonCanonicalPattern	0->01	InFrame	-1	None
FUS_119735_1540862(--)	2	1	1	++	PAE	724415	MPN	119736	PA0668.4	PA0668.4	1	+	Mpnr02 Mpnr01,Mpnr03 Mpnr01 Mpnr02	Mpnr02,Mpnr03	2,2	++	GGTGCTATCCTTGACATGCGCTTCCTAATGggccgcactttccagagcgttccgctaaaa	PA0668.4->Mpnr02 Mpnr01,Mpnr03 Mpnr01 Mpnr02	AT-AC	CanonicalPattern[Minor]	0->01	InFrame	-1	None
FUS_119735_1718235(-+)	2	1	1	-+	PAE	901788	MPN	119736	PA0826.2	PA0826.2	1	-	Mpnr02 Mpnr01,Mpnr03 Mpnr01 Mpnr02	Mpnr02,Mpnr03	2,2	++	GGTGCTATCCTTGACATGCGCTTCCTAATGtttgcagcagcgaatttacgagttctgcta	PA0826.2->Mpnr02 Mpnr01,Mpnr03 Mpnr01 Mpnr02	CT-AC	NonCanonicalPattern	0->01	InFrame	-1	None
FUS_119738_1539609(--)	2	2	1	++	PAE	723162	MPN	119739	PA0668.1	PA0668.1	1	+	Mpnr02 Mpnr01,Mpnr03 Mpnr01 Mpnr02	Mpnr02,Mpnr03	2,2	++	ACCGGTGCTATCCTTGACATGCGCTTCCTAacgagctgacgacagccatgcagcacctgt	PA0668.1->Mpnr02 Mpnr01,Mpnr03 Mpnr01 Mpnr02	GT-AT	NonCanonicalPattern	1->01	FrameShift	-1	None
FUS_119741_1539561(--)	4	2	4	++	PAE	723114	MPN	119742	PA0668.1	PA0668.1	1	+	Mpnr02 Mpnr01,Mpnr03 Mpnr01 Mpnr02	Mpnr02,Mpnr03	2,2	++	ATCACCGGTGCTATCCTTGACATGCGCTTCaccaatccatctctggaaagttctcagcat	PA0668.1->Mpnr02 Mpnr01,Mpnr03 Mpnr01 Mpnr02	GC-AG	CanonicalPattern[Minor]	1->01	FrameShift	-1	None
FUS_119743_1539077(++)	2	2	0	++	MPN	119744	PAE	722630	Mpnr02 Mpnr01,Mpnr03 Mpnr01 Mpnr02	Mpnr02,Mpnr03	2,2	++	PA0668.1	PA0668.1	1	+	ATTTAAAAACGTGTTGCTAACCATTAGGAAggtgcaagcgttaatcggaattactgggcg	Mpnr02 Mpnr01,Mpnr03 Mpnr01 Mpnr02->PA0668.1	GC-AG	CanonicalPattern[Minor]	01->0	FrameShift	-1	None
FUS_119745_358769(++)	2	2	0	++	MPN	119746	MPN	358770	Mpnr02 Mpnr01,Mpnr03 Mpnr01 Mpnr02	Mpnr02,Mpnr03	2,2	++	MPNt10	MPNt10	1	+	TTAAAAACGTGTTGCTAACCATTAGGAAGCcagtcggttagctcgtcaggctcataatct	Mpnr02 Mpnr01,Mpnr03 Mpnr01 Mpnr02->MPNt10	GC-AG	CanonicalPattern[Minor]	2->0	InFrame	239024	None
FUS_119745_1539484(++)	3	2	1	++	MPN	119746	PAE	723037	Mpnr02 Mpnr01,Mpnr03 Mpnr01 Mpnr02	Mpnr02,Mpnr03	2,2	++	PA0668.1	PA0668.1	1	+	TTAAAAACGTGTTGCTAACCATTAGGAAGCcatgtggtttaattcgaagcaacgcgaaga	Mpnr02 Mpnr01,Mpnr03 Mpnr01 Mpnr02->PA0668.1	GC-AG	CanonicalPattern[Minor]	2->2	FrameShift	-1	None
FUS_119745_1543009(++)	2	1	1	++	MPN	119746	PAE	726562	Mpnr02 Mpnr01,Mpnr03 Mpnr01 Mpnr02	Mpnr02,Mpnr03	2,2	++	PA0668.4	PA0668.4	1	+	TTAAAAACGTGTTGCTAACCATTAGGAAGCttcatatcgacggcggtgtttggcacctcg	Mpnr02 Mpnr01,Mpnr03 Mpnr01 Mpnr02->PA0668.4	GC-AG	CanonicalPattern[Minor]	2->2	FrameShift	-1	None
FUS_119746_1539563(--)	3	1	2	++	PAE	723116	MPN	119747	PA0668.1	PA0668.1	1	+	Mpnr02 Mpnr01,Mpnr03 Mpnr01 Mpnr02	Mpnr02,Mpnr03	2,2	++	CTCCAATCACCGGTGCTATCCTTGACATGCgcaccaatccatctctggaaagttctcagc	PA0668.1->Mpnr02 Mpnr01,Mpnr03 Mpnr01 Mpnr02	CT-GC	NonCanonicalPattern	0->01	InFrame	-1	None
FUS_119747_429284(++)	2	1	1	++	MPN	119748	MPN	429285	Mpnr02 Mpnr01,Mpnr03 Mpnr01 Mpnr02	Mpnr02,Mpnr03	2,2	++	MPNt15	MPNt15	1	+	AAAAACGTGTTGCTAACCATTAGGAAGCGCttcccttggtgtaatggataacacgactga	Mpnr02 Mpnr01,Mpnr03 Mpnr01 Mpnr02->MPNt15	AT-AC	CanonicalPattern[Minor]	01->1	InFrame	309537	None
FUS_119748_1538589(--)	3	1	2	++	PAE	722142	MPN	119749	PA0668.1	PA0668.1	1	+	Mpnr02 Mpnr01,Mpnr03 Mpnr01 Mpnr02	Mpnr02,Mpnr03	2,2	++	AACTCCAATCACCGGTGCTATCCTTGACATgcctgccgccagcgttcaatctgagccatg	PA0668.1->Mpnr02 Mpnr01,Mpnr03 Mpnr01 Mpnr02	CT-GC	NonCanonicalPattern	1->2	InFrame	-1	None
FUS_119750_172315(--)	2	1	1	++	MPN	172316	MPN	119751	ncMPN021,MPN133	ncMPN021,MPN133	2,1	++	Mpnr02 Mpnr01,Mpnr03 Mpnr01 Mpnr02	Mpnr02,Mpnr03	2,2	++	TTAACTCCAATCACCGGTGCTATCCTTGACcagtaagatagcccggtctggagcaagaaa	ncMPN021,MPN133->Mpnr02 Mpnr01,Mpnr03 Mpnr01 Mpnr02	GT-AT	NonCanonicalPattern	01->01	InFrame	52565	None
FUS_119756_1539516(++)	8	7	3	++	MPN	119757	PAE	723069	Mpnr02 Mpnr01,Mpnr03 Mpnr01 Mpnr02	Mpnr02,Mpnr03	2,2	++	PA0668.1	PA0668.1	1	+	TTGCTAACCATTAGGAAGCGCATGTCAAGGcttacctggccttgacatgctgagaacttt	Mpnr02 Mpnr01,Mpnr03 Mpnr01 Mpnr02->PA0668.1	AT-AC	CanonicalPattern[Minor]	01->1	InFrame	-1	None
FUS_119756_3949942(--)	2	3	4	--	MPN	119757	PAE	3133495	ncMPN241	ncMPN241	1	-	PA2775.1	PA2775.1	1	-	TACGACTTAACTCCAATCACCGGTGCTATCcttgacatggtgggggtcgttggttcgaat	ncMPN241->PA2775.1	CT-AC	NonCanonicalPattern	01->0	FrameShift	-1	None
FUS_119759_1539484(++)	7	28	0	++	MPN	119760	PAE	723037	Mpnr02 Mpnr01,Mpnr03 Mpnr01 Mpnr02	Mpnr02,Mpnr03	2,2	++	PA0668.1	PA0668.1	1	+	CTAACCATTAGGAAGCGCATGTCAAGGATAcatgtggtttaattcgaagcaacgcgaaga	Mpnr02 Mpnr01,Mpnr03 Mpnr01 Mpnr02->PA0668.1	GC-AG	CanonicalPattern[Minor]	01->2	InFrame	-1	None
FUS_119759_1539503(++)	5	15	0	++	MPN	119760	PAE	723056	Mpnr02 Mpnr01,Mpnr03 Mpnr01 Mpnr02	Mpnr02,Mpnr03	2,2	++	PA0668.1	PA0668.1	1	+	CTAACCATTAGGAAGCGCATGTCAAGGATAcaacgcgaagaaccttacctggccttgaca	Mpnr02 Mpnr01,Mpnr03 Mpnr01 Mpnr02->PA0668.1	GC-AG	CanonicalPattern[Minor]	01->0	FrameShift	-1	None
FUS_119765_1540557(++)	2	2	0	++	MPN	119766	PAE	724110	Mpnr02 Mpnr01,Mpnr03 Mpnr01 Mpnr02	Mpnr02,Mpnr03	2,2	++	PA0668.4	PA0668.4	1	+	ATTAGGAAGCGCATGTCAAGGATAGCACCGtgaagaagcgcatacggtggatgccttggc	Mpnr02 Mpnr01,Mpnr03 Mpnr01 Mpnr02->PA0668.4	GT-AG	CanonicalPattern[Major]	01->1	InFrame	-1	None
FUS_119765_1543009(++)	2	2	0	++	MPN	119766	PAE	726562	Mpnr02 Mpnr01,Mpnr03 Mpnr01 Mpnr02	Mpnr02,Mpnr03	2,2	++	PA0668.4	PA0668.4	1	+	ATTAGGAAGCGCATGTCAAGGATAGCACCGttcatatcgacggcggtgtttggcacctcg	Mpnr02 Mpnr01,Mpnr03 Mpnr01 Mpnr02->PA0668.4	GT-AG	CanonicalPattern[Major]	01->2	InFrame	-1	None
FUS_119768_1539516(++)	2	2	1	++	MPN	119769	PAE	723069	Mpnr02 Mpnr01,Mpnr03 Mpnr01 Mpnr02	Mpnr02,Mpnr03	2,2	++	PA0668.1	PA0668.1	1	+	AGGAAGCGCATGTCAAGGATAGCACCGGTGcttacctggccttgacatgctgagaacttt	Mpnr02 Mpnr01,Mpnr03 Mpnr01 Mpnr02->PA0668.1	AT-AC	CanonicalPattern[Minor]	01->1	InFrame	-1	None
FUS_119774_1539578(++)	2	1	1	++	MPN	119775	PAE	723131	Mpnr02 Mpnr01,Mpnr03 Mpnr01 Mpnr02	Mpnr02,Mpnr03	2,2	++	PA0668.1	PA0668.1	1	+	CGCATGTCAAGGATAGCACCGGTGATTGGAacacaggtgctgcatggctgtcgtcagctc	Mpnr02 Mpnr01,Mpnr03 Mpnr01 Mpnr02->PA0668.1	GT-AG	CanonicalPattern[Major]	01->0	FrameShift	-1	None
FUS_119774_1540565(++)	3	1	2	++	MPN	119775	PAE	724118	Mpnr02 Mpnr01,Mpnr03 Mpnr01 Mpnr02	Mpnr02,Mpnr03	2,2	++	PA0668.4	PA0668.4	1	+	CGCATGTCAAGGATAGCACCGGTGATTGGAcgcatacggtggatgccttggcagtcagag	Mpnr02 Mpnr01,Mpnr03 Mpnr01 Mpnr02->PA0668.4	GT-AG	CanonicalPattern[Major]	01->0	FrameShift	-1	None
FUS_119779_648970(++)	2	2	0	++	MPN	119780	MPN	648971	Mpnr02 Mpnr01,Mpnr03 Mpnr01 Mpnr02	Mpnr02,Mpnr03	2,2	++	ncMPN406,MPNt36	ncMPN406,MPNt36	2,1	++	GTCAAGGATAGCACCGGTGATTGGAGTTAAttcaagtctcctctccaggaccataattaa	Mpnr02 Mpnr01,Mpnr03 Mpnr01 Mpnr02->ncMPN406,MPNt36	GT-AG	CanonicalPattern[Major]	01->2	InFrame	529191	None
FUS_119779_1539513(++)	4	2	2	++	MPN	119780	PAE	723066	Mpnr02 Mpnr01,Mpnr03 Mpnr01 Mpnr02	Mpnr02,Mpnr03	2,2	++	PA0668.1	PA0668.1	1	+	GTCAAGGATAGCACCGGTGATTGGAGTTAAaaccttacctggccttgacatgctgagaac	Mpnr02 Mpnr01,Mpnr03 Mpnr01 Mpnr02->PA0668.1	GT-AG	CanonicalPattern[Major]	01->1	InFrame	-1	None
FUS_119779_1539578(++)	8	3	8	++	MPN	119780	PAE	723131	Mpnr02 Mpnr01,Mpnr03 Mpnr01 Mpnr02	Mpnr02,Mpnr03	2,2	++	PA0668.1	PA0668.1	1	+	GTCAAGGATAGCACCGGTGATTGGAGTTAAacacaggtgctgcatggctgtcgtcagctc	Mpnr02 Mpnr01,Mpnr03 Mpnr01 Mpnr02->PA0668.1	GT-AG	CanonicalPattern[Major]	01->0	FrameShift	-1	None
FUS_119779_1540562(++)	2	2	1	++	MPN	119780	PAE	724115	Mpnr02 Mpnr01,Mpnr03 Mpnr01 Mpnr02	Mpnr02,Mpnr03	2,2	++	PA0668.4	PA0668.4	1	+	GTCAAGGATAGCACCGGTGATTGGAGTTAAaagcgcatacggtggatgccttggcagtca	Mpnr02 Mpnr01,Mpnr03 Mpnr01 Mpnr02->PA0668.4	GT-AG	CanonicalPattern[Major]	01->0	FrameShift	-1	None
FUS_119782_1541418(++)	3	3	2	++	MPN	119783	PAE	724971	Mpnr02 Mpnr01,Mpnr03 Mpnr01 Mpnr02	Mpnr02,Mpnr03	2,2	++	PA0668.4	PA0668.4	1	+	AAGGATAGCACCGGTGATTGGAGTTAAGTCggggtcatcccgacttaccaaaccgatgca	Mpnr02 Mpnr01,Mpnr03 Mpnr01 Mpnr02->PA0668.4	GT-AG	CanonicalPattern[Major]	01->1	InFrame	-1	None
FUS_119782_1543243(++)	3	5	1	++	MPN	119783	PAE	726796	Mpnr02 Mpnr01,Mpnr03 Mpnr01 Mpnr02	Mpnr02,Mpnr03	2,2	++	PA0668.4	PA0668.4	1	+	AAGGATAGCACCGGTGATTGGAGTTAAGTCtggcattgccgggtagctatgttcggaaaa	Mpnr02 Mpnr01,Mpnr03 Mpnr01 Mpnr02->PA0668.4	GT-AG	CanonicalPattern[Major]	01->2	InFrame	-1	None
FUS_119828_1541002(++)	2	3	0	++	MPN	119829	PAE	724555	Mpnr03 Mpnr01 Mpnr02	Mpnr03	3	+	PA0668.4	PA0668.4	1	+	CGAGAACGTGGGGGTGGAATCACCTCCTTTcgtgagggaaaggcgaaaagaaccccggag	Mpnr03 Mpnr01 Mpnr02->PA0668.4	CT-AC	NonCanonicalPattern	0->2	FrameShift	-1	None
FUS_119828_1541025(++)	2	2	0	++	MPN	119829	PAE	724578	Mpnr03 Mpnr01 Mpnr02	Mpnr03	3	+	PA0668.4	PA0668.4	1	+	CGAGAACGTGGGGGTGGAATCACCTCCTTTcccggagaggggagtgaaatagaacctgaa	Mpnr03 Mpnr01 Mpnr02->PA0668.4	CT-AC	NonCanonicalPattern	0->1	InFrame	-1	None
FUS_119967_1541045(++)	3	4	0	++	MPN	119968	PAE	724598	Mpnr03 Mpnr01 Mpnr02	Mpnr03	3	+	PA0668.4	PA0668.4	1	+	GGTCTCACAACTAACATATTTGGTCAGATTagaacctgaaaccgtatgcgtacaagcagt	Mpnr03 Mpnr01 Mpnr02->PA0668.4	GT-AT	NonCanonicalPattern	2->0	InFrame	-1	None
FUS_120018_1542217(--)	5	5	5	++	PAE	725770	MPN	120019	PA0668.4	PA0668.4	1	+	Mpnr03 Mpnr01 Mpnr02	Mpnr03	3	+	CTTTGGTATTTATTTGGAACTAGAAAGATTtttgcctagttccttcacccgagttctctc	PA0668.4->Mpnr03 Mpnr01 Mpnr02	AT-AC	CanonicalPattern[Minor]	2->2	FrameShift	-1	None
FUS_120055_482284(-+)	3	1	2	-+	MPN	482285	MPN	120056	MPNt18	MPNt18	1	-	Mpnr03 Mpnr01 Mpnr02	Mpnr03	3	+	ATCCACCATAAGCCCTTAGTAACTTATTGTtggagcgagtaatcggaatcgaaccgacac	MPNt18->Mpnr03 Mpnr01 Mpnr02	GT-AT	NonCanonicalPattern	2->0	InFrame	362229	Single
FUS_120055_482568(-+)	5	1	7	-+	MPN	482569	MPN	120056	MPNt21	MPNt21	1	-	Mpnr03 Mpnr01 Mpnr02	Mpnr03	3	+	ATCCACCATAAGCCCTTAGTAACTTATTGTtggctgggatggatgggatcgaaccatcgc	MPNt21->Mpnr03 Mpnr01 Mpnr02	GT-AT	NonCanonicalPattern	2->0	InFrame	362513	Single
FUS_120055_1539050(--)	3	2	1	++	PAE	722603	MPN	120056	PA0668.1	PA0668.1	1	+	Mpnr03 Mpnr01 Mpnr02	Mpnr03	3	+	ATCCACCATAAGCCCTTAGTAACTTATTGTgaagttagccggtgcttattctgttggtaa	PA0668.1->Mpnr03 Mpnr01 Mpnr02	GT-AT	NonCanonicalPattern	0->0	FrameShift	-1	None
FUS_120055_1539766(--)	5	12	1	++	PAE	723319	MPN	120056	PA0668.1	PA0668.1	1	+	Mpnr03 Mpnr01 Mpnr02	Mpnr03	3	+	ATCCACCATAAGCCCTTAGTAACTTATTGTgtgtgtagccctggccgtaagggccatgat	PA0668.1->Mpnr03 Mpnr01 Mpnr02	GT-AT	NonCanonicalPattern	2->0	InFrame	-1	None
FUS_120057_358612(--)	6	2	5	++	MPN	358613	MPN	120058	MPNt08	MPNt08	1	+	Mpnr03 Mpnr01 Mpnr02	Mpnr03	3	+	GCATCCACCATAAGCCCTTAGTAACTTATTggtggatctaacaggactcgaacctgtaac	MPNt08->Mpnr03 Mpnr01 Mpnr02	AT-AC	CanonicalPattern[Minor]	2->2	FrameShift	238555	None
FUS_120057_1539670(--)	5	1	5	++	PAE	723223	MPN	120058	PA0668.1	PA0668.1	1	+	Mpnr03 Mpnr01 Mpnr02	Mpnr03	3	+	GCATCCACCATAAGCCCTTAGTAACTTATTgtgctggtaactaaggacaagggttgcgct	PA0668.1->Mpnr03 Mpnr01 Mpnr02	CT-AC	NonCanonicalPattern	2->2	FrameShift	-1	None
FUS_120057_1540219(--)	6	8	1	++	PAE	723772	MPN	120058	PA0668.2	PA0668.2	1	+	Mpnr03 Mpnr01 Mpnr02	Mpnr03	3	+	GCATCCACCATAAGCCCTTAGTAACTTATTtggtgggtctgggcagattcgaactgccga	PA0668.2->Mpnr03 Mpnr01 Mpnr02	AT-AC	CanonicalPattern[Minor]	1->2	InFrame	-1	Single
FUS_120057_1542796(--)	3	2	1	++	PAE	726349	MPN	120058	PA0668.4	PA0668.4	1	+	Mpnr03 Mpnr01 Mpnr02	Mpnr03	3	+	GCATCCACCATAAGCCCTTAGTAACTTATTgagaccgccccagtcaaactgcccaccata	PA0668.4->Mpnr03 Mpnr01 Mpnr02	CT-AC	NonCanonicalPattern	2->2	FrameShift	-1	None
FUS_120057_1542799(--)	2	1	1	++	PAE	726352	MPN	120058	PA0668.4	PA0668.4	1	+	Mpnr03 Mpnr01 Mpnr02	Mpnr03	3	+	GCATCCACCATAAGCCCTTAGTAACTTATTgaggagaccgccccagtcaaactgcccacc	PA0668.4->Mpnr03 Mpnr01 Mpnr02	CT-AC	NonCanonicalPattern	2->2	FrameShift	-1	None
FUS_120057_1543628(--)	2	1	1	++	PAE	727181	MPN	120058	PA0668.5	PA0668.5	1	+	Mpnr03 Mpnr01 Mpnr02	Mpnr03	3	+	GCATCCACCATAAGCCCTTAGTAACTTATTttcgggaagggatcaggtggttccaacgct	PA0668.5->Mpnr03 Mpnr01 Mpnr02	CT-AC	NonCanonicalPattern	0->2	FrameShift	-1	None
FUS_120057_1824216(-+)	2	2	1	-+	PAE	1007769	MPN	120058	PA0922.1	PA0922.1	1	-	Mpnr03 Mpnr01 Mpnr02	Mpnr03	3	+	GCATCCACCATAAGCCCTTAGTAACTTATTgagcccgacgagctaccagactgctccatc	PA0922.1->Mpnr03 Mpnr01 Mpnr02	AT-AC	CanonicalPattern[Minor]	1->2	InFrame	-1	None
FUS_120057_2763801(--)	3	1	3	++	PAE	1947354	MPN	120058	PA1796.1	PA1796.1	1	+	Mpnr03 Mpnr01 Mpnr02	Mpnr03	3	+	GCATCCACCATAAGCCCTTAGTAACTTATTaaggcggatgctctatccagctgagctacg	PA1796.1->Mpnr03 Mpnr01 Mpnr02	CT-AC	NonCanonicalPattern	1->2	InFrame	-1	None
FUS_120057_4331585(-+)	8	12	0	-+	PAE	3515138	MPN	120058	PA3133.4	PA3133.4	1	-	Mpnr03 Mpnr01 Mpnr02	Mpnr03	3	+	GCATCCACCATAAGCCCTTAGTAACTTATTttggtggagctagacgggatcgaaccgtcg	PA3133.4->Mpnr03 Mpnr01 Mpnr02	AT-AC	CanonicalPattern[Minor]	0->2	FrameShift	-1	Single
FUS_120060_482284(-+)	2	1	2	-+	MPN	482285	MPN	120061	MPNt18	MPNt18	1	-	Mpnr03 Mpnr01 Mpnr02	Mpnr03	3	+	AAGGCATCCACCATAAGCCCTTAGTAACTTtggagcgagtaatcggaatcgaaccgacac	MPNt18->Mpnr03 Mpnr01 Mpnr02	GT-AT	NonCanonicalPattern	2->2	FrameShift	362224	Single
FUS_120060_482568(-+)	13	68	17	-+	MPN	482569	MPN	120061	MPNt21	MPNt21	1	-	Mpnr03 Mpnr01 Mpnr02	Mpnr03	3	+	AAGGCATCCACCATAAGCCCTTAGTAACTTtggctgggatggatgggatcgaaccatcgc	MPNt21->Mpnr03 Mpnr01 Mpnr02	GT-AT	NonCanonicalPattern	2->2	FrameShift	362508	Single
FUS_120060_718673(-+)	2	4	0	-+	MPN	718674	MPN	120061	ncMPN363	ncMPN363	1	-	Mpnr03 Mpnr01 Mpnr02	Mpnr03	3	+	AAGGCATCCACCATAAGCCCTTAGTAACTTtagtaaacaaaaggcttgtcggtagaatac	ncMPN363->Mpnr03 Mpnr01 Mpnr02	GT-AT	NonCanonicalPattern	2->2	FrameShift	598613	None
FUS_120060_1538602(--)	2	2	0	++	PAE	722155	MPN	120061	PA0668.1	PA0668.1	1	+	Mpnr03 Mpnr01 Mpnr02	Mpnr03	3	+	AAGGCATCCACCATAAGCCCTTAGTAACTTttgcatgtgttaggcctgccgccagcgttc	PA0668.1->Mpnr03 Mpnr01 Mpnr02	GT-AT	NonCanonicalPattern	2->2	FrameShift	-1	None
FUS_120060_1538652(--)	2	1	1	++	PAE	722205	MPN	120061	PA0668.1	PA0668.1	1	+	Mpnr03 Mpnr01 Mpnr02	Mpnr03	3	+	AAGGCATCCACCATAAGCCCTTAGTAACTTtcacccgtccgccgctgaatccaggagcaa	PA0668.1->Mpnr03 Mpnr01 Mpnr02	GT-AT	NonCanonicalPattern	1->2	InFrame	-1	None
FUS_120060_1538786(--)	4	6	0	++	PAE	722339	MPN	120061	PA0668.1	PA0668.1	1	+	Mpnr03 Mpnr01 Mpnr02	Mpnr03	3	+	AAGGCATCCACCATAAGCCCTTAGTAACTTtagctaatccgacctaggctcatctgatag	PA0668.1->Mpnr03 Mpnr01 Mpnr02	GT-AT	NonCanonicalPattern	0->2	FrameShift	-1	None
FUS_120060_1538845(--)	8	54	0	++	PAE	722398	MPN	120061	PA0668.1	PA0668.1	1	+	Mpnr03 Mpnr01 Mpnr02	Mpnr03	3	+	AAGGCATCCACCATAAGCCCTTAGTAACTTtgatcatcctctcagaccagttacggatcg	PA0668.1->Mpnr03 Mpnr01 Mpnr02	GT-AT	NonCanonicalPattern	2->2	FrameShift	-1	None
FUS_120060_1538939(--)	4	8	1	++	PAE	722492	MPN	120061	PA0668.1	PA0668.1	1	+	Mpnr03 Mpnr01 Mpnr02	Mpnr03	3	+	AAGGCATCCACCATAAGCCCTTAGTAACTTgcggcatggctggatcaggctttcgcccat	PA0668.1->Mpnr03 Mpnr01 Mpnr02	GT-AT	NonCanonicalPattern	0->2	FrameShift	-1	None
FUS_120060_1538993(--)	3	4	0	++	PAE	722546	MPN	120061	PA0668.1	PA0668.1	1	+	Mpnr03 Mpnr01 Mpnr02	Mpnr03	3	+	AAGGCATCCACCATAAGCCCTTAGTAACTTtgcccttcctcccaacttaaagtgctttac	PA0668.1->Mpnr03 Mpnr01 Mpnr02	GT-AT	NonCanonicalPattern	0->2	FrameShift	-1	None
FUS_120060_1539766(--)	2	2	1	++	PAE	723319	MPN	120061	PA0668.1	PA0668.1	1	+	Mpnr03 Mpnr01 Mpnr02	Mpnr03	3	+	AAGGCATCCACCATAAGCCCTTAGTAACTTgtgtgtagccctggccgtaagggccatgat	PA0668.1->Mpnr03 Mpnr01 Mpnr02	GT-AT	NonCanonicalPattern	2->2	FrameShift	-1	None
FUS_120060_1539832(--)	4	2	5	++	PAE	723385	MPN	120061	PA0668.1	PA0668.1	1	+	Mpnr03 Mpnr01 Mpnr02	Mpnr03	3	+	AAGGCATCCACCATAAGCCCTTAGTAACTTgatcggttttatgggattagctccacctcg	PA0668.1->Mpnr03 Mpnr01 Mpnr02	GT-AT	NonCanonicalPattern	2->2	FrameShift	-1	None
FUS_120060_1539835(--)	3	4	0	++	PAE	723388	MPN	120061	PA0668.1	PA0668.1	1	+	Mpnr03 Mpnr01 Mpnr02	Mpnr03	3	+	AAGGCATCCACCATAAGCCCTTAGTAACTTtacgatcggttttatgggattagctccacc	PA0668.1->Mpnr03 Mpnr01 Mpnr02	GT-AT	NonCanonicalPattern	2->2	FrameShift	-1	None
FUS_120060_1539954(--)	2	2	0	++	PAE	723507	MPN	120061	PA0668.1	PA0668.1	1	+	Mpnr03 Mpnr01 Mpnr02	Mpnr03	3	+	AAGGCATCCACCATAAGCCCTTAGTAACTTtcccatggtgtgacgggcggtgtgtacaag	PA0668.1->Mpnr03 Mpnr01 Mpnr02	GT-AT	NonCanonicalPattern	1->2	InFrame	-1	None
FUS_120060_1540793(--)	21	54	26	++	PAE	724346	MPN	120061	PA0668.4	PA0668.4	1	+	Mpnr03 Mpnr01 Mpnr02	Mpnr03	3	+	AAGGCATCCACCATAAGCCCTTAGTAACTTtactaagggaatctcggttgatttcttttc	PA0668.4->Mpnr03 Mpnr01 Mpnr02	GT-AT	NonCanonicalPattern	0->2	FrameShift	-1	None
FUS_120060_1540997(--)	2	3	0	++	PAE	724550	MPN	120061	PA0668.4	PA0668.4	1	+	Mpnr03 Mpnr01 Mpnr02	Mpnr03	3	+	AAGGCATCCACCATAAGCCCTTAGTAACTTtggttcactatcggtcagtcagtagtattt	PA0668.4->Mpnr03 Mpnr01 Mpnr02	GT-AT	NonCanonicalPattern	0->2	FrameShift	-1	None
FUS_120060_1541072(--)	2	2	0	++	PAE	724625	MPN	120061	PA0668.4	PA0668.4	1	+	Mpnr03 Mpnr01 Mpnr02	Mpnr03	3	+	AAGGCATCCACCATAAGCCCTTAGTAACTTtgcttgtacgcatacggtttcaggttctat	PA0668.4->Mpnr03 Mpnr01 Mpnr02	GT-AT	NonCanonicalPattern	0->2	FrameShift	-1	None
FUS_120060_1541239(--)	6	7	0	++	PAE	724792	MPN	120061	PA0668.4	PA0668.4	1	+	Mpnr03 Mpnr01 Mpnr02	Mpnr03	3	+	AAGGCATCCACCATAAGCCCTTAGTAACTTctgctcatggatagatcgcccggtttcggg	PA0668.4->Mpnr03 Mpnr01 Mpnr02	GT-AT	NonCanonicalPattern	2->2	FrameShift	-1	None
FUS_120060_1541420(--)	2	2	1	++	PAE	724973	MPN	120061	PA0668.4	PA0668.4	1	+	Mpnr03 Mpnr01 Mpnr02	Mpnr03	3	+	AAGGCATCCACCATAAGCCCTTAGTAACTTcccctagccgaaacagtgctctacccccca	PA0668.4->Mpnr03 Mpnr01 Mpnr02	GT-AT	NonCanonicalPattern	0->2	FrameShift	-1	None
FUS_120060_1541755(--)	2	2	1	++	PAE	725308	MPN	120061	PA0668.4	PA0668.4	1	+	Mpnr03 Mpnr01 Mpnr02	Mpnr03	3	+	AAGGCATCCACCATAAGCCCTTAGTAACTTtcaccttcacaggcttacagaacgctcctc	PA0668.4->Mpnr03 Mpnr01 Mpnr02	GT-AT	NonCanonicalPattern	2->2	FrameShift	-1	None
FUS_120060_1542914(--)	2	2	0	++	PAE	726467	MPN	120061	PA0668.4	PA0668.4	1	+	Mpnr03 Mpnr01 Mpnr02	Mpnr03	3	+	AAGGCATCCACCATAAGCCCTTAGTAACTTtttcgtacctgctcgacgtgtctgtctcgc	PA0668.4->Mpnr03 Mpnr01 Mpnr02	GT-AT	NonCanonicalPattern	0->2	FrameShift	-1	None
FUS_120060_1543229(--)	2	1	1	++	PAE	726782	MPN	120061	PA0668.4	PA0668.4	1	+	Mpnr03 Mpnr01 Mpnr02	Mpnr03	3	+	AAGGCATCCACCATAAGCCCTTAGTAACTTcggaacaccagaggttcgtccactccggtc	PA0668.4->Mpnr03 Mpnr01 Mpnr02	GT-AT	NonCanonicalPattern	0->2	FrameShift	-1	None
FUS_120060_1543635(--)	7	73	1	++	PAE	727188	MPN	120061	PA0668.5	PA0668.5	1	+	Mpnr03 Mpnr01 Mpnr02	Mpnr03	3	+	AAGGCATCCACCATAAGCCCTTAGTAACTTttctgagttcgggaagggatcaggtggttc	PA0668.5->Mpnr03 Mpnr01 Mpnr02	GT-AT	NonCanonicalPattern	1->2	InFrame	-1	None
FUS_120060_1543660(--)	2	2	0	++	PAE	727213	MPN	120061	PA0668.5	PA0668.5	1	+	Mpnr03 Mpnr01 Mpnr02	Mpnr03	3	+	AAGGCATCCACCATAAGCCCTTAGTAACTTtaccatcggcgatgcgtcgtttcacttctg	PA0668.5->Mpnr03 Mpnr01 Mpnr02	GT-AT	NonCanonicalPattern	2->2	FrameShift	-1	None
FUS_120060_1824205(-+)	2	2	0	-+	PAE	1007758	MPN	120061	PA0922.1	PA0922.1	1	-	Mpnr03 Mpnr01 Mpnr02	Mpnr03	3	+	AAGGCATCCACCATAAGCCCTTAGTAACTTcttcgggttatgagcccgacgagctaccag	PA0922.1->Mpnr03 Mpnr01 Mpnr02	GT-AT	NonCanonicalPattern	0->2	FrameShift	-1	None
FUS_120063_469185(-+)	3	1	2	-+	MPN	469186	MPN	120064	MPNs02 NEW_GF5,NEW_GF5	MPNs02,NEW_GF5	2,1	--	Mpnr03 Mpnr01 Mpnr02	Mpnr03	3	+	GCCAAGGCATCCACCATAAGCCCTTAGTAAcgccacagttgcatttactgcagttagctg	MPNs02 NEW_GF5,NEW_GF5->Mpnr03 Mpnr01 Mpnr02	GT-AG	CanonicalPattern[Major]	2->2	FrameShift	349122	None
FUS_120063_482568(-+)	8	34	7	-+	MPN	482569	MPN	120064	MPNt21	MPNt21	1	-	Mpnr03 Mpnr01 Mpnr02	Mpnr03	3	+	GCCAAGGCATCCACCATAAGCCCTTAGTAAtggctgggatggatgggatcgaaccatcgc	MPNt21->Mpnr03 Mpnr01 Mpnr02	GT-AG	CanonicalPattern[Major]	2->2	FrameShift	362505	Single
FUS_120063_1538939(--)	2	2	0	++	PAE	722492	MPN	120064	PA0668.1	PA0668.1	1	+	Mpnr03 Mpnr01 Mpnr02	Mpnr03	3	+	GCCAAGGCATCCACCATAAGCCCTTAGTAAgcggcatggctggatcaggctttcgcccat	PA0668.1->Mpnr03 Mpnr01 Mpnr02	GT-AG	CanonicalPattern[Major]	0->2	FrameShift	-1	None
FUS_120063_1539666(--)	4	4	0	++	PAE	723219	MPN	120064	PA0668.1	PA0668.1	1	+	Mpnr03 Mpnr01 Mpnr02	Mpnr03	3	+	GCCAAGGCATCCACCATAAGCCCTTAGTAAtggtaactaaggacaagggttgcgctcgtt	PA0668.1->Mpnr03 Mpnr01 Mpnr02	GC-AG	CanonicalPattern[Minor]	1->2	InFrame	-1	None
FUS_120063_1541239(--)	16	1	44	++	PAE	724792	MPN	120064	PA0668.4	PA0668.4	1	+	Mpnr03 Mpnr01 Mpnr02	Mpnr03	3	+	GCCAAGGCATCCACCATAAGCCCTTAGTAActgctcatggatagatcgcccggtttcggg	PA0668.4->Mpnr03 Mpnr01 Mpnr02	GT-AG	CanonicalPattern[Major]	2->2	FrameShift	-1	None
FUS_120063_1543635(--)	3	7	0	++	PAE	727188	MPN	120064	PA0668.5	PA0668.5	1	+	Mpnr03 Mpnr01 Mpnr02	Mpnr03	3	+	GCCAAGGCATCCACCATAAGCCCTTAGTAAttctgagttcgggaagggatcaggtggttc	PA0668.5->Mpnr03 Mpnr01 Mpnr02	GT-AG	CanonicalPattern[Major]	1->2	InFrame	-1	None
FUS_120067_358612(--)	2	1	1	++	MPN	358613	MPN	120068	MPNt08	MPNt08	1	+	Mpnr03 Mpnr01 Mpnr02	Mpnr03	3	+	TAGTGCCAAGGCATCCACCATAAGCCCTTAggtggatctaacaggactcgaacctgtaac	MPNt08->Mpnr03 Mpnr01 Mpnr02	AT-AC	CanonicalPattern[Minor]	2->0	InFrame	238545	None
FUS_120067_482649(-+)	4	3	1	-+	MPN	482650	MPN	120068	MPNt22	MPNt22	1	-	Mpnr03 Mpnr01 Mpnr02	Mpnr03	3	+	TAGTGCCAAGGCATCCACCATAAGCCCTTAggtggacagggagagattcgaactcccgaa	MPNt22->Mpnr03 Mpnr01 Mpnr02	AT-AC	CanonicalPattern[Minor]	1->0	FrameShift	362582	None
FUS_120067_1539774(--)	2	1	1	++	PAE	723327	MPN	120068	PA0668.1	PA0668.1	1	+	Mpnr03 Mpnr01 Mpnr02	Mpnr03	3	+	TAGTGCCAAGGCATCCACCATAAGCCCTTAtgtagcacgtgtgtagccctggccgtaagg	PA0668.1->Mpnr03 Mpnr01 Mpnr02	AT-AC	CanonicalPattern[Minor]	1->0	FrameShift	-1	None
FUS_120067_1540219(--)	5	1	6	++	PAE	723772	MPN	120068	PA0668.2	PA0668.2	1	+	Mpnr03 Mpnr01 Mpnr02	Mpnr03	3	+	TAGTGCCAAGGCATCCACCATAAGCCCTTAtggtgggtctgggcagattcgaactgccga	PA0668.2->Mpnr03 Mpnr01 Mpnr02	AT-AC	CanonicalPattern[Minor]	1->0	FrameShift	-1	Single
FUS_120067_1541278(--)	2	1	1	++	PAE	724831	MPN	120068	PA0668.4	PA0668.4	1	+	Mpnr03 Mpnr01 Mpnr02	Mpnr03	3	+	TAGTGCCAAGGCATCCACCATAAGCCCTTAtgggttcggtcctccagtcagtgttaccta	PA0668.4->Mpnr03 Mpnr01 Mpnr02	CT-AC	NonCanonicalPattern	2->0	InFrame	-1	None
FUS_120067_1541423(--)	6	1	5	++	PAE	724976	MPN	120068	PA0668.4	PA0668.4	1	+	Mpnr03 Mpnr01 Mpnr02	Mpnr03	3	+	TAGTGCCAAGGCATCCACCATAAGCCCTTAgaccccctagccgaaacagtgctctacccc	PA0668.4->Mpnr03 Mpnr01 Mpnr02	AT-AC	CanonicalPattern[Minor]	0->0	FrameShift	-1	None
FUS_120067_1543628(--)	4	9	5	++	PAE	727181	MPN	120068	PA0668.5	PA0668.5	1	+	Mpnr03 Mpnr01 Mpnr02	Mpnr03	3	+	TAGTGCCAAGGCATCCACCATAAGCCCTTAttcgggaagggatcaggtggttccaacgct	PA0668.5->Mpnr03 Mpnr01 Mpnr02	CT-AC	NonCanonicalPattern	0->0	FrameShift	-1	None
FUS_120075_1540572(++)	2	27	0	++	MPN	120076	PAE	724125	Mpnr03 Mpnr01 Mpnr02	Mpnr03	3	+	PA0668.4	PA0668.4	1	+	AGGATCAATACAATAAGTTACTAAGGGCTTggtggatgccttggcagtcagaggcgatga	Mpnr03 Mpnr01 Mpnr02->PA0668.4	AT-AC	CanonicalPattern[Minor]	2->1	FrameShift	-1	None
FUS_120075_1540778(++)	8	25	30	++	MPN	120076	PAE	724331	Mpnr03 Mpnr01 Mpnr02	Mpnr03	3	+	PA0668.4	PA0668.4	1	+	AGGATCAATACAATAAGTTACTAAGGGCTTcgagattcccttagtagtggcgagcgaacg	Mpnr03 Mpnr01 Mpnr02->PA0668.4	AT-AC	CanonicalPattern[Minor]	2->0	InFrame	-1	None
FUS_120078_1540774(++)	3	3	2	++	MPN	120079	PAE	724327	Mpnr03 Mpnr01 Mpnr02	Mpnr03	3	+	PA0668.4	PA0668.4	1	+	ATCAATACAATAAGTTACTAAGGGCTTATGcaaccgagattcccttagtagtggcgagcg	Mpnr03 Mpnr01 Mpnr02->PA0668.4	GT-AT	NonCanonicalPattern	2->2	FrameShift	-1	None
FUS_120078_1540782(++)	4	5	2	++	MPN	120079	PAE	724335	Mpnr03 Mpnr01 Mpnr02	Mpnr03	3	+	PA0668.4	PA0668.4	1	+	ATCAATACAATAAGTTACTAAGGGCTTATGattcccttagtagtggcgagcgaacgggga	Mpnr03 Mpnr01 Mpnr02->PA0668.4	GT-AG	CanonicalPattern[Major]	2->1	FrameShift	-1	None
FUS_120078_1540784(++)	8	11	19	++	MPN	120079	PAE	724337	Mpnr03 Mpnr01 Mpnr02	Mpnr03	3	+	PA0668.4	PA0668.4	1	+	ATCAATACAATAAGTTACTAAGGGCTTATGtcccttagtagtggcgagcgaacggggatt	Mpnr03 Mpnr01 Mpnr02->PA0668.4	GT-AT	NonCanonicalPattern	2->0	InFrame	-1	None
FUS_120084_555188(++)	2	4	0	++	MPN	120085	MPN	555189	Mpnr03 Mpnr01 Mpnr02	Mpnr03	3	+	MPNt24	MPNt24	1	+	ACAATAAGTTACTAAGGGCTTATGGTGGATatgggtaacaccatgcgagggttcgaatcc	Mpnr03 Mpnr01 Mpnr02->MPNt24	GC-AG	CanonicalPattern[Minor]	2->2	FrameShift	435104	None
FUS_120084_562347(+-)	2	1	1	+-	MPN	120085	MPN	562348	Mpnr03 Mpnr01 Mpnr02	Mpnr03	3	+	MPNt30	MPNt30	1	-	ACAATAAGTTACTAAGGGCTTATGGTGGATcatagggtcgggggttcgatcccctcacaa	Mpnr03 Mpnr01 Mpnr02->MPNt30	GC-AG	CanonicalPattern[Minor]	2->0	InFrame	442263	None
FUS_120086_358715(++)	2	2	0	++	MPN	120087	MPN	358716	Mpnr03 Mpnr01 Mpnr02	Mpnr03	3	+	MPNt09	MPNt09	1	+	AATAAGTTACTAAGGGCTTATGGTGGATGCgcgagggttcgaatccctcagtctccgcca	Mpnr03 Mpnr01 Mpnr02->MPNt09	CT-AC	NonCanonicalPattern	1->1	FrameShift	238629	None
FUS_120086_555199(++)	4	1	12	++	MPN	120087	MPN	555200	Mpnr03 Mpnr01 Mpnr02	Mpnr03	3	+	MPNt24	MPNt24	1	+	AATAAGTTACTAAGGGCTTATGGTGGATGCcatgcgagggttcgaatccctcagtatccg	Mpnr03 Mpnr01 Mpnr02->MPNt24	CT-AC	NonCanonicalPattern	1->1	FrameShift	435113	None
FUS_120086_562346(+-)	3	1	2	+-	MPN	120087	MPN	562347	Mpnr03 Mpnr01 Mpnr02	Mpnr03	3	+	MPNt30	MPNt30	1	-	AATAAGTTACTAAGGGCTTATGGTGGATGCatagggtcgggggttcgatcccctcacaat	Mpnr03 Mpnr01 Mpnr02->MPNt30	CT-GC	NonCanonicalPattern	1->1	FrameShift	442260	None
FUS_120090_469281(+-)	2	2	0	+-	MPN	120091	MPN	469282	Mpnr03 Mpnr01 Mpnr02	Mpnr03	3	+	MPNs02 NEW_GF5,NEW_GF5	MPNs02,NEW_GF5	2,1	--	AGTTACTAAGGGCTTATGGTGGATGCCTTGgctagggaacaccatttatttcatattaag	Mpnr03 Mpnr01 Mpnr02->MPNs02 NEW_GF5,NEW_GF5	GC-AG	CanonicalPattern[Minor]	2->2	FrameShift	349191	None
FUS_120090_1540298(++)	3	1	6	++	MPN	120091	PAE	723851	Mpnr03 Mpnr01 Mpnr02	Mpnr03	3	+	PA0668.3	PA0668.3	1	+	AGTTACTAAGGGCTTATGGTGGATGCCTTGgagttcgatcctccttggctccaccatcta	Mpnr03 Mpnr01 Mpnr02->PA0668.3	GC-AG	CanonicalPattern[Minor]	2->2	FrameShift	-1	None
FUS_120090_1540301(++)	2	2	0	++	MPN	120091	PAE	723854	Mpnr03 Mpnr01 Mpnr02	Mpnr03	3	+	PA0668.3	PA0668.3	1	+	AGTTACTAAGGGCTTATGGTGGATGCCTTGttcgatcctccttggctccaccatctaaaa	Mpnr03 Mpnr01 Mpnr02->PA0668.3	GC-AG	CanonicalPattern[Minor]	2->2	FrameShift	-1	None
FUS_120090_1542173(++)	3	3	1	++	MPN	120091	PAE	725726	Mpnr03 Mpnr01 Mpnr02	Mpnr03	3	+	PA0668.4	PA0668.4	1	+	AGTTACTAAGGGCTTATGGTGGATGCCTTGaataccaaggcgcttgagagaactcgggtg	Mpnr03 Mpnr01 Mpnr02->PA0668.4	GC-AG	CanonicalPattern[Minor]	2->0	InFrame	-1	None
FUS_120093_1539604(--)	2	1	1	++	PAE	723157	MPN	120094	PA0668.1	PA0668.1	1	+	Mpnr03 Mpnr01 Mpnr02	Mpnr03	3	+	AGGTTAACACGTCCTTCATCGCCTATTAGTctgacgacagccatgcagcacctgtgtctg	PA0668.1->Mpnr03 Mpnr01 Mpnr02	CT-GC	NonCanonicalPattern	2->2	FrameShift	-1	None
FUS_120093_1539849(--)	4	1	3	++	PAE	723402	MPN	120094	PA0668.1	PA0668.1	1	+	Mpnr03 Mpnr01 Mpnr02	Mpnr03	3	+	AGGTTAACACGTCCTTCATCGCCTATTAGTactgcgatccggactacgatcggttttatg	PA0668.1->Mpnr03 Mpnr01 Mpnr02	CT-GC	NonCanonicalPattern	1->2	InFrame	-1	None
FUS_120093_1543699(--)	2	1	1	++	PAE	727252	MPN	120094	PA0668.5	PA0668.5	1	+	Mpnr03 Mpnr01 Mpnr02	Mpnr03	3	+	AGGTTAACACGTCCTTCATCGCCTATTAGTcttgacgatgacctactctcacatggggag	PA0668.5->Mpnr03 Mpnr01 Mpnr02	CT-GC	NonCanonicalPattern	2->2	FrameShift	-1	None
FUS_120099_1543687(--)	2	1	1	++	PAE	727240	MPN	120100	PA0668.5	PA0668.5	1	+	Mpnr03 Mpnr01 Mpnr02	Mpnr03	3	+	TATCGCAGGTTAACACGTCCTTCATCGCCTctactctcacatggggagaccccacactac	PA0668.5->Mpnr03 Mpnr01 Mpnr02	GT-AT	NonCanonicalPattern	2->2	FrameShift	-1	None
FUS_120103_358588(++)	2	1	2	++	MPN	120104	MPN	358589	Mpnr03 Mpnr01 Mpnr02	Mpnr03	3	+	MPNt08	MPNt08	1	+	TTATGGTGGATGCCTTGGCACTAATAGGCGaggttcgagtcctgttagatccaccatctg	Mpnr03 Mpnr01 Mpnr02->MPNt08	AT-AC	CanonicalPattern[Minor]	0->2	FrameShift	238485	None
FUS_120112_1539813(++)	3	1	2	++	MPN	120113	PAE	723366	Mpnr03 Mpnr01 Mpnr02	Mpnr03	3	+	PA0668.1	PA0668.1	1	+	ATGCCTTGGCACTAATAGGCGATGAAGGACctaatcccataaaaccgatcgtagtccgga	Mpnr03 Mpnr01 Mpnr02->PA0668.1	GT-AG	CanonicalPattern[Major]	0->1	InFrame	-1	None
FUS_120112_1541045(++)	4	5	0	++	MPN	120113	PAE	724598	Mpnr03 Mpnr01 Mpnr02	Mpnr03	3	+	PA0668.4	PA0668.4	1	+	ATGCCTTGGCACTAATAGGCGATGAAGGACagaacctgaaaccgtatgcgtacaagcagt	Mpnr03 Mpnr01 Mpnr02->PA0668.4	GT-AT	NonCanonicalPattern	0->0	FrameShift	-1	None
FUS_120112_1542547(++)	3	1	2	++	MPN	120113	PAE	726100	Mpnr03 Mpnr01 Mpnr02	Mpnr03	3	+	PA0668.4	PA0668.4	1	+	ATGCCTTGGCACTAATAGGCGATGAAGGACtgaaattgaaatcgctgtgaagatgcagtg	Mpnr03 Mpnr01 Mpnr02->PA0668.4	GT-AG	CanonicalPattern[Major]	0->2	FrameShift	-1	None
FUS_120114_562499(+-)	2	8	0	+-	MPN	120115	MPN	562500	Mpnr03 Mpnr01 Mpnr02	Mpnr03	3	+	MPNt32	MPNt32	1	-	GCCTTGGCACTAATAGGCGATGAAGGACGTtcacgggtttgaatcccgtacgcgtcacca	Mpnr03 Mpnr01 Mpnr02->MPNt32	GT-AT	NonCanonicalPattern	2->2	FrameShift	442385	None
FUS_120114_680474(+-)	2	2	0	+-	MPN	120115	MPN	680475	Mpnr03 Mpnr01 Mpnr02	Mpnr03	3	+	MPNt37	MPNt37	1	-	GCCTTGGCACTAATAGGCGATGAAGGACGTgcgtcggtagctcagcggatagagtacacg	Mpnr03 Mpnr01 Mpnr02->MPNt37	GT-AT	NonCanonicalPattern	2->0	InFrame	560360	Single
FUS_120114_1541039(++)	2	2	0	++	MPN	120115	PAE	724592	Mpnr03 Mpnr01 Mpnr02	Mpnr03	3	+	PA0668.4	PA0668.4	1	+	GCCTTGGCACTAATAGGCGATGAAGGACGTtgaaatagaacctgaaaccgtatgcgtaca	Mpnr03 Mpnr01 Mpnr02->PA0668.4	GT-AG	CanonicalPattern[Major]	2->0	InFrame	-1	None
FUS_120114_1541045(++)	16	72	4	++	MPN	120115	PAE	724598	Mpnr03 Mpnr01 Mpnr02	Mpnr03	3	+	PA0668.4	PA0668.4	1	+	GCCTTGGCACTAATAGGCGATGAAGGACGTagaacctgaaaccgtatgcgtacaagcagt	Mpnr03 Mpnr01 Mpnr02->PA0668.4	GT-AT	NonCanonicalPattern	2->0	InFrame	-1	None
FUS_120120_358770(++)	2	5	0	++	MPN	120121	MPN	358771	Mpnr03 Mpnr01 Mpnr02	Mpnr03	3	+	MPNt10	MPNt10	1	+	GCACTAATAGGCGATGAAGGACGTGTTAACagtcggttagctcgtcaggctcataatctg	Mpnr03 Mpnr01 Mpnr02->MPNt10	CT-GC	NonCanonicalPattern	2->1	FrameShift	238650	None
FUS_120120_358835(++)	3	1	2	++	MPN	120121	MPN	358836	Mpnr03 Mpnr01 Mpnr02	Mpnr03	3	+	MPNt11	MPNt11	1	+	GCACTAATAGGCGATGAAGGACGTGTTAACggttccatggtgtagtgataacatatctcc	Mpnr03 Mpnr01 Mpnr02->MPNt11	CT-AC	NonCanonicalPattern	2->0	InFrame	238715	Single
FUS_120120_1538715(++)	2	1	1	++	MPN	120121	PAE	722268	Mpnr03 Mpnr01 Mpnr02	Mpnr03	3	+	PA0668.1	PA0668.1	1	+	GCACTAATAGGCGATGAAGGACGTGTTAACatacgtcctgagggagaaagtgggggatct	Mpnr03 Mpnr01 Mpnr02->PA0668.1	CT-GC	NonCanonicalPattern	2->1	FrameShift	-1	None
FUS_120120_1538859(++)	15	10	18	++	MPN	120121	PAE	722412	Mpnr03 Mpnr01 Mpnr02	Mpnr03	3	+	PA0668.1	PA0668.1	1	+	GCACTAATAGGCGATGAAGGACGTGTTAACtgagacacggtccagactcctacgggaggc	Mpnr03 Mpnr01 Mpnr02->PA0668.1	CT-AC	NonCanonicalPattern	2->1	FrameShift	-1	None
FUS_120120_1538867(++)	2	1	1	++	MPN	120121	PAE	722420	Mpnr03 Mpnr01 Mpnr02	Mpnr03	3	+	PA0668.1	PA0668.1	1	+	GCACTAATAGGCGATGAAGGACGTGTTAACggtccagactcctacgggaggcagcagtgg	Mpnr03 Mpnr01 Mpnr02->PA0668.1	CT-AC	NonCanonicalPattern	2->0	InFrame	-1	None
FUS_120120_1539504(++)	4	2	6	++	MPN	120121	PAE	723057	Mpnr03 Mpnr01 Mpnr02	Mpnr03	3	+	PA0668.1	PA0668.1	1	+	GCACTAATAGGCGATGAAGGACGTGTTAACaacgcgaagaaccttacctggccttgacat	Mpnr03 Mpnr01 Mpnr02->PA0668.1	CT-GC	NonCanonicalPattern	2->1	FrameShift	-1	None
FUS_120120_1539649(++)	3	1	2	++	MPN	120121	PAE	723202	Mpnr03 Mpnr01 Mpnr02	Mpnr03	3	+	PA0668.1	PA0668.1	1	+	GCACTAATAGGCGATGAAGGACGTGTTAACccttgtccttagttaccagcacctcgggtg	Mpnr03 Mpnr01 Mpnr02->PA0668.1	CT-AC	NonCanonicalPattern	2->2	FrameShift	-1	None
FUS_120120_1539751(++)	2	1	1	++	MPN	120121	PAE	723304	Mpnr03 Mpnr01 Mpnr02	Mpnr03	3	+	PA0668.1	PA0668.1	1	+	GCACTAATAGGCGATGAAGGACGTGTTAACggccagggctacacacgtgctacaatggtc	Mpnr03 Mpnr01 Mpnr02->PA0668.1	CT-AC	NonCanonicalPattern	2->2	FrameShift	-1	None
FUS_120120_1539760(++)	3	2	3	++	MPN	120121	PAE	723313	Mpnr03 Mpnr01 Mpnr02	Mpnr03	3	+	PA0668.1	PA0668.1	1	+	GCACTAATAGGCGATGAAGGACGTGTTAACtacacacgtgctacaatggtcggtacaaag	Mpnr03 Mpnr01 Mpnr02->PA0668.1	CT-GC	NonCanonicalPattern	2->2	FrameShift	-1	None
FUS_120120_1540195(++)	2	2	3	++	MPN	120121	PAE	723748	Mpnr03 Mpnr01 Mpnr02	Mpnr03	3	+	PA0668.2	PA0668.2	1	+	GCACTAATAGGCGATGAAGGACGTGTTAACagttcgaatctgcccagacccaccaattgt	Mpnr03 Mpnr01 Mpnr02->PA0668.2	CT-GC	NonCanonicalPattern	2->1	FrameShift	-1	None
FUS_120120_1541497(++)	3	1	2	++	MPN	120121	PAE	725050	Mpnr03 Mpnr01 Mpnr02	Mpnr03	3	+	PA0668.4	PA0668.4	1	+	GCACTAATAGGCGATGAAGGACGTGTTAACtaacgtccgtcgtgaaaagggaaacaaccc	Mpnr03 Mpnr01 Mpnr02->PA0668.4	CT-GC	NonCanonicalPattern	2->2	FrameShift	-1	None
FUS_120122_1539991(++)	2	3	0	++	MPN	120123	PAE	723544	Mpnr03 Mpnr01 Mpnr02	Mpnr03	3	+	PA0668.1	PA0668.1	1	+	ACTAATAGGCGATGAAGGACGTGTTAACCTggggacggttaccacggagtgattcatgac	Mpnr03 Mpnr01 Mpnr02->PA0668.1	GC-AG	CanonicalPattern[Minor]	1->2	InFrame	-1	None
FUS_120122_1541247(++)	4	4	2	++	MPN	120123	PAE	724800	Mpnr03 Mpnr01 Mpnr02	Mpnr03	3	+	PA0668.4	PA0668.4	1	+	ACTAATAGGCGATGAAGGACGTGTTAACCTgttaggtaacactgactggaggaccgaacc	Mpnr03 Mpnr01 Mpnr02->PA0668.4	GC-AG	CanonicalPattern[Minor]	1->1	FrameShift	-1	None
FUS_120122_1541252(++)	2	2	0	++	MPN	120123	PAE	724805	Mpnr03 Mpnr01 Mpnr02	Mpnr03	3	+	PA0668.4	PA0668.4	1	+	ACTAATAGGCGATGAAGGACGTGTTAACCTgtaacactgactggaggaccgaacccactc	Mpnr03 Mpnr01 Mpnr02->PA0668.4	GC-AG	CanonicalPattern[Minor]	1->0	FrameShift	-1	None
FUS_120122_1542890(++)	3	2	1	++	MPN	120123	PAE	726443	Mpnr03 Mpnr01 Mpnr02	Mpnr03	3	+	PA0668.4	PA0668.4	1	+	ACTAATAGGCGATGAAGGACGTGTTAACCTacagacacgtcgagcaggtacgaaagtagg	Mpnr03 Mpnr01 Mpnr02->PA0668.4	GC-AG	CanonicalPattern[Minor]	1->0	FrameShift	-1	None
FUS_120122_1614192(+-)	2	1	1	+-	MPN	120123	PAE	797745	Mpnr03 Mpnr01 Mpnr02	Mpnr03	3	+	PA0729.1	PA0729.1	1	-	ACTAATAGGCGATGAAGGACGTGTTAACCTggttcgattcccttcgcccgctccaaatca	Mpnr03 Mpnr01 Mpnr02->PA0729.1	GC-AG	CanonicalPattern[Minor]	1->1	FrameShift	-1	None
FUS_120125_358835(++)	2	2	0	++	MPN	120126	MPN	358836	Mpnr03 Mpnr01 Mpnr02	Mpnr03	3	+	MPNt11	MPNt11	1	+	AATAGGCGATGAAGGACGTGTTAACCTGCGggttccatggtgtagtgataacatatctcc	Mpnr03 Mpnr01 Mpnr02->MPNt11	AT-AC	CanonicalPattern[Minor]	1->0	FrameShift	238710	Single
FUS_120125_680447(+-)	2	1	2	+-	MPN	120126	MPN	680448	Mpnr03 Mpnr01 Mpnr02	Mpnr03	3	+	MPNt37	MPNt37	1	-	AATAGGCGATGAAGGACGTGTTAACCTGCGacgccttctaagtgtgttgtcgtgggttcg	Mpnr03 Mpnr01 Mpnr02->MPNt37	AT-AC	CanonicalPattern[Minor]	1->0	FrameShift	560322	None
FUS_120125_1538859(++)	8	13	2	++	MPN	120126	PAE	722412	Mpnr03 Mpnr01 Mpnr02	Mpnr03	3	+	PA0668.1	PA0668.1	1	+	AATAGGCGATGAAGGACGTGTTAACCTGCGtgagacacggtccagactcctacgggaggc	Mpnr03 Mpnr01 Mpnr02->PA0668.1	AT-AC	CanonicalPattern[Minor]	1->1	FrameShift	-1	None
FUS_120125_1539580(++)	6	10	0	++	MPN	120126	PAE	723133	Mpnr03 Mpnr01 Mpnr02	Mpnr03	3	+	PA0668.1	PA0668.1	1	+	AATAGGCGATGAAGGACGTGTTAACCTGCGacaggtgctgcatggctgtcgtcagctcgt	Mpnr03 Mpnr01 Mpnr02->PA0668.1	AT-AC	CanonicalPattern[Minor]	1->2	InFrame	-1	None
FUS_120125_1539582(++)	2	2	0	++	MPN	120126	PAE	723135	Mpnr03 Mpnr01 Mpnr02	Mpnr03	3	+	PA0668.1	PA0668.1	1	+	AATAGGCGATGAAGGACGTGTTAACCTGCGaggtgctgcatggctgtcgtcagctcgtgt	Mpnr03 Mpnr01 Mpnr02->PA0668.1	AT-AC	CanonicalPattern[Minor]	1->1	FrameShift	-1	None
FUS_120125_1539705(++)	2	2	2	++	MPN	120126	PAE	723258	Mpnr03 Mpnr01 Mpnr02	Mpnr03	3	+	PA0668.1	PA0668.1	1	+	AATAGGCGATGAAGGACGTGTTAACCTGCGaaaccggaggaaggtggggatgacgtcaag	Mpnr03 Mpnr01 Mpnr02->PA0668.1	AT-AC	CanonicalPattern[Minor]	1->1	FrameShift	-1	None
FUS_120125_1539751(++)	3	3	0	++	MPN	120126	PAE	723304	Mpnr03 Mpnr01 Mpnr02	Mpnr03	3	+	PA0668.1	PA0668.1	1	+	AATAGGCGATGAAGGACGTGTTAACCTGCGggccagggctacacacgtgctacaatggtc	Mpnr03 Mpnr01 Mpnr02->PA0668.1	AT-AC	CanonicalPattern[Minor]	1->2	InFrame	-1	None
FUS_120125_1540248(++)	2	2	0	++	MPN	120126	PAE	723801	Mpnr03 Mpnr01 Mpnr02	Mpnr03	3	+	PA0668.3	PA0668.3	1	+	AATAGGCGATGAAGGACGTGTTAACCTGCGggggccatagctcagctgggagagcgcctg	Mpnr03 Mpnr01 Mpnr02->PA0668.3	AT-AC	CanonicalPattern[Minor]	1->0	FrameShift	-1	Single
FUS_120125_1541085(++)	2	1	1	++	MPN	120126	PAE	724638	Mpnr03 Mpnr01 Mpnr02	Mpnr03	3	+	PA0668.4	PA0668.4	1	+	AATAGGCGATGAAGGACGTGTTAACCTGCGttgttaggtgactgcgtaccttttgtataa	Mpnr03 Mpnr01 Mpnr02->PA0668.4	AT-AC	CanonicalPattern[Minor]	1->1	FrameShift	-1	None
FUS_120125_1541486(++)	3	3	1	++	MPN	120126	PAE	725039	Mpnr03 Mpnr01 Mpnr02	Mpnr03	3	+	PA0668.4	PA0668.4	1	+	AATAGGCGATGAAGGACGTGTTAACCTGCGacggcgggtgctaacgtccgtcgtgaaaag	Mpnr03 Mpnr01 Mpnr02->PA0668.4	AT-AC	CanonicalPattern[Minor]	1->0	FrameShift	-1	None
FUS_120125_1542898(++)	2	3	0	++	MPN	120126	PAE	726451	Mpnr03 Mpnr01 Mpnr02	Mpnr03	3	+	PA0668.4	PA0668.4	1	+	AATAGGCGATGAAGGACGTGTTAACCTGCGgtcgagcaggtacgaaagtaggtcttagtg	Mpnr03 Mpnr01 Mpnr02->PA0668.4	AT-AC	CanonicalPattern[Minor]	1->2	InFrame	-1	None
FUS_120125_1824210(+-)	2	2	0	+-	MPN	120126	PAE	1007763	Mpnr03 Mpnr01 Mpnr02	Mpnr03	3	+	PA0922.1	PA0922.1	1	-	AATAGGCGATGAAGGACGTGTTAACCTGCGccgaaggtcgttggttcaaatccagctccc	Mpnr03 Mpnr01 Mpnr02->PA0922.1	AT-AC	CanonicalPattern[Minor]	1->1	FrameShift	-1	None
FUS_120125_1876842(++)	7	12	0	++	MPN	120126	PAE	1060395	Mpnr03 Mpnr01 Mpnr02	Mpnr03	3	+	PA0976.1	PA0976.1	1	+	AATAGGCGATGAAGGACGTGTTAACCTGCGcaattggtcgtaggttcgaatcctacacga	Mpnr03 Mpnr01 Mpnr02->PA0976.1	AT-AC	CanonicalPattern[Minor]	1->0	FrameShift	-1	None
FUS_120128_1541063(--)	6	3	8	++	PAE	724616	MPN	120129	PA0668.4	PA0668.4	1	+	Mpnr03 Mpnr01 Mpnr02	Mpnr03	3	+	TCTGAGGTTCTTACCACCTACCCGAAGCTTgcatacggtttcaggttctatttcactccc	PA0668.4->Mpnr03 Mpnr01 Mpnr02	GT-AT	NonCanonicalPattern	0->1	InFrame	-1	None
FUS_120129_358772(++)	5	1	5	++	MPN	120130	MPN	358773	Mpnr03 Mpnr01 Mpnr02	Mpnr03	3	+	MPNt10	MPNt10	1	+	GGCGATGAAGGACGTGTTAACCTGCGATAAtcggttagctcgtcaggctcataatctgaa	Mpnr03 Mpnr01 Mpnr02->MPNt10	GC-AG	CanonicalPattern[Minor]	2->0	InFrame	238643	None
FUS_120129_562264(+-)	3	5	4	+-	MPN	120130	MPN	562265	Mpnr03 Mpnr01 Mpnr02	Mpnr03	3	+	MPNt29	MPNt29	1	-	GGCGATGAAGGACGTGTTAACCTGCGATAAgtcgtaggttcgaatcctatagtcggcacc	Mpnr03 Mpnr01 Mpnr02->MPNt29	GC-AG	CanonicalPattern[Minor]	2->0	InFrame	442135	None
FUS_120129_1539578(++)	2	1	1	++	MPN	120130	PAE	723131	Mpnr03 Mpnr01 Mpnr02	Mpnr03	3	+	PA0668.1	PA0668.1	1	+	GGCGATGAAGGACGTGTTAACCTGCGATAAacacaggtgctgcatggctgtcgtcagctc	Mpnr03 Mpnr01 Mpnr02->PA0668.1	GC-AG	CanonicalPattern[Minor]	2->0	InFrame	-1	None
FUS_120129_1541727(++)	3	3	0	++	MPN	120130	PAE	725280	Mpnr03 Mpnr01 Mpnr02	Mpnr03	3	+	PA0668.4	PA0668.4	1	+	GGCGATGAAGGACGTGTTAACCTGCGATAAaggagcgttctgtaagcctgtgaaggtgag	Mpnr03 Mpnr01 Mpnr02->PA0668.4	GC-AG	CanonicalPattern[Minor]	2->1	FrameShift	-1	None
FUS_120129_1543683(++)	2	1	2	++	MPN	120130	PAE	727236	Mpnr03 Mpnr01 Mpnr02	Mpnr03	3	+	PA0668.5	PA0668.5	1	+	GGCGATGAAGGACGTGTTAACCTGCGATAAagtaggtcatcgtcaagctcctatcccaaa	Mpnr03 Mpnr01 Mpnr02->PA0668.5	GC-AG	CanonicalPattern[Minor]	2->1	FrameShift	-1	None
FUS_120129_4211681(++)	3	1	3	++	MPN	120130	PAE	3395234	Mpnr03 Mpnr01 Mpnr02	Mpnr03	3	+	PA3031.1	PA3031.1	1	+	GGCGATGAAGGACGTGTTAACCTGCGATAAaaggtcgctggttcgaatccagtcgctccg	Mpnr03 Mpnr01 Mpnr02->PA3031.1	GC-AG	CanonicalPattern[Minor]	2->2	FrameShift	-1	None
FUS_120130_358770(++)	4	9	19	++	MPN	120131	MPN	358771	Mpnr03 Mpnr01 Mpnr02	Mpnr03	3	+	MPNt10	MPNt10	1	+	GCGATGAAGGACGTGTTAACCTGCGATAAGagtcggttagctcgtcaggctcataatctg	Mpnr03 Mpnr01 Mpnr02->MPNt10	CT-GC	NonCanonicalPattern	0->1	InFrame	238640	None
FUS_120130_555173(++)	2	4	0	++	MPN	120131	MPN	555174	Mpnr03 Mpnr01 Mpnr02	Mpnr03	3	+	MPNt24	MPNt24	1	+	GCGATGAAGGACGTGTTAACCTGCGATAAGttggaaagcttatagatgggtaacaccatg	Mpnr03 Mpnr01 Mpnr02->MPNt24	CT-GC	NonCanonicalPattern	0->2	FrameShift	435043	None
FUS_120130_562501(+-)	2	3	1	+-	MPN	120131	MPN	562502	Mpnr03 Mpnr01 Mpnr02	Mpnr03	3	+	MPNt32	MPNt32	1	-	GCGATGAAGGACGTGTTAACCTGCGATAAGattcacgggtttgaatcccgtacgcgtcac	Mpnr03 Mpnr01 Mpnr02->MPNt32	CT-GC	NonCanonicalPattern	0->0	FrameShift	442371	None
FUS_120130_1538579(++)	2	2	0	++	MPN	120131	PAE	722132	Mpnr03 Mpnr01 Mpnr02	Mpnr03	3	+	PA0668.1	PA0668.1	1	+	GCGATGAAGGACGTGTTAACCTGCGATAAGtggcggcaggcctaacacatgcaagtcgag	Mpnr03 Mpnr01 Mpnr02->PA0668.1	CT-GC	NonCanonicalPattern	0->0	FrameShift	-1	None
FUS_120130_1538706(++)	2	2	0	++	MPN	120131	PAE	722259	Mpnr03 Mpnr01 Mpnr02	Mpnr03	3	+	PA0668.1	PA0668.1	1	+	GCGATGAAGGACGTGTTAACCTGCGATAAGtaataccgcatacgtcctgagggagaaagt	Mpnr03 Mpnr01 Mpnr02->PA0668.1	CT-GC	NonCanonicalPattern	0->1	InFrame	-1	None
FUS_120130_1538859(++)	6	16	2	++	MPN	120131	PAE	722412	Mpnr03 Mpnr01 Mpnr02	Mpnr03	3	+	PA0668.1	PA0668.1	1	+	GCGATGAAGGACGTGTTAACCTGCGATAAGtgagacacggtccagactcctacgggaggc	Mpnr03 Mpnr01 Mpnr02->PA0668.1	CT-AC	NonCanonicalPattern	0->1	InFrame	-1	None
FUS_120130_1539504(++)	3	3	0	++	MPN	120131	PAE	723057	Mpnr03 Mpnr01 Mpnr02	Mpnr03	3	+	PA0668.1	PA0668.1	1	+	GCGATGAAGGACGTGTTAACCTGCGATAAGaacgcgaagaaccttacctggccttgacat	Mpnr03 Mpnr01 Mpnr02->PA0668.1	CT-GC	NonCanonicalPattern	0->1	InFrame	-1	None
FUS_120130_1539580(++)	5	1	10	++	MPN	120131	PAE	723133	Mpnr03 Mpnr01 Mpnr02	Mpnr03	3	+	PA0668.1	PA0668.1	1	+	GCGATGAAGGACGTGTTAACCTGCGATAAGacaggtgctgcatggctgtcgtcagctcgt	Mpnr03 Mpnr01 Mpnr02->PA0668.1	CT-AC	NonCanonicalPattern	0->2	FrameShift	-1	None
FUS_120130_1539745(++)	5	1	5	++	MPN	120131	PAE	723298	Mpnr03 Mpnr01 Mpnr02	Mpnr03	3	+	PA0668.1	PA0668.1	1	+	GCGATGAAGGACGTGTTAACCTGCGATAAGccttacggccagggctacacacgtgctaca	Mpnr03 Mpnr01 Mpnr02->PA0668.1	CT-GC	NonCanonicalPattern	0->2	FrameShift	-1	None
FUS_120130_1539754(++)	16	4	33	++	MPN	120131	PAE	723307	Mpnr03 Mpnr01 Mpnr02	Mpnr03	3	+	PA0668.1	PA0668.1	1	+	GCGATGAAGGACGTGTTAACCTGCGATAAGcagggctacacacgtgctacaatggtcggt	Mpnr03 Mpnr01 Mpnr02->PA0668.1	CT-GC	NonCanonicalPattern	0->2	FrameShift	-1	None
FUS_120130_1540279(++)	4	5	0	++	MPN	120131	PAE	723832	Mpnr03 Mpnr01 Mpnr02	Mpnr03	3	+	PA0668.3	PA0668.3	1	+	GCGATGAAGGACGTGTTAACCTGCGATAAGtttgcacgcaggaggtcaggagttcgatcc	Mpnr03 Mpnr01 Mpnr02->PA0668.3	CT-GC	NonCanonicalPattern	0->1	InFrame	-1	None
FUS_120130_1540284(++)	7	3	8	++	MPN	120131	PAE	723837	Mpnr03 Mpnr01 Mpnr02	Mpnr03	3	+	PA0668.3	PA0668.3	1	+	GCGATGAAGGACGTGTTAACCTGCGATAAGacgcaggaggtcaggagttcgatcctcctt	Mpnr03 Mpnr01 Mpnr02->PA0668.3	CT-GC	NonCanonicalPattern	0->0	FrameShift	-1	None
FUS_120130_1542884(++)	5	5	3	++	MPN	120131	PAE	726437	Mpnr03 Mpnr01 Mpnr02	Mpnr03	3	+	PA0668.4	PA0668.4	1	+	GCGATGAAGGACGTGTTAACCTGCGATAAGtgcgagacagacacgtcgagcaggtacgaa	Mpnr03 Mpnr01 Mpnr02->PA0668.4	CT-AC	NonCanonicalPattern	0->0	FrameShift	-1	None
FUS_120130_1542887(++)	3	2	1	++	MPN	120131	PAE	726440	Mpnr03 Mpnr01 Mpnr02	Mpnr03	3	+	PA0668.4	PA0668.4	1	+	GCGATGAAGGACGTGTTAACCTGCGATAAGgagacagacacgtcgagcaggtacgaaagt	Mpnr03 Mpnr01 Mpnr02->PA0668.4	CT-GC	NonCanonicalPattern	0->0	FrameShift	-1	None
FUS_120130_1543247(++)	3	2	3	++	MPN	120131	PAE	726800	Mpnr03 Mpnr01 Mpnr02	Mpnr03	3	+	PA0668.4	PA0668.4	1	+	GCGATGAAGGACGTGTTAACCTGCGATAAGattgccgggtagctatgttcggaaaagata	Mpnr03 Mpnr01 Mpnr02->PA0668.4	CT-GC	NonCanonicalPattern	0->0	FrameShift	-1	None
FUS_120130_1543630(++)	3	4	0	++	MPN	120131	PAE	727183	Mpnr03 Mpnr01 Mpnr02	Mpnr03	3	+	PA0668.5	PA0668.5	1	+	GCGATGAAGGACGTGTTAACCTGCGATAAGtcagaagtgaaacgacgcatcgccgatggt	Mpnr03 Mpnr01 Mpnr02->PA0668.5	CT-AC	NonCanonicalPattern	0->2	FrameShift	-1	None
FUS_120130_1876842(++)	5	4	10	++	MPN	120131	PAE	1060395	Mpnr03 Mpnr01 Mpnr02	Mpnr03	3	+	PA0976.1	PA0976.1	1	+	GCGATGAAGGACGTGTTAACCTGCGATAAGcaattggtcgtaggttcgaatcctacacga	Mpnr03 Mpnr01 Mpnr02->PA0976.1	CT-AC	NonCanonicalPattern	0->0	FrameShift	-1	None
FUS_120130_2763808(++)	2	1	1	++	MPN	120131	PAE	1947361	Mpnr03 Mpnr01 Mpnr02	Mpnr03	3	+	PA1796.1	PA1796.1	1	+	GCGATGAAGGACGTGTTAACCTGCGATAAGggatggtcgcaggttcgagtcctgccgggt	Mpnr03 Mpnr01 Mpnr02->PA1796.1	CT-GC	NonCanonicalPattern	0->2	FrameShift	-1	None
FUS_120130_4211654(++)	2	2	0	++	MPN	120131	PAE	3395207	Mpnr03 Mpnr01 Mpnr02	Mpnr03	3	+	PA3031.1	PA3031.1	1	+	GCGATGAAGGACGTGTTAACCTGCGATAAGttggtagcgcgtctcgttcgggacgagaag	Mpnr03 Mpnr01 Mpnr02->PA3031.1	CT-GC	NonCanonicalPattern	0->2	FrameShift	-1	None
FUS_120130_5600667(+-)	7	1	9	+-	MPN	120131	PAE	4784220	Mpnr03 Mpnr01 Mpnr02	Mpnr03	3	+	PA4276.1	PA4276.1	1	-	GCGATGAAGGACGTGTTAACCTGCGATAAGcgcaggttgggggttcgattccctcctggc	Mpnr03 Mpnr01 Mpnr02->PA4276.1	CT-AC	NonCanonicalPattern	0->0	FrameShift	-1	None
FUS_120136_358757(++)	3	1	3	++	MPN	120137	MPN	358758	Mpnr03 Mpnr01 Mpnr02	Mpnr03	3	+	MPNt10	MPNt10	1	+	AAGGACGTGTTAACCTGCGATAAGCTTCGGcgcgggatagagcagtcggttagctcgtca	Mpnr03 Mpnr01 Mpnr02->MPNt10	GT-AT	NonCanonicalPattern	0->0	FrameShift	238621	Single
FUS_120136_358772(++)	3	2	2	++	MPN	120137	MPN	358773	Mpnr03 Mpnr01 Mpnr02	Mpnr03	3	+	MPNt10	MPNt10	1	+	AAGGACGTGTTAACCTGCGATAAGCTTCGGtcggttagctcgtcaggctcataatctgaa	Mpnr03 Mpnr01 Mpnr02->MPNt10	GT-AG	CanonicalPattern[Major]	0->0	FrameShift	238636	None
FUS_120136_1538570(++)	3	1	2	++	MPN	120137	PAE	722123	Mpnr03 Mpnr01 Mpnr02	Mpnr03	3	+	PA0668.1	PA0668.1	1	+	AAGGACGTGTTAACCTGCGATAAGCTTCGGattgaacgctggcggcaggcctaacacatg	Mpnr03 Mpnr01 Mpnr02->PA0668.1	GT-AG	CanonicalPattern[Major]	0->0	FrameShift	-1	None
FUS_120136_1538572(++)	10	8	4	++	MPN	120137	PAE	722125	Mpnr03 Mpnr01 Mpnr02	Mpnr03	3	+	PA0668.1	PA0668.1	1	+	AAGGACGTGTTAACCTGCGATAAGCTTCGGtgaacgctggcggcaggcctaacacatgca	Mpnr03 Mpnr01 Mpnr02->PA0668.1	GT-AT	NonCanonicalPattern	0->2	FrameShift	-1	None
FUS_120136_1538639(++)	2	1	1	++	MPN	120137	PAE	722192	Mpnr03 Mpnr01 Mpnr02	Mpnr03	3	+	PA0668.1	PA0668.1	1	+	AAGGACGTGTTAACCTGCGATAAGCTTCGGcggcggacgggtgagtaatgcctaggaatc	Mpnr03 Mpnr01 Mpnr02->PA0668.1	GT-AG	CanonicalPattern[Major]	0->0	FrameShift	-1	None
FUS_120136_1538654(++)	2	1	1	++	MPN	120137	PAE	722207	Mpnr03 Mpnr01 Mpnr02	Mpnr03	3	+	PA0668.1	PA0668.1	1	+	AAGGACGTGTTAACCTGCGATAAGCTTCGGtaatgcctaggaatctgcctggtagtgggg	Mpnr03 Mpnr01 Mpnr02->PA0668.1	GT-AG	CanonicalPattern[Major]	0->0	FrameShift	-1	None
FUS_120136_1539034(++)	3	1	2	++	MPN	120137	PAE	722587	Mpnr03 Mpnr01 Mpnr02	Mpnr03	3	+	PA0668.1	PA0668.1	1	+	AAGGACGTGTTAACCTGCGATAAGCTTCGGaagcaccggctaacttcgtgccagcagccg	Mpnr03 Mpnr01 Mpnr02->PA0668.1	GT-AT	NonCanonicalPattern	0->2	FrameShift	-1	None
FUS_120136_1539643(++)	2	2	0	++	MPN	120137	PAE	723196	Mpnr03 Mpnr01 Mpnr02	Mpnr03	3	+	PA0668.1	PA0668.1	1	+	AAGGACGTGTTAACCTGCGATAAGCTTCGGcgcaacccttgtccttagttaccagcacct	Mpnr03 Mpnr01 Mpnr02->PA0668.1	GT-AG	CanonicalPattern[Major]	0->2	FrameShift	-1	None
FUS_120136_1539832(++)	5	4	1	++	MPN	120137	PAE	723385	Mpnr03 Mpnr01 Mpnr02	Mpnr03	3	+	PA0668.1	PA0668.1	1	+	AAGGACGTGTTAACCTGCGATAAGCTTCGGcgtagtccggatcgcagtctgcaactcgac	Mpnr03 Mpnr01 Mpnr02->PA0668.1	GT-AT	NonCanonicalPattern	0->2	FrameShift	-1	None
FUS_120136_1541045(++)	4	8	0	++	MPN	120137	PAE	724598	Mpnr03 Mpnr01 Mpnr02	Mpnr03	3	+	PA0668.4	PA0668.4	1	+	AAGGACGTGTTAACCTGCGATAAGCTTCGGagaacctgaaaccgtatgcgtacaagcagt	Mpnr03 Mpnr01 Mpnr02->PA0668.4	GT-AT	NonCanonicalPattern	0->0	FrameShift	-1	None
FUS_120136_1541252(++)	2	2	2	++	MPN	120137	PAE	724805	Mpnr03 Mpnr01 Mpnr02	Mpnr03	3	+	PA0668.4	PA0668.4	1	+	AAGGACGTGTTAACCTGCGATAAGCTTCGGgtaacactgactggaggaccgaacccactc	Mpnr03 Mpnr01 Mpnr02->PA0668.4	GT-AG	CanonicalPattern[Major]	0->0	FrameShift	-1	None
FUS_120136_1541477(++)	2	1	1	++	MPN	120137	PAE	725030	Mpnr03 Mpnr01 Mpnr02	Mpnr03	3	+	PA0668.4	PA0668.4	1	+	AAGGACGTGTTAACCTGCGATAAGCTTCGGgggagacacacggcgggtgctaacgtccgt	Mpnr03 Mpnr01 Mpnr02->PA0668.4	GT-AT	NonCanonicalPattern	0->0	FrameShift	-1	None
FUS_120136_1541727(++)	3	1	2	++	MPN	120137	PAE	725280	Mpnr03 Mpnr01 Mpnr02	Mpnr03	3	+	PA0668.4	PA0668.4	1	+	AAGGACGTGTTAACCTGCGATAAGCTTCGGaggagcgttctgtaagcctgtgaaggtgag	Mpnr03 Mpnr01 Mpnr02->PA0668.4	GT-AG	CanonicalPattern[Major]	0->1	InFrame	-1	None
FUS_120136_1541757(++)	3	4	1	++	MPN	120137	PAE	725310	Mpnr03 Mpnr01 Mpnr02	Mpnr03	3	+	PA0668.4	PA0668.4	1	+	AAGGACGTGTTAACCTGCGATAAGCTTCGGttgagaagcttgctggaggtatcagaagtg	Mpnr03 Mpnr01 Mpnr02->PA0668.4	GT-AG	CanonicalPattern[Major]	0->1	InFrame	-1	None
FUS_120140_358757(++)	3	3	0	++	MPN	120141	MPN	358758	Mpnr03 Mpnr01 Mpnr02	Mpnr03	3	+	MPNt10	MPNt10	1	+	ACGTGTTAACCTGCGATAAGCTTCGGGTAGcgcgggatagagcagtcggttagctcgtca	Mpnr03 Mpnr01 Mpnr02->MPNt10	GT-AT	NonCanonicalPattern	1->0	FrameShift	238617	Single
FUS_120140_429303(++)	4	4	4	++	MPN	120141	MPN	429304	Mpnr03 Mpnr01 Mpnr02	Mpnr03	3	+	MPNt15	MPNt15	1	+	ACGTGTTAACCTGCGATAAGCTTCGGGTAGaacacgactgagtcctaatcagtaaatgga	Mpnr03 Mpnr01 Mpnr02->MPNt15	GT-AT	NonCanonicalPattern	1->2	InFrame	309163	None
FUS_120140_1538572(++)	2	1	1	++	MPN	120141	PAE	722125	Mpnr03 Mpnr01 Mpnr02	Mpnr03	3	+	PA0668.1	PA0668.1	1	+	ACGTGTTAACCTGCGATAAGCTTCGGGTAGtgaacgctggcggcaggcctaacacatgca	Mpnr03 Mpnr01 Mpnr02->PA0668.1	GT-AT	NonCanonicalPattern	1->2	InFrame	-1	None
FUS_120140_1538743(++)	2	1	2	++	MPN	120141	PAE	722296	Mpnr03 Mpnr01 Mpnr02	Mpnr03	3	+	PA0668.1	PA0668.1	1	+	ACGTGTTAACCTGCGATAAGCTTCGGGTAGcttcggacctcacgctatcagatgagccta	Mpnr03 Mpnr01 Mpnr02->PA0668.1	GT-AT	NonCanonicalPattern	1->2	InFrame	-1	None
FUS_120140_1538863(++)	14	3	58	++	MPN	120141	PAE	722416	Mpnr03 Mpnr01 Mpnr02	Mpnr03	3	+	PA0668.1	PA0668.1	1	+	ACGTGTTAACCTGCGATAAGCTTCGGGTAGacacggtccagactcctacgggaggcagca	Mpnr03 Mpnr01 Mpnr02->PA0668.1	GT-AG	CanonicalPattern[Major]	1->2	InFrame	-1	None
FUS_120140_1539497(++)	4	5	1	++	MPN	120141	PAE	723050	Mpnr03 Mpnr01 Mpnr02	Mpnr03	3	+	PA0668.1	PA0668.1	1	+	ACGTGTTAACCTGCGATAAGCTTCGGGTAGtcgaagcaacgcgaagaaccttacctggcc	Mpnr03 Mpnr01 Mpnr02->PA0668.1	GT-AT	NonCanonicalPattern	1->0	FrameShift	-1	None
FUS_120140_1539726(++)	2	1	1	++	MPN	120141	PAE	723279	Mpnr03 Mpnr01 Mpnr02	Mpnr03	3	+	PA0668.1	PA0668.1	1	+	ACGTGTTAACCTGCGATAAGCTTCGGGTAGgacgtcaagtcatcatggcccttacggcca	Mpnr03 Mpnr01 Mpnr02->PA0668.1	GT-AT	NonCanonicalPattern	1->1	FrameShift	-1	None
FUS_120140_1539757(++)	2	3	0	++	MPN	120141	PAE	723310	Mpnr03 Mpnr01 Mpnr02	Mpnr03	3	+	PA0668.1	PA0668.1	1	+	ACGTGTTAACCTGCGATAAGCTTCGGGTAGggctacacacgtgctacaatggtcggtaca	Mpnr03 Mpnr01 Mpnr02->PA0668.1	GT-AG	CanonicalPattern[Major]	1->2	InFrame	-1	None
FUS_120140_1539823(++)	3	3	0	++	MPN	120141	PAE	723376	Mpnr03 Mpnr01 Mpnr02	Mpnr03	3	+	PA0668.1	PA0668.1	1	+	ACGTGTTAACCTGCGATAAGCTTCGGGTAGaaaaccgatcgtagtccggatcgcagtctg	Mpnr03 Mpnr01 Mpnr02->PA0668.1	GT-AT	NonCanonicalPattern	1->2	InFrame	-1	None
FUS_120140_1539832(++)	4	3	4	++	MPN	120141	PAE	723385	Mpnr03 Mpnr01 Mpnr02	Mpnr03	3	+	PA0668.1	PA0668.1	1	+	ACGTGTTAACCTGCGATAAGCTTCGGGTAGcgtagtccggatcgcagtctgcaactcgac	Mpnr03 Mpnr01 Mpnr02->PA0668.1	GT-AT	NonCanonicalPattern	1->2	InFrame	-1	None
FUS_120140_1540298(++)	2	2	0	++	MPN	120141	PAE	723851	Mpnr03 Mpnr01 Mpnr02	Mpnr03	3	+	PA0668.3	PA0668.3	1	+	ACGTGTTAACCTGCGATAAGCTTCGGGTAGgagttcgatcctccttggctccaccatcta	Mpnr03 Mpnr01 Mpnr02->PA0668.3	GT-AG	CanonicalPattern[Major]	1->2	InFrame	-1	None
FUS_120140_1541045(++)	2	2	0	++	MPN	120141	PAE	724598	Mpnr03 Mpnr01 Mpnr02	Mpnr03	3	+	PA0668.4	PA0668.4	1	+	ACGTGTTAACCTGCGATAAGCTTCGGGTAGagaacctgaaaccgtatgcgtacaagcagt	Mpnr03 Mpnr01 Mpnr02->PA0668.4	GT-AT	NonCanonicalPattern	1->0	FrameShift	-1	None
FUS_120140_1541234(++)	2	1	1	++	MPN	120141	PAE	724787	Mpnr03 Mpnr01 Mpnr02	Mpnr03	3	+	PA0668.4	PA0668.4	1	+	ACGTGTTAACCTGCGATAAGCTTCGGGTAGgagcaggttgaaggttaggtaacactgact	Mpnr03 Mpnr01 Mpnr02->PA0668.4	GT-AT	NonCanonicalPattern	1->0	FrameShift	-1	None
FUS_120140_1541252(++)	2	3	1	++	MPN	120141	PAE	724805	Mpnr03 Mpnr01 Mpnr02	Mpnr03	3	+	PA0668.4	PA0668.4	1	+	ACGTGTTAACCTGCGATAAGCTTCGGGTAGgtaacactgactggaggaccgaacccactc	Mpnr03 Mpnr01 Mpnr02->PA0668.4	GT-AG	CanonicalPattern[Major]	1->0	FrameShift	-1	None
FUS_120140_1541464(++)	3	2	1	++	MPN	120141	PAE	725017	Mpnr03 Mpnr01 Mpnr02	Mpnr03	3	+	PA0668.4	PA0668.4	1	+	ACGTGTTAACCTGCGATAAGCTTCGGGTAGaagtgccgagcatgggagacacacggcggg	Mpnr03 Mpnr01 Mpnr02->PA0668.4	GT-AG	CanonicalPattern[Major]	1->2	InFrame	-1	None
FUS_120140_1541729(++)	3	3	0	++	MPN	120141	PAE	725282	Mpnr03 Mpnr01 Mpnr02	Mpnr03	3	+	PA0668.4	PA0668.4	1	+	ACGTGTTAACCTGCGATAAGCTTCGGGTAGgagcgttctgtaagcctgtgaaggtgagtt	Mpnr03 Mpnr01 Mpnr02->PA0668.4	GT-AG	CanonicalPattern[Major]	1->0	FrameShift	-1	None
FUS_120140_1541757(++)	8	4	7	++	MPN	120141	PAE	725310	Mpnr03 Mpnr01 Mpnr02	Mpnr03	3	+	PA0668.4	PA0668.4	1	+	ACGTGTTAACCTGCGATAAGCTTCGGGTAGttgagaagcttgctggaggtatcagaagtg	Mpnr03 Mpnr01 Mpnr02->PA0668.4	GT-AG	CanonicalPattern[Major]	1->1	FrameShift	-1	None
FUS_120140_1542359(++)	2	2	0	++	MPN	120141	PAE	725912	Mpnr03 Mpnr01 Mpnr02	Mpnr03	3	+	PA0668.4	PA0668.4	1	+	ACGTGTTAACCTGCGATAAGCTTCGGGTAGggtgtgacgcctgcccggtgccggaaggtt	Mpnr03 Mpnr01 Mpnr02->PA0668.4	GT-AG	CanonicalPattern[Major]	1->0	FrameShift	-1	None
FUS_120140_1542890(++)	6	3	10	++	MPN	120141	PAE	726443	Mpnr03 Mpnr01 Mpnr02	Mpnr03	3	+	PA0668.4	PA0668.4	1	+	ACGTGTTAACCTGCGATAAGCTTCGGGTAGacagacacgtcgagcaggtacgaaagtagg	Mpnr03 Mpnr01 Mpnr02->PA0668.4	GT-AG	CanonicalPattern[Major]	1->0	FrameShift	-1	None
FUS_120140_1543051(++)	2	1	1	++	MPN	120141	PAE	726604	Mpnr03 Mpnr01 Mpnr02	Mpnr03	3	+	PA0668.4	PA0668.4	1	+	ACGTGTTAACCTGCGATAAGCTTCGGGTAGcacatcctggggctgaagccggtcccaagg	Mpnr03 Mpnr01 Mpnr02->PA0668.4	GT-AT	NonCanonicalPattern	1->2	InFrame	-1	None
FUS_120140_1543421(++)	2	1	1	++	MPN	120141	PAE	726974	Mpnr03 Mpnr01 Mpnr02	Mpnr03	3	+	PA0668.4	PA0668.4	1	+	ACGTGTTAACCTGCGATAAGCTTCGGGTAGtgcccgtgaggcttgaccatataacaccca	Mpnr03 Mpnr01 Mpnr02->PA0668.4	GT-AT	NonCanonicalPattern	1->0	FrameShift	-1	None
FUS_120140_2608501(++)	2	1	3	++	MPN	120141	PAE	1792054	Mpnr03 Mpnr01 Mpnr02	Mpnr03	3	+	PA1646	PA1646	1	+	ACGTGTTAACCTGCGATAAGCTTCGGGTAGcgtccgtccgctgcgccaggcgatgggtgt	Mpnr03 Mpnr01 Mpnr02->PA1646	GT-AT	NonCanonicalPattern	1->2	InFrame	-1	None
FUS_120140_3949971(+-)	6	1	5	+-	MPN	120141	PAE	3133524	Mpnr03 Mpnr01 Mpnr02	Mpnr03	3	+	PA2775.1	PA2775.1	1	-	ACGTGTTAACCTGCGATAAGCTTCGGGTAGgcacgtagctcagttggttagagcaccacc	Mpnr03 Mpnr01 Mpnr02->PA2775.1	GT-AG	CanonicalPattern[Major]	1->1	FrameShift	-1	None
FUS_120140_5602163(+-)	2	1	1	+-	MPN	120141	PAE	4785716	Mpnr03 Mpnr01 Mpnr02	Mpnr03	3	+	PA4277.2	PA4277.2	1	-	ACGTGTTAACCTGCGATAAGCTTCGGGTAGgcgggttcgattcccgctacccgctccagt	Mpnr03 Mpnr01 Mpnr02->PA4277.2	GT-AT	NonCanonicalPattern	1->0	FrameShift	-1	None
FUS_120143_680474(+-)	2	1	1	+-	MPN	120144	MPN	680475	Mpnr03 Mpnr01 Mpnr02	Mpnr03	3	+	MPNt37	MPNt37	1	-	TGTTAACCTGCGATAAGCTTCGGGTAGGTGgcgtcggtagctcagcggatagagtacacg	Mpnr03 Mpnr01 Mpnr02->MPNt37	GT-AT	NonCanonicalPattern	1->0	FrameShift	560331	Single
FUS_120143_1538863(++)	10	3	24	++	MPN	120144	PAE	722416	Mpnr03 Mpnr01 Mpnr02	Mpnr03	3	+	PA0668.1	PA0668.1	1	+	TGTTAACCTGCGATAAGCTTCGGGTAGGTGacacggtccagactcctacgggaggcagca	Mpnr03 Mpnr01 Mpnr02->PA0668.1	GT-AG	CanonicalPattern[Major]	1->2	InFrame	-1	None
FUS_120143_1539513(++)	3	1	2	++	MPN	120144	PAE	723066	Mpnr03 Mpnr01 Mpnr02	Mpnr03	3	+	PA0668.1	PA0668.1	1	+	TGTTAACCTGCGATAAGCTTCGGGTAGGTGaaccttacctggccttgacatgctgagaac	Mpnr03 Mpnr01 Mpnr02->PA0668.1	GT-AG	CanonicalPattern[Major]	1->1	FrameShift	-1	None
FUS_120143_1539832(++)	4	1	5	++	MPN	120144	PAE	723385	Mpnr03 Mpnr01 Mpnr02	Mpnr03	3	+	PA0668.1	PA0668.1	1	+	TGTTAACCTGCGATAAGCTTCGGGTAGGTGcgtagtccggatcgcagtctgcaactcgac	Mpnr03 Mpnr01 Mpnr02->PA0668.1	GT-AT	NonCanonicalPattern	1->2	InFrame	-1	None
FUS_120143_1540550(++)	2	1	1	++	MPN	120144	PAE	724103	Mpnr03 Mpnr01 Mpnr02	Mpnr03	3	+	PA0668.4	PA0668.4	1	+	TGTTAACCTGCGATAAGCTTCGGGTAGGTGggtcaagtgaagaagcgcatacggtggatg	Mpnr03 Mpnr01 Mpnr02->PA0668.4	GT-AT	NonCanonicalPattern	1->0	FrameShift	-1	Single
FUS_120143_1541045(++)	3	3	0	++	MPN	120144	PAE	724598	Mpnr03 Mpnr01 Mpnr02	Mpnr03	3	+	PA0668.4	PA0668.4	1	+	TGTTAACCTGCGATAAGCTTCGGGTAGGTGagaacctgaaaccgtatgcgtacaagcagt	Mpnr03 Mpnr01 Mpnr02->PA0668.4	GT-AT	NonCanonicalPattern	1->0	FrameShift	-1	None
FUS_120143_1541047(++)	2	1	1	++	MPN	120144	PAE	724600	Mpnr03 Mpnr01 Mpnr02	Mpnr03	3	+	PA0668.4	PA0668.4	1	+	TGTTAACCTGCGATAAGCTTCGGGTAGGTGaacctgaaaccgtatgcgtacaagcagtgg	Mpnr03 Mpnr01 Mpnr02->PA0668.4	GT-AG	CanonicalPattern[Major]	1->2	InFrame	-1	None
FUS_120143_1541252(++)	2	1	1	++	MPN	120144	PAE	724805	Mpnr03 Mpnr01 Mpnr02	Mpnr03	3	+	PA0668.4	PA0668.4	1	+	TGTTAACCTGCGATAAGCTTCGGGTAGGTGgtaacactgactggaggaccgaacccactc	Mpnr03 Mpnr01 Mpnr02->PA0668.4	GT-AG	CanonicalPattern[Major]	1->0	FrameShift	-1	None
FUS_120143_1542890(++)	8	3	18	++	MPN	120144	PAE	726443	Mpnr03 Mpnr01 Mpnr02	Mpnr03	3	+	PA0668.4	PA0668.4	1	+	TGTTAACCTGCGATAAGCTTCGGGTAGGTGacagacacgtcgagcaggtacgaaagtagg	Mpnr03 Mpnr01 Mpnr02->PA0668.4	GT-AG	CanonicalPattern[Major]	1->0	FrameShift	-1	None
FUS_120143_1543051(++)	2	1	1	++	MPN	120144	PAE	726604	Mpnr03 Mpnr01 Mpnr02	Mpnr03	3	+	PA0668.4	PA0668.4	1	+	TGTTAACCTGCGATAAGCTTCGGGTAGGTGcacatcctggggctgaagccggtcccaagg	Mpnr03 Mpnr01 Mpnr02->PA0668.4	GT-AT	NonCanonicalPattern	1->2	InFrame	-1	None
FUS_120143_1824213(+-)	7	6	6	+-	MPN	120144	PAE	1007766	Mpnr03 Mpnr01 Mpnr02	Mpnr03	3	+	PA0922.1	PA0922.1	1	-	TGTTAACCTGCGATAAGCTTCGGGTAGGTGaacccgaaggtcgttggttcaaatccagct	Mpnr03 Mpnr01 Mpnr02->PA0922.1	GT-AT	NonCanonicalPattern	1->1	FrameShift	-1	None
FUS_120143_2763768(++)	2	1	2	++	MPN	120144	PAE	1947321	Mpnr03 Mpnr01 Mpnr02	Mpnr03	3	+	PA1796.1	PA1796.1	1	+	TGTTAACCTGCGATAAGCTTCGGGTAGGTGcgcccgtagctcagctggatagagcatccg	Mpnr03 Mpnr01 Mpnr02->PA1796.1	GT-AG	CanonicalPattern[Major]	1->1	FrameShift	-1	None
FUS_120143_3915778(+-)	2	1	1	+-	MPN	120144	PAE	3099331	Mpnr03 Mpnr01 Mpnr02	Mpnr03	3	+	PA2736.1	PA2736.1	1	-	TGTTAACCTGCGATAAGCTTCGGGTAGGTGtgttcgaatcactccgtcccgaccaaaaaa	Mpnr03 Mpnr01 Mpnr02->PA2736.1	GT-AG	CanonicalPattern[Major]	1->0	FrameShift	-1	None
FUS_120143_6410476(+-)	3	1	3	+-	MPN	120144	PAE	5594029	Mpnr03 Mpnr01 Mpnr02	Mpnr03	3	+	PA4981	PA4981	1	-	TGTTAACCTGCGATAAGCTTCGGGTAGGTGatcgtcctggcagcccaccggcgcctgctg	Mpnr03 Mpnr01 Mpnr02->PA4981	GT-AG	CanonicalPattern[Major]	1->1	FrameShift	-1	None
FUS_120151_562501(+-)	2	4	0	+-	MPN	120152	MPN	562502	Mpnr03 Mpnr01 Mpnr02	Mpnr03	3	+	MPNt32	MPNt32	1	-	TGCGATAAGCTTCGGGTAGGTGGTAAGAACattcacgggtttgaatcccgtacgcgtcac	Mpnr03 Mpnr01 Mpnr02->MPNt32	CT-GC	NonCanonicalPattern	0->0	FrameShift	442350	None
FUS_120151_1115308(+-)	2	2	0	+-	MPN	120152	PAE	298861	Mpnr03 Mpnr01 Mpnr02	Mpnr03	3	+	PA0263.1	PA0263.1	1	-	TGCGATAAGCTTCGGGTAGGTGGTAAGAACcctccgaaggcaggggtcgtgggttcgaat	Mpnr03 Mpnr01 Mpnr02->PA0263.1	CT-GC	NonCanonicalPattern	0->1	InFrame	-1	None
FUS_120151_1538704(++)	2	2	2	++	MPN	120152	PAE	722257	Mpnr03 Mpnr01 Mpnr02	Mpnr03	3	+	PA0668.1	PA0668.1	1	+	TGCGATAAGCTTCGGGTAGGTGGTAAGAACgctaataccgcatacgtcctgagggagaaa	Mpnr03 Mpnr01 Mpnr02->PA0668.1	CT-GC	NonCanonicalPattern	0->2	FrameShift	-1	None
FUS_120151_1538706(++)	3	4	11	++	MPN	120152	PAE	722259	Mpnr03 Mpnr01 Mpnr02	Mpnr03	3	+	PA0668.1	PA0668.1	1	+	TGCGATAAGCTTCGGGTAGGTGGTAAGAACtaataccgcatacgtcctgagggagaaagt	Mpnr03 Mpnr01 Mpnr02->PA0668.1	CT-GC	NonCanonicalPattern	0->1	InFrame	-1	None
FUS_120151_1538859(++)	6	1	6	++	MPN	120152	PAE	722412	Mpnr03 Mpnr01 Mpnr02	Mpnr03	3	+	PA0668.1	PA0668.1	1	+	TGCGATAAGCTTCGGGTAGGTGGTAAGAACtgagacacggtccagactcctacgggaggc	Mpnr03 Mpnr01 Mpnr02->PA0668.1	CT-AC	NonCanonicalPattern	0->1	InFrame	-1	None
FUS_120151_1539504(++)	3	2	3	++	MPN	120152	PAE	723057	Mpnr03 Mpnr01 Mpnr02	Mpnr03	3	+	PA0668.1	PA0668.1	1	+	TGCGATAAGCTTCGGGTAGGTGGTAAGAACaacgcgaagaaccttacctggccttgacat	Mpnr03 Mpnr01 Mpnr02->PA0668.1	CT-GC	NonCanonicalPattern	0->1	InFrame	-1	None
FUS_120151_1539507(++)	7	1	8	++	MPN	120152	PAE	723060	Mpnr03 Mpnr01 Mpnr02	Mpnr03	3	+	PA0668.1	PA0668.1	1	+	TGCGATAAGCTTCGGGTAGGTGGTAAGAACgcgaagaaccttacctggccttgacatgct	Mpnr03 Mpnr01 Mpnr02->PA0668.1	CT-AC	NonCanonicalPattern	0->1	InFrame	-1	None
FUS_120151_1539705(++)	3	5	1	++	MPN	120152	PAE	723258	Mpnr03 Mpnr01 Mpnr02	Mpnr03	3	+	PA0668.1	PA0668.1	1	+	TGCGATAAGCTTCGGGTAGGTGGTAAGAACaaaccggaggaaggtggggatgacgtcaag	Mpnr03 Mpnr01 Mpnr02->PA0668.1	CT-AC	NonCanonicalPattern	0->1	InFrame	-1	None
FUS_120151_1539814(++)	2	1	1	++	MPN	120152	PAE	723367	Mpnr03 Mpnr01 Mpnr02	Mpnr03	3	+	PA0668.1	PA0668.1	1	+	TGCGATAAGCTTCGGGTAGGTGGTAAGAACtaatcccataaaaccgatcgtagtccggat	Mpnr03 Mpnr01 Mpnr02->PA0668.1	CT-GC	NonCanonicalPattern	0->2	FrameShift	-1	None
FUS_120151_1539865(++)	2	2	1	++	MPN	120152	PAE	723418	Mpnr03 Mpnr01 Mpnr02	Mpnr03	3	+	PA0668.1	PA0668.1	1	+	TGCGATAAGCTTCGGGTAGGTGGTAAGAACgtgaagtcggaatcgctagtaatcgtgaat	Mpnr03 Mpnr01 Mpnr02->PA0668.1	CT-GC	NonCanonicalPattern	0->2	FrameShift	-1	None
FUS_120151_1539925(++)	8	11	12	++	MPN	120152	PAE	723478	Mpnr03 Mpnr01 Mpnr02	Mpnr03	3	+	PA0668.1	PA0668.1	1	+	TGCGATAAGCTTCGGGTAGGTGGTAAGAACcttgtacacaccgcccgtcacaccatggga	Mpnr03 Mpnr01 Mpnr02->PA0668.1	CT-GC	NonCanonicalPattern	0->2	FrameShift	-1	None
FUS_120151_1540722(++)	3	7	0	++	MPN	120152	PAE	724275	Mpnr03 Mpnr01 Mpnr02	Mpnr03	3	+	PA0668.4	PA0668.4	1	+	TGCGATAAGCTTCGGGTAGGTGGTAAGAACaagaggcgaaccaggggaactgaaacatct	Mpnr03 Mpnr01 Mpnr02->PA0668.4	CT-GC	NonCanonicalPattern	0->1	InFrame	-1	None
FUS_120151_1541218(++)	3	1	2	++	MPN	120152	PAE	724771	Mpnr03 Mpnr01 Mpnr02	Mpnr03	3	+	PA0668.4	PA0668.4	1	+	TGCGATAAGCTTCGGGTAGGTGGTAAGAACcgggcgatctatccatgagcaggttgaagg	Mpnr03 Mpnr01 Mpnr02->PA0668.4	CT-AC	NonCanonicalPattern	0->2	FrameShift	-1	None
FUS_120151_1541415(++)	3	1	4	++	MPN	120152	PAE	724968	Mpnr03 Mpnr01 Mpnr02	Mpnr03	3	+	PA0668.4	PA0668.4	1	+	TGCGATAAGCTTCGGGTAGGTGGTAAGAACtagggggtcatcccgacttaccaaaccgat	Mpnr03 Mpnr01 Mpnr02->PA0668.4	CT-GC	NonCanonicalPattern	0->1	InFrame	-1	None
FUS_120151_1541432(++)	9	2	26	++	MPN	120152	PAE	724985	Mpnr03 Mpnr01 Mpnr02	Mpnr03	3	+	PA0668.4	PA0668.4	1	+	TGCGATAAGCTTCGGGTAGGTGGTAAGAACttaccaaaccgatgcaaactccgaataccc	Mpnr03 Mpnr01 Mpnr02->PA0668.4	CT-AC	NonCanonicalPattern	0->0	FrameShift	-1	None
FUS_120151_1541447(++)	3	1	5	++	MPN	120152	PAE	725000	Mpnr03 Mpnr01 Mpnr02	Mpnr03	3	+	PA0668.4	PA0668.4	1	+	TGCGATAAGCTTCGGGTAGGTGGTAAGAACaaactccgaatacccagaagtgccgagcat	Mpnr03 Mpnr01 Mpnr02->PA0668.4	CT-GC	NonCanonicalPattern	0->0	FrameShift	-1	None
FUS_120151_1541460(++)	6	12	0	++	MPN	120152	PAE	725013	Mpnr03 Mpnr01 Mpnr02	Mpnr03	3	+	PA0668.4	PA0668.4	1	+	TGCGATAAGCTTCGGGTAGGTGGTAAGAACccagaagtgccgagcatgggagacacacgg	Mpnr03 Mpnr01 Mpnr02->PA0668.4	CT-AC	NonCanonicalPattern	0->1	InFrame	-1	None
FUS_120151_1542697(++)	3	3	0	++	MPN	120152	PAE	726250	Mpnr03 Mpnr01 Mpnr02	Mpnr03	3	+	PA0668.4	PA0668.4	1	+	TGCGATAAGCTTCGGGTAGGTGGTAAGAACcatccttgaaataccaccctggcatgcttg	Mpnr03 Mpnr01 Mpnr02->PA0668.4	CT-GC	NonCanonicalPattern	0->2	FrameShift	-1	None
FUS_120151_1543610(++)	8	10	5	++	MPN	120152	PAE	727163	Mpnr03 Mpnr01 Mpnr02	Mpnr03	3	+	PA0668.5	PA0668.5	1	+	TGCGATAAGCTTCGGGTAGGTGGTAAGAACcacctgatcccttcccgaactcagaagtga	Mpnr03 Mpnr01 Mpnr02->PA0668.5	CT-AC	NonCanonicalPattern	0->0	FrameShift	-1	None
FUS_120151_1543613(++)	6	4	19	++	MPN	120152	PAE	727166	Mpnr03 Mpnr01 Mpnr02	Mpnr03	3	+	PA0668.5	PA0668.5	1	+	TGCGATAAGCTTCGGGTAGGTGGTAAGAACctgatcccttcccgaactcagaagtgaaac	Mpnr03 Mpnr01 Mpnr02->PA0668.5	CT-AC	NonCanonicalPattern	0->0	FrameShift	-1	None
FUS_120151_1824210(+-)	15	6	13	+-	MPN	120152	PAE	1007763	Mpnr03 Mpnr01 Mpnr02	Mpnr03	3	+	PA0922.1	PA0922.1	1	-	TGCGATAAGCTTCGGGTAGGTGGTAAGAACccgaaggtcgttggttcaaatccagctccc	Mpnr03 Mpnr01 Mpnr02->PA0922.1	CT-AC	NonCanonicalPattern	0->1	InFrame	-1	None
FUS_120151_1824217(+-)	7	1	11	+-	MPN	120152	PAE	1007770	Mpnr03 Mpnr01 Mpnr02	Mpnr03	3	+	PA0922.1	PA0922.1	1	-	TGCGATAAGCTTCGGGTAGGTGGTAAGAACtcataacccgaaggtcgttggttcaaatcc	Mpnr03 Mpnr01 Mpnr02->PA0922.1	CT-GC	NonCanonicalPattern	0->0	FrameShift	-1	None
FUS_120151_1876842(++)	2	3	0	++	MPN	120152	PAE	1060395	Mpnr03 Mpnr01 Mpnr02	Mpnr03	3	+	PA0976.1	PA0976.1	1	+	TGCGATAAGCTTCGGGTAGGTGGTAAGAACcaattggtcgtaggttcgaatcctacacga	Mpnr03 Mpnr01 Mpnr02->PA0976.1	CT-AC	NonCanonicalPattern	0->0	FrameShift	-1	None
FUS_120156_1538851(++)	2	2	0	++	MPN	120157	PAE	722404	Mpnr03 Mpnr01 Mpnr02	Mpnr03	3	+	PA0668.1	PA0668.1	1	+	TAAGCTTCGGGTAGGTGGTAAGAACCTCAGactggaactgagacacggtccagactccta	Mpnr03 Mpnr01 Mpnr02->PA0668.1	AT-AC	CanonicalPattern[Minor]	2->2	FrameShift	-1	None
FUS_120156_1538859(++)	3	1	3	++	MPN	120157	PAE	722412	Mpnr03 Mpnr01 Mpnr02	Mpnr03	3	+	PA0668.1	PA0668.1	1	+	TAAGCTTCGGGTAGGTGGTAAGAACCTCAGtgagacacggtccagactcctacgggaggc	Mpnr03 Mpnr01 Mpnr02->PA0668.1	AT-AC	CanonicalPattern[Minor]	2->1	FrameShift	-1	None
FUS_120156_1539705(++)	3	3	2	++	MPN	120157	PAE	723258	Mpnr03 Mpnr01 Mpnr02	Mpnr03	3	+	PA0668.1	PA0668.1	1	+	TAAGCTTCGGGTAGGTGGTAAGAACCTCAGaaaccggaggaaggtggggatgacgtcaag	Mpnr03 Mpnr01 Mpnr02->PA0668.1	AT-AC	CanonicalPattern[Minor]	2->1	FrameShift	-1	None
FUS_120156_1539786(++)	3	2	1	++	MPN	120157	PAE	723339	Mpnr03 Mpnr01 Mpnr02	Mpnr03	3	+	PA0668.1	PA0668.1	1	+	TAAGCTTCGGGTAGGTGGTAAGAACCTCAGaaagggttgccaagccgcgaggtggagcta	Mpnr03 Mpnr01 Mpnr02->PA0668.1	AT-AC	CanonicalPattern[Minor]	2->1	FrameShift	-1	None
FUS_120156_1541432(++)	2	1	1	++	MPN	120157	PAE	724985	Mpnr03 Mpnr01 Mpnr02	Mpnr03	3	+	PA0668.4	PA0668.4	1	+	TAAGCTTCGGGTAGGTGGTAAGAACCTCAGttaccaaaccgatgcaaactccgaataccc	Mpnr03 Mpnr01 Mpnr02->PA0668.4	AT-AC	CanonicalPattern[Minor]	2->0	InFrame	-1	None
FUS_120156_1541460(++)	4	4	1	++	MPN	120157	PAE	725013	Mpnr03 Mpnr01 Mpnr02	Mpnr03	3	+	PA0668.4	PA0668.4	1	+	TAAGCTTCGGGTAGGTGGTAAGAACCTCAGccagaagtgccgagcatgggagacacacgg	Mpnr03 Mpnr01 Mpnr02->PA0668.4	AT-AC	CanonicalPattern[Minor]	2->1	FrameShift	-1	None
FUS_120156_1543054(++)	2	2	0	++	MPN	120157	PAE	726607	Mpnr03 Mpnr01 Mpnr02	Mpnr03	3	+	PA0668.4	PA0668.4	1	+	TAAGCTTCGGGTAGGTGGTAAGAACCTCAGatcctggggctgaagccggtcccaagggta	Mpnr03 Mpnr01 Mpnr02->PA0668.4	AT-AC	CanonicalPattern[Minor]	2->2	FrameShift	-1	None
FUS_120156_1718285(+-)	2	1	1	+-	MPN	120157	PAE	901838	Mpnr03 Mpnr01 Mpnr02	Mpnr03	3	+	PA0826.2	PA0826.2	1	-	TAAGCTTCGGGTAGGTGGTAAGAACCTCAGttgaggggcatgccgagctggtagcagaac	Mpnr03 Mpnr01 Mpnr02->PA0826.2	AT-AC	CanonicalPattern[Minor]	2->1	FrameShift	-1	None
FUS_120156_1824210(+-)	7	16	0	+-	MPN	120157	PAE	1007763	Mpnr03 Mpnr01 Mpnr02	Mpnr03	3	+	PA0922.1	PA0922.1	1	-	TAAGCTTCGGGTAGGTGGTAAGAACCTCAGccgaaggtcgttggttcaaatccagctccc	Mpnr03 Mpnr01 Mpnr02->PA0922.1	AT-AC	CanonicalPattern[Minor]	2->1	FrameShift	-1	None
FUS_120156_1876842(++)	2	3	0	++	MPN	120157	PAE	1060395	Mpnr03 Mpnr01 Mpnr02	Mpnr03	3	+	PA0976.1	PA0976.1	1	+	TAAGCTTCGGGTAGGTGGTAAGAACCTCAGcaattggtcgtaggttcgaatcctacacga	Mpnr03 Mpnr01 Mpnr02->PA0976.1	AT-AC	CanonicalPattern[Minor]	2->0	InFrame	-1	None
FUS_120159_1542225(--)	2	1	1	++	PAE	725778	MPN	120160	PA0668.4	PA0668.4	1	+	Mpnr03 Mpnr01 Mpnr02	Mpnr03	3	+	TACCGGATTGCTCCATTCGGAAATCTCCGGggtgccattttgcctagttccttcacccga	PA0668.4->Mpnr03 Mpnr01 Mpnr02	GT-AT	NonCanonicalPattern	1->2	InFrame	-1	None
FUS_120164_358410(++)	2	3	1	++	MPN	120165	MPN	358411	Mpnr03 Mpnr01 Mpnr02	Mpnr03	3	+	MPNt06	MPNt06	1	+	GGGTAGGTGGTAAGAACCTCAGATCCGGAGcaaggggtcgcaggttcaaatcctgtcttc	Mpnr03 Mpnr01 Mpnr02->MPNt06	AT-AC	CanonicalPattern[Minor]	1->1	FrameShift	238246	None
FUS_120164_1539516(++)	4	1	4	++	MPN	120165	PAE	723069	Mpnr03 Mpnr01 Mpnr02	Mpnr03	3	+	PA0668.1	PA0668.1	1	+	GGGTAGGTGGTAAGAACCTCAGATCCGGAGcttacctggccttgacatgctgagaacttt	Mpnr03 Mpnr01 Mpnr02->PA0668.1	AT-AC	CanonicalPattern[Minor]	1->1	FrameShift	-1	None
FUS_120164_1539580(++)	2	3	0	++	MPN	120165	PAE	723133	Mpnr03 Mpnr01 Mpnr02	Mpnr03	3	+	PA0668.1	PA0668.1	1	+	GGGTAGGTGGTAAGAACCTCAGATCCGGAGacaggtgctgcatggctgtcgtcagctcgt	Mpnr03 Mpnr01 Mpnr02->PA0668.1	AT-AC	CanonicalPattern[Minor]	1->2	InFrame	-1	None
FUS_120164_1539751(++)	3	3	0	++	MPN	120165	PAE	723304	Mpnr03 Mpnr01 Mpnr02	Mpnr03	3	+	PA0668.1	PA0668.1	1	+	GGGTAGGTGGTAAGAACCTCAGATCCGGAGggccagggctacacacgtgctacaatggtc	Mpnr03 Mpnr01 Mpnr02->PA0668.1	AT-AC	CanonicalPattern[Minor]	1->2	InFrame	-1	None
FUS_120164_1540286(++)	2	2	0	++	MPN	120165	PAE	723839	Mpnr03 Mpnr01 Mpnr02	Mpnr03	3	+	PA0668.3	PA0668.3	1	+	GGGTAGGTGGTAAGAACCTCAGATCCGGAGgcaggaggtcaggagttcgatcctccttgg	Mpnr03 Mpnr01 Mpnr02->PA0668.3	AT-AC	CanonicalPattern[Minor]	1->2	InFrame	-1	None
FUS_120164_1542896(++)	4	2	3	++	MPN	120165	PAE	726449	Mpnr03 Mpnr01 Mpnr02	Mpnr03	3	+	PA0668.4	PA0668.4	1	+	GGGTAGGTGGTAAGAACCTCAGATCCGGAGacgtcgagcaggtacgaaagtaggtcttag	Mpnr03 Mpnr01 Mpnr02->PA0668.4	AT-AC	CanonicalPattern[Minor]	1->0	FrameShift	-1	None
FUS_120164_1542898(++)	2	1	1	++	MPN	120165	PAE	726451	Mpnr03 Mpnr01 Mpnr02	Mpnr03	3	+	PA0668.4	PA0668.4	1	+	GGGTAGGTGGTAAGAACCTCAGATCCGGAGgtcgagcaggtacgaaagtaggtcttagtg	Mpnr03 Mpnr01 Mpnr02->PA0668.4	AT-AC	CanonicalPattern[Minor]	1->2	InFrame	-1	None
FUS_120164_1876842(++)	5	9	4	++	MPN	120165	PAE	1060395	Mpnr03 Mpnr01 Mpnr02	Mpnr03	3	+	PA0976.1	PA0976.1	1	+	GGGTAGGTGGTAAGAACCTCAGATCCGGAGcaattggtcgtaggttcgaatcctacacga	Mpnr03 Mpnr01 Mpnr02->PA0976.1	AT-AC	CanonicalPattern[Minor]	1->0	FrameShift	-1	None
FUS_120164_4211678(++)	2	5	0	++	MPN	120165	PAE	3395231	Mpnr03 Mpnr01 Mpnr02	Mpnr03	3	+	PA3031.1	PA3031.1	1	+	GGGTAGGTGGTAAGAACCTCAGATCCGGAGgagaaggtcgctggttcgaatccagtcgct	Mpnr03 Mpnr01 Mpnr02->PA3031.1	AT-AC	CanonicalPattern[Minor]	1->2	InFrame	-1	None
FUS_120164_5600667(+-)	3	1	2	+-	MPN	120165	PAE	4784220	Mpnr03 Mpnr01 Mpnr02	Mpnr03	3	+	PA4276.1	PA4276.1	1	-	GGGTAGGTGGTAAGAACCTCAGATCCGGAGcgcaggttgggggttcgattccctcctggc	Mpnr03 Mpnr01 Mpnr02->PA4276.1	AT-AC	CanonicalPattern[Minor]	1->0	FrameShift	-1	None
FUS_120172_1538859(++)	3	3	1	++	MPN	120173	PAE	722412	Mpnr03 Mpnr01 Mpnr02	Mpnr03	3	+	PA0668.1	PA0668.1	1	+	GGTAAGAACCTCAGATCCGGAGATTTCCGAtgagacacggtccagactcctacgggaggc	Mpnr03 Mpnr01 Mpnr02->PA0668.1	AT-AC	CanonicalPattern[Minor]	0->1	InFrame	-1	None
FUS_120172_1539416(++)	2	1	1	++	MPN	120173	PAE	722969	Mpnr03 Mpnr01 Mpnr02	Mpnr03	3	+	PA0668.1	PA0668.1	1	+	GGTAAGAACCTCAGATCCGGAGATTTCCGAcgcctggggagtacggccgcaaggttaaaa	Mpnr03 Mpnr01 Mpnr02->PA0668.1	AT-AC	CanonicalPattern[Minor]	0->0	FrameShift	-1	None
FUS_120172_1539580(++)	2	2	0	++	MPN	120173	PAE	723133	Mpnr03 Mpnr01 Mpnr02	Mpnr03	3	+	PA0668.1	PA0668.1	1	+	GGTAAGAACCTCAGATCCGGAGATTTCCGAacaggtgctgcatggctgtcgtcagctcgt	Mpnr03 Mpnr01 Mpnr02->PA0668.1	AT-AC	CanonicalPattern[Minor]	0->2	FrameShift	-1	None
FUS_120180_1538859(++)	2	2	0	++	MPN	120181	PAE	722412	Mpnr03 Mpnr01 Mpnr02	Mpnr03	3	+	PA0668.1	PA0668.1	1	+	CCTCAGATCCGGAGATTTCCGAATGGAGCAtgagacacggtccagactcctacgggaggc	Mpnr03 Mpnr01 Mpnr02->PA0668.1	AT-AC	CanonicalPattern[Minor]	2->1	FrameShift	-1	None
FUS_120201_1539948(++)	5	9	0	++	MPN	120202	PAE	723501	Mpnr03 Mpnr01 Mpnr02	Mpnr03	3	+	PA0668.1	PA0668.1	1	+	AATGGAGCAATCCGGTAGTTGGAAACAGCTcatgggagtgggttgctccagaagtagcta	Mpnr03 Mpnr01 Mpnr02->PA0668.1	AT-AC	CanonicalPattern[Minor]	2->1	FrameShift	-1	None
FUS_120266_482284(-+)	2	1	1	-+	MPN	482285	MPN	120267	MPNt18	MPNt18	1	-	Mpnr03 Mpnr01 Mpnr02	Mpnr03	3	+	CGGAATCACATTCGTTTTCTTTTCCTGTGGtggagcgagtaatcggaatcgaaccgacac	MPNt18->Mpnr03 Mpnr01 Mpnr02	GT-AG	CanonicalPattern[Major]	2->1	FrameShift	362018	Single
FUS_120266_482450(-+)	2	2	0	-+	MPN	482451	MPN	120267	MPNt20	MPNt20	1	-	Mpnr03 Mpnr01 Mpnr02	Mpnr03	3	+	CGGAATCACATTCGTTTTCTTTTCCTGTGGtggtgactcacccgaggatcgaactcggga	MPNt20->Mpnr03 Mpnr01 Mpnr02	GC-AG	CanonicalPattern[Minor]	2->1	FrameShift	362184	Single
FUS_120308_1539735(++)	2	2	0	++	MPN	120309	PAE	723288	Mpnr03 Mpnr01 Mpnr02	Mpnr03	3	+	PA0668.1	PA0668.1	1	+	AAACGAATGTGATTCCGTGTGTAGTGGCGAtcatcatggcccttacggccagggctacac	Mpnr03 Mpnr01 Mpnr02->PA0668.1	GC-AG	CanonicalPattern[Minor]	1->1	FrameShift	-1	None
FUS_120324_487463(--)	10	2	13	++	MPN	487464	MPN	120325	MPNt23	MPNt23	2	+	Mpnr03 Mpnr01 Mpnr02	Mpnr03	3	+	CTACAACCCCTATCTAATGATAAGTTTGGCaggggtagcaggactcgaacccacaacact	MPNt23->Mpnr03 Mpnr01 Mpnr02	GC-AG	CanonicalPattern[Minor]	1->2	InFrame	367139	None
FUS_120324_1539801(--)	2	2	0	++	PAE	723354	MPN	120325	PA0668.1	PA0668.1	1	+	Mpnr03 Mpnr01 Mpnr02	Mpnr03	3	+	CTACAACCCCTATCTAATGATAAGTTTGGCggcttggcaaccctttgtaccgaccattgt	PA0668.1->Mpnr03 Mpnr01 Mpnr02	GC-AG	CanonicalPattern[Minor]	1->2	InFrame	-1	None
FUS_120326_1539649(--)	6	1	10	++	PAE	723202	MPN	120327	PA0668.1	PA0668.1	1	+	Mpnr03 Mpnr01 Mpnr02	Mpnr03	3	+	CCCTACAACCCCTATCTAATGATAAGTTTGggttgcgctcgttacgggacttaacccaac	PA0668.1->Mpnr03 Mpnr01 Mpnr02	CT-GC	NonCanonicalPattern	2->1	FrameShift	-1	None
FUS_120326_1539655(--)	7	1	17	++	PAE	723208	MPN	120327	PA0668.1	PA0668.1	1	+	Mpnr03 Mpnr01 Mpnr02	Mpnr03	3	+	CCCTACAACCCCTATCTAATGATAAGTTTGgacaagggttgcgctcgttacgggacttaa	PA0668.1->Mpnr03 Mpnr01 Mpnr02	CT-GC	NonCanonicalPattern	2->1	FrameShift	-1	None
FUS_120331_253435(--)	4	4	0	++	MPN	253436	MPN	120332	ncMPN027	ncMPN027	1	+	Mpnr03 Mpnr01 Mpnr02	Mpnr03	3	+	GCAAGCCCTACAACCCCTATCTAATGATAAaagtgtagctgcttcaaaaaaagaggcaat	ncMPN027->Mpnr03 Mpnr01 Mpnr02	AT-AC	CanonicalPattern[Minor]	2->0	InFrame	133104	None
FUS_120331_487466(--)	10	13	0	++	MPN	487467	MPN	120332	MPNt23	MPNt23	2	+	Mpnr03 Mpnr01 Mpnr02	Mpnr03	3	+	GCAAGCCCTACAACCCCTATCTAATGATAAggcaggggtagcaggactcgaacccacaac	MPNt23->Mpnr03 Mpnr01 Mpnr02	AT-AC	CanonicalPattern[Minor]	1->0	FrameShift	367135	None
FUS_120331_1540219(--)	7	7	5	++	PAE	723772	MPN	120332	PA0668.2	PA0668.2	1	+	Mpnr03 Mpnr01 Mpnr02	Mpnr03	3	+	GCAAGCCCTACAACCCCTATCTAATGATAAtggtgggtctgggcagattcgaactgccga	PA0668.2->Mpnr03 Mpnr01 Mpnr02	AT-AC	CanonicalPattern[Minor]	1->0	FrameShift	-1	Single
FUS_120331_1543149(--)	11	31	0	++	PAE	726702	MPN	120332	PA0668.4	PA0668.4	1	+	Mpnr03 Mpnr01 Mpnr02	Mpnr03	3	+	GCAAGCCCTACAACCCCTATCTAATGATAAagggaccgaactgtctcacgacgttctaaa	PA0668.4->Mpnr03 Mpnr01 Mpnr02	AT-AC	CanonicalPattern[Minor]	1->0	FrameShift	-1	None
FUS_120331_1876877(--)	5	4	2	++	PAE	1060430	MPN	120332	PA0976.1	PA0976.1	1	+	Mpnr03 Mpnr01 Mpnr02	Mpnr03	3	+	GCAAGCCCTACAACCCCTATCTAATGATAAggtgggtcgtgtaggattcgaacctacgac	PA0976.1->Mpnr03 Mpnr01 Mpnr02	AT-AC	CanonicalPattern[Minor]	2->0	InFrame	-1	None
FUS_120331_1913391(--)	4	11	0	++	PAE	1096944	MPN	120332	PA1013.1	PA1013.1	1	+	Mpnr03 Mpnr01 Mpnr02	Mpnr03	3	+	GCAAGCCCTACAACCCCTATCTAATGATAAagggatttgaaccctaggagccattgctga	PA1013.1->Mpnr03 Mpnr01 Mpnr02	AT-AC	CanonicalPattern[Minor]	2->0	InFrame	-1	None
FUS_120331_1913395(--)	3	2	2	++	PAE	1096948	MPN	120332	PA1013.1	PA1013.1	1	+	Mpnr03 Mpnr01 Mpnr02	Mpnr03	3	+	GCAAGCCCTACAACCCCTATCTAATGATAAagatagggatttgaaccctaggagccattg	PA1013.1->Mpnr03 Mpnr01 Mpnr02	CT-AC	NonCanonicalPattern	0->0	FrameShift	-1	None
FUS_120331_1913402(--)	2	3	0	++	PAE	1096955	MPN	120332	PA1013.1	PA1013.1	1	+	Mpnr03 Mpnr01 Mpnr02	Mpnr03	3	+	GCAAGCCCTACAACCCCTATCTAATGATAAggcggagagatagggatttgaaccctagga	PA1013.1->Mpnr03 Mpnr01 Mpnr02	AT-AC	CanonicalPattern[Minor]	1->0	FrameShift	-1	None
FUS_120335_358294(--)	3	7	0	++	MPN	358295	MPN	120336	MPNt05	MPNt05	1	+	Mpnr03 Mpnr01 Mpnr02	Mpnr03	3	+	CATTGCAAGCCCTACAACCCCTATCTAATGtgacgatatggaggttgcagctccaggcct	MPNt05->Mpnr03 Mpnr01 Mpnr02	GT-AT	NonCanonicalPattern	1->1	FrameShift	237959	None
FUS_120335_596613(--)	2	2	0	++	MPN	596614	MPN	120336	ncMPN088	ncMPN088	1	+	Mpnr03 Mpnr01 Mpnr02	Mpnr03	3	+	CATTGCAAGCCCTACAACCCCTATCTAATGttgggaattataaagacatgtatgaatgat	ncMPN088->Mpnr03 Mpnr01 Mpnr02	GT-AT	NonCanonicalPattern	1->1	FrameShift	476278	None
FUS_120335_1538602(--)	4	6	0	++	PAE	722155	MPN	120336	PA0668.1	PA0668.1	1	+	Mpnr03 Mpnr01 Mpnr02	Mpnr03	3	+	CATTGCAAGCCCTACAACCCCTATCTAATGttgcatgtgttaggcctgccgccagcgttc	PA0668.1->Mpnr03 Mpnr01 Mpnr02	GT-AT	NonCanonicalPattern	2->1	FrameShift	-1	None
FUS_120335_1538892(--)	3	6	0	++	PAE	722445	MPN	120336	PA0668.1	PA0668.1	1	+	Mpnr03 Mpnr01 Mpnr02	Mpnr03	3	+	CATTGCAAGCCCTACAACCCCTATCTAATGtgctgcctcccgtaggagtctggaccgtgt	PA0668.1->Mpnr03 Mpnr01 Mpnr02	GT-AT	NonCanonicalPattern	1->1	FrameShift	-1	None
FUS_120335_1539652(--)	7	12	4	++	PAE	723205	MPN	120336	PA0668.1	PA0668.1	1	+	Mpnr03 Mpnr01 Mpnr02	Mpnr03	3	+	CATTGCAAGCCCTACAACCCCTATCTAATGaagggttgcgctcgttacgggacttaaccc	PA0668.1->Mpnr03 Mpnr01 Mpnr02	GT-AT	NonCanonicalPattern	2->1	FrameShift	-1	None
FUS_120335_1539659(--)	13	111	4	++	PAE	723212	MPN	120336	PA0668.1	PA0668.1	1	+	Mpnr03 Mpnr01 Mpnr02	Mpnr03	3	+	CATTGCAAGCCCTACAACCCCTATCTAATGtaaggacaagggttgcgctcgttacgggac	PA0668.1->Mpnr03 Mpnr01 Mpnr02	GT-AT	NonCanonicalPattern	0->1	InFrame	-1	None
FUS_120335_1540997(--)	2	1	1	++	PAE	724550	MPN	120336	PA0668.4	PA0668.4	1	+	Mpnr03 Mpnr01 Mpnr02	Mpnr03	3	+	CATTGCAAGCCCTACAACCCCTATCTAATGtggttcactatcggtcagtcagtagtattt	PA0668.4->Mpnr03 Mpnr01 Mpnr02	GT-AT	NonCanonicalPattern	0->1	InFrame	-1	None
FUS_120335_1541465(--)	2	7	1	++	PAE	725018	MPN	120336	PA0668.4	PA0668.4	1	+	Mpnr03 Mpnr01 Mpnr02	Mpnr03	3	+	CATTGCAAGCCCTACAACCCCTATCTAATGttctgggtattcggagtttgcatcggtttg	PA0668.4->Mpnr03 Mpnr01 Mpnr02	GT-AT	NonCanonicalPattern	0->1	InFrame	-1	None
FUS_120335_1543156(--)	5	3	3	++	PAE	726709	MPN	120336	PA0668.4	PA0668.4	1	+	Mpnr03 Mpnr01 Mpnr02	Mpnr03	3	+	CATTGCAAGCCCTACAACCCCTATCTAATGggcagatagggaccgaactgtctcacgacg	PA0668.4->Mpnr03 Mpnr01 Mpnr02	GT-AT	NonCanonicalPattern	2->1	FrameShift	-1	None
FUS_120335_1543162(--)	4	2	3	++	PAE	726715	MPN	120336	PA0668.4	PA0668.4	1	+	Mpnr03 Mpnr01 Mpnr02	Mpnr03	3	+	CATTGCAAGCCCTACAACCCCTATCTAATGgtccacggcagatagggaccgaactgtctc	PA0668.4->Mpnr03 Mpnr01 Mpnr02	GT-AT	NonCanonicalPattern	2->1	FrameShift	-1	None
FUS_120338_1539652(--)	5	4	8	++	PAE	723205	MPN	120339	PA0668.1	PA0668.1	1	+	Mpnr03 Mpnr01 Mpnr02	Mpnr03	3	+	CCACATTGCAAGCCCTACAACCCCTATCTAaagggttgcgctcgttacgggacttaaccc	PA0668.1->Mpnr03 Mpnr01 Mpnr02	GT-AT	NonCanonicalPattern	2->1	FrameShift	-1	None
FUS_120338_1539659(--)	4	9	1	++	PAE	723212	MPN	120339	PA0668.1	PA0668.1	1	+	Mpnr03 Mpnr01 Mpnr02	Mpnr03	3	+	CCACATTGCAAGCCCTACAACCCCTATCTAtaaggacaagggttgcgctcgttacgggac	PA0668.1->Mpnr03 Mpnr01 Mpnr02	GT-AT	NonCanonicalPattern	0->1	InFrame	-1	None
[truncated: 2,401 more rows]

## Sheet: Table S6
Putative chimeric RNAs found in the 1:1 RNA mixture by ChimeraScan
[truncated: 3,089 more rows]
